# Supplementary material for: PhamClust: a phage genome clustering tool using proteomic equivalence
Source: mSystems. 2023 Oct 4;8(5):e00443-23. doi: 10.1128/msystems.00443-23 (PMC10654103; doi:10.1128/msystems.00443-23)
Supplement: Data Set S1 — A tab-separated values (TSV) file produced by PhaMMseqs for the 2,121 genomes analyzed in this study. [file msystems.00443-23-s0001.xlsx]

## Sheet: strain_genes
20ES	pham_1	MSGLKSLRQSEDLWKLIQQRRAKREAARLAPADVELRDGDFRLRGVVAGERLLEWEFIENDVGNCTLHLSLNHYLAKWVMNHRGRAKRNVIINIEKQGARWTGMMDHYRVIKTDSGDAYLEVVFLHDYAQTQHIRVWCNPFLRPELQFPKVWIIFGPAKWCLLVTLFVNLLRLETSLWTLPDDPTDINEWMGPSFNPANWRNIVKPFPFLADNSPVTMVFSRFGKFYDVAKQHLEDHQLTLTCRRYIKDRDPHPFEDLKGIWGIDPLEDLLQKIPLRDGCVVWDIEDNSGWGTQTAFGGSWLTGFLRAAVTLAGDGQVEGVDVFTGDYTYPGEYYSPYFLGTSPMAPHVVLEEGPLTGIKSSEFSYYEATDTSFLAGGQSAPGINEGLSTAVNVGGDFL…
244	pham_1	MARVGYEDPANLHARLRADPYNAATAAQMAALAEINPPDDTVVTFYGKTYGIAGVSSDYIEVTAEFPRNAVETATIVLKHSDPMVPHVMKCYEEVVPVTIEIGAMRWSGRVDTFDYAMKDGEYTVTLQCVGDYNWFNKILVWPNWLLPIQVQIPSRAVFIGPAITCLKTMIGEQCLRLQLGMWELVNNLGSGNLDWQAWFGTALMSDGNPLDTLMTPIVVVPTNPLFDTSPWISINGRMDSVATLAEQTLKDLGLHLTASLWLPGDPQPKGLLFPLKKATIVVDVVDRSGVTGPTGTFIDGLIKDVVDLQESVLGKVLAPFLNPGNAYAPEGVNIAPTLGVNFVKPWALFVDHPRGGLTEFHLNGHHPLAHTIIGGGKSPKWLNDLINATMSFFVDIIQ…
32HC	pham_1	MSTVTLDRGIDPKTLDGELTDQVYMQLLERRHSYLNRKVKQPLIRLWDKEFNFICRLDPHVDRWMWEELATEDGTAEISFSGSHLDWLREIITIDTRVEEDLHVTIDPDPDNPTDFRNRWGGKVMTIEDDETAGEAPKTTLKCISMRRHLKGIYLAANPIFPMEIQFPKMYLWGGPCAFTCASSVFFNLFRLYTLNGWFPLPRNPFAPETWLQNISPLNWPVQVMPINPVLDQSRWCTIGSRWKDAHTVLTPVMKDAGVICRAYVWLPGDPAPYADFFGEKLGEVLKPTRACTILSFEDKSGVTGPTGTALDGGLSLAAATLDDLITETIIPLDRDGDGEVDPFFRKLLLVSPQQPPIVYRDVGFGNVKRKRRVIHKSQATDIIVGGRSPQWVNMAITF…
40AC	pham_1	MSGLTSLREADDLWKKIQLRRCKREQERLKPADVELRDGDFRLRGMVAGERLLEWEFIENDVGNCTLQLSLSHYLSKWVMNHKGRAKRNVIINIEKQGARWTGMMDHYRVIKTDSGDAYLEIVFLHDFAQTKHIRVWCNPFLRPELQFPKVWIIFGPAKWCLLTTLFVNLLRLETSLWTIPDDPTDINEWMGPSFNPANWRNIVKPYPFISDNSPVTMVFSRFGTFYDTAKQHLEDHQLTLTCRRYIKDRDPHPFEDLKGLWGIDPIEDLLQLIPLRDGCVVWDIEDNSGWGTQTAFGGSWLTGFLRAAVVLAGDGQVEGVDVFTGDYTFPGEYYSPWFLGTSPMAPHVVFEEGPVTGIKSSEFSYYEATDTSFLAGGSSAPGINEGLSTMVNVGGDFL…
ABCat	pham_1	MARVGYEDPANLHARLRADPYNAATAAQMAALAEINPPDDTVVTFYGKTYGIAGVSSDYIEVTAEFPRNAVETATIVLKHSDPMVPHVMKCYEEVVPVTIEIGAMRWSGRVDTFDYAMKDGEYTVTLQCVGDYNWFNKILVWPNWLLPIQVQIPSRAVFIGPAITCLKTMIGEQCLRLQLGMWELVNNLGSGNLDWQAWFGTALMSDGNPLDTLMTPIVVVPTNPLFDTSPWISINGRMDSVATLAEQTLKDLGLHLTASLWLPGDPQPKGLLFPLKKATIVVDVVDRSGVTGPTGTFIDGLIKDVVDLQESVLGKVLAPFLNPGNAYAPEGVNIAPTLGVNFVKPWALFVDHPRGGLTEFHLNGHHPLAHTIIGGGKSPKWLNDLINATMSFFVDIIQ…
ACFishhook	pham_1	MSHGTITTLEEANRVWNTVMARRAMREAERLKPPLIRLWNGDMVLRGVVAGERGGDFEFIENDTGTASIQLSLDHHMAKWVMNFKGRDKRNVIITIDKQGARWSGFMDHYRVVREENGDCYLDIVFKHDYEQAKHILVWCNPFLRPELQFPKLWIIFGPAKWCLLLTLFVNILRLETSLWTLPDNPLDPTEWMPLSFNISNWRNIVKPFPLIGDNSNLTIVFSRFQSFHDVAKKTLQDAQLTIVCRRYLHGEDPHPFEDLRGELNIGPLEDLLSLIPIRHGCLVWDIIDNSGWGSETAFGGSWLTGFIRAVVNIASDGMTEGVDVFTGDPTFPGEYYTPWFLGTSPQAPWIVFEEGPYTGIKSSEFKYYEATDTSFVAGGESMPGVNEAISAAVNMGGD…
AFIS	pham_1	MPAPAADMTTLAGHQQLWDTVMKRRQKREDERIAPPLIRLWDGDYKLRGQLVGERSHKFEFIENETGTASITISLDHYLAKWIASHKGRARRNVHVSFDKQGARWTGRMDHYDIVRTKEGDVYMEVVFKHDYEELKHIYVWANPFLRPEFQFPKLWVMFGPAKWALLLTLFVNILRLETSLWTLPDNPLDISEWFPFSLNPGNWRNIVKPFPFLADNSPLTIVFSRFKSFHDTAKNVLADSQLTIVCRRYFHGEDPHPFAELSGELGLPLIEGIASLIPLRHGCLVWDIVDNSGWGSETAFGGSLLTGLVRAVMNIASDGMTEGIDIYTGLPTYPGEYYTPGFLGTYPKAPHVVFMESPYTGIESSKFTYTEATDTSFVLGGQSMPGVNEIISAGINMG…
AN3	pham_1	MSGLTSVAQAEDLWRKIQLRRCKREQERLKPPDVELRDGDFRLRGLVAGERLLEWEFIENETGVATLQLSLSHYLAKWVMNHRGRAKRNVILNVEKQGARWTGMMDHYRVVKEDSGDCYLEIVFLHDFEQTKHIRVWCNPFLRPELQFPKIWIIFGPAKWCLLVTLFVNLLRLETSLWTIPDDPTDINEWMGPSFNPANWRNIVKPFPFLADNSPVTMVFSRFGTFYDTAKQILEDHQLTLTCRRYIKDRDPHPFDDLKGLWGLDPVEDLLQLIPLRDGCVVWDIEDNSGWGTETAFGGSWLTGFVRAVVSLAGDGQVEGVDVFTGDYTFPGEYYSPWFLGTSPRAPHVVFEEGPLTGIKSSEFSYYEATDTSFLAGGQSAPGINEGISALVNIGGDLL…
AN9	pham_1	MSGLTSVAQAEDLWRKIQLRRCKREQERLKPPDVELRDGDFRLRGLVAGERLLEWEFIENETGVATLQLSLSHYLAKWVMNHRGRAKRNVILNVEKQGARWTGMMDHYRVVKEDSGDCYLEIVFLHDFEQTKHIRVWCNPFLRPELQFPKIWIIFGPAKWCLLVTLFVNLLRLETSLWTIPDDPTDINEWMGPSFNPANWRNIVKPFPFLADNSPVTMVFSRFGTFYDTAKQILEDHQLTLTCRRYIKDRDPHPFDDLKGLWGLDPVEDLLQLIPLRDGCVVWDIEDNSGWGTETAFGGSWLTGFVRAVVSLAGDGQVEGVDVFTGDYTFPGEYYSPWFLGTSPRAPHVVFEEGPLTGIKSSEFSYYEATDTSFLAGGQSAPGINEGISALVNIGGDLL…
ANI8	pham_1	MSGLTSVAQAEDLWRKIQLRRCKREQERLKPPDVELRDGDFRLRGLVAGERLLEWEFIENETGVATLQLSLSHYLAKWVMNHRGRAKRNVILNVEKQGARWTGMMDHYRVVKEDSGDCYLEIVFLHDFEQTKHIRVWCNPFLRPELQFPKIWIIFGPAKWCLLVTLFVNLLRLETSLWTIPDDPTDINEWMGPSFNPANWRNIVKPFPFLADNSPVTMVFSRFGTFYDTAKQILEDHQLTLTCRRYIKDRDPHPFDDLKGLWGLDPVEDLLQLIPLRDGCVVWDIEDNSGWGTETAFGGSWLTGFVRAVVSLAGDGQVEGVDVFTGDYTFPGEYYSPWFLGTSPRAPHVVFEEGPLTGIKSSEFSYYEATDTSFLAGGQSAPGINEGISALVNIGGDLL…
AbbyPaige	pham_1	MSGLKSLAQSEDLWKLIQQRRAKREAARLAPADVELRDGDFRLRGAVAGERLLEWEFIENEVGNCTLQLSLSHYLAKWVMNHRGRAKRNVIINIEKQGARWTGMMDHYRVVKTDSGDAYLEIVFLHDFAQTRHIRVWCNPFLRPELQFPKVWIIFGPAKWCLLVTLFVNLLRLETSLWTLPDDPTDINEWMGPSFNPSNWRNIVKPFPFLADNSPVTMVFSRFGTFYDTAKQILNDHQLTLTCRRYIKDRDPHPFEDLKGVWGIDPLEDLLQKIPLRDGCVVWDIEDNSGWGTQTAFGGSWLTGFLRAAVTLAGDGQVEGVDVFTGDYTFPGEYYRPGFLGTSPMAPHVVFEEGPLTGIKSSEFSYYEATDTSFLAGGQSAPGINEAISTGVNMGGDFL…
AbbysRanger	pham_1	MSLASTITSLEDAERLWNTAMARRALREQERLKPVLTRLWDGDMTLRGVVAGERGGDFEFIENDTGTASLQLSLDHHMAKWVMNFRGRAKRNVIVTFDKQGARWSGFMDHYRVVREENGDVYLDIVFKHDYEQAKHILCWCNPFLRPELQFPKLWIVFGPAKWCLLLTLFVNILRLETSLWTLPDNPLDPTEWMPLSFNISNWRNIVKPFPLIGDNSNLTIVFSRFQSFHDVAKKALADAQLTVVCRRYLKGEDPHPFEDLRGELNIGPLEDLLSLIPIRHGCLVWDIVDNSGWGSETAFGGSFLTGFIRAMVNIASDGMTEGVDIFTGDPTFPGEYYTPGFLGTSPQAPWIVFEEGPYTGIKSSEFKYFEATDTSFVAGGESMPGVNEALSAAVNMGG…
Abbyshoes	pham_1	MPAPAADMTTLAGHQQLWDTVMKRRQKREDERIAPPLIRLWDGDYKLRGQLVGERSHKFEFIENETGTASITISLDHYLAKWIASHKGRARRNVHVSFDKQGARWTGRMDHYDIVRTKEGDVYMEVVFKHDYEELKHIYVWANPFLRPEFQFPKLWVMFGPAKWALLLTLFVNILRLETSLWTLPDNPLDISEWFPFSLNPGNWRNIVKPFPFLADNSPLTIVFSRFKSFHDTAKNVLADSQLTIVCRRYFHGEDPHPFAELSGELGLPLIEGIASLIPLRHGCLVWDIVDNSGWGSETAFGGSLLTGLVRAVMNIASDGMTEGIDIYTGLPTYPGEYYTPGFLGTYPKAPHVVFMESPYTGIESSKFTYTEATDTSFVLGGQSMPGVNEIISAGINMG…
Abdiel	pham_1	MSTSTITSLEDAERVWNTAMARRALREQERLKPVLTRLWDGDMRLRGHVAGERGGDFEFIENDTGTASLQLSLDHHMAKWVMNFRGREKRNVIVTFDKQGARWSGFMDHYRVVREENGDVYLDIVFKHDYEQAKHILCWCNPFLRPELQFPKLWIIFGPAKWCLLLTLFVNILRLETSLWTLPDNPLDPTEWMPLSFNISNWRNIVKPFPLIGDNSNLTMVFSRFQSFHDIAKSTLEDAQLTIVCRRYLKGEDPHPFEDLRGELNIGPLEDLLSLIPIRHGCLVWDIVDNSGWGSETSFGGSWLTGFIRAVVNIASDGMTEGVDVFTGDPTFPGEYYTPWFLGTSPQAPWIVFEEGPYTGIKSSEFKYFEATDTSFVAGGESMPGVNEGISAGVNMGGD…
Abrogate	pham_1	MPAPAADMTTLAGHQQLWDTVMKRRQKREDERIAPPLIRLWDGDYKLRGQLVGERSHKFEFIENETGTASITISLDHYLAKWIASHKGRARRNVHVSFDKQGARWTGRMDHYDIVRTKEGDVYMEVVFKHDYEELKHIYVWANPFLRPEFQFPKLWVMFGPAKWALLLTLFVNILRLETSLWTLPDNPLDISEWFPFSLNPGNWRNIVKPFPFLADNSPLTIVFSRFKSFHDTAKNVLADSQLTIVCRRYFHGEDPHPFAELSGELGLPLIEGIASLIPLRHGCLVWDIVDNSGWGSETAFGGSLLTGLVRAVMNIASDGMTEGIDIYTGLPTYPGEYYTPGFLGTYPKAPHVVFMESPYTGIESSKFTYTEATDTSFVLGGQSMPGVNEIISAGINMG…
Achebe	pham_1	MSLASTITSLEDAERLWNTAMARRALREQERLKPVLTRLWDGDMTLRGVVAGERGGDFEFIENDTGTASLQLSLDHHMAKWVMNFRGRAKRNVIVTFDKQGARWSGFMDHYRVVREENGDVYLDIVFKHDYEQAKHILCWCNPFLRPELQFPKLWIVFGPAKWCLLLTLFVNILRLETSLWTLPDNPLDPTEWMPLSFNISNWRNIVKPFPLIGDNSNLTIVFSRFQSFHDVAKKALADAQLTVVCRRYLKGEDPHPFEDLRGELNIGPLEDLLSLIPIRHGCLVWDIVDNSGWGSETAFGGSFLTGFIRAMVNIASDGMTEGVDIFTGDPTFPGEYYTPGFLGTSPQAPWIVFEEGPYTGIKSSEFKYFEATDTSFVAGGESMPGVNEALSAAVNMGG…
Acme	pham_1	MPAPAADMTTLAGHQQLWDTVMKRRQKREDERLAPPLIRLWDGDYKLRGQLVGERSHKFEFIENETGTASITISLDHYLAKWIASHKGRARRNVHVSFDKQGARWTGRMDHYDIVRTKEGDVYMEVVFKHDYEELKHIYVWANPFLRPEFQFPKLWVMFGPAKWALLLTLFVNILRLESSLWTLPDNPLDISEWFPFSLNPGNWRNIVKPFPFLADNSPLTIVFSRFKSFHDTAKNVLADSQLTIVCRRYFHGEDPHPFAELSGELGLPLIEGIASLIPLRHGCLVWDIVDNSGWGSETAFGGSLLTGLVRAVMNIASDGMTEGIDIYTGLPTYPGEYYTPGFLGTYPKAPHVVFMESPYTGIESSKFTYTEATDTSFVLGGQSMPGVNEIISAGINMG…
Acolyte	pham_1	MSGLKSVAQAEDLWKLIQQRRAKREAQRLAAPDVELRDGDFRLRGMVAGERLLEWEFIENETGVATLQLSLNHYLAKWVMNHRGRAKRNVIINIEKQGARWTGMMDHYRVVKEDSGDAYLEVVFLHDFEQTKHIRVWCNPFLRPELQFPKIWIIFGPAKWCLLVTLFVNLLRLETSLWTLPDDPTDINEWMGPSFNPANWRNIVKPFPFLMDNSPITLVFSRFGTFYDTAKQLLEDHQLTLVCRRYIKDRDPHPFEDLKGIWGIPLVTDLMQLIPLRDGCVVWDIEDNSGWGTETAFGGSWLTGFVRALVNLGSDGQVEGVDVFSGDYTYPGEYYSPNFLGTSPIAPHVVFEEGPLTGIKSSEFSYYEATDTSFLAGGQSAPGINEGISALVNIGGDLL…
Acquire49	pham_1	MADTQYWQDILDAADGDEWKAFASLEAKAESVRQEHVAIRRAKPLIRLWMNNPDGSEGLVYVGRVDYDDTIKGSFPFKNNTPSQGVLELRDDHYLAVWLKKLPNDPTLKKNVVITVDFYGGRKRWSGLLDKWTVKTADNVKYLEVSFNDDLTFLQYLLCPPNPLLPIPVFQFPRVFGIAGPAKWAISTVIFLNLFRVQGSLWQLPDDPFDLESWDDLWDWSDWQCFVKSNSFLLDDSSVWTFISSRMNPIDSIIADSLDDAQLTITYRRVLTDDGETASGFPGANNIKNGALVFEVVDNSNATALEGTFFEGSIVDGFVRSVLLYGGGFVEDTLSVVGDDQTLQPDEYYQSGWLATMAKMPWLVIRDNEWTPIESSDLSWGPAKNVSVIVGGDNPAADA…
ActinUp	pham_1	MYVQNGRKLWVPPACGANGVPDPVKNPIEAFRYLDLKRELIDAEAREKPLIRLWDKAFKYIGTVAAEKSVDAEEMLHDTGQGDIVLRGDDWLVEFMRTDVRREEDLHVTIDPYPHRRNWRRRWHAKVTNVRVARNENGQRTVTLECAHNREHWKHLLFGATPFSLPEVQPMRAWLLPGNTRTIVSTTGFINLARNYWPLLALPSQVMNPGAWIGQASNLANLNPLNWPVQMQFVNPLFDRSRTSVLMSRWSNAHDVCDALLKYAGCHVRAYCWLEEDEDSPHPELAAIVGEKLARPTRNCIVLAVEDMSGTTGVTGTAIDGVLDLIAVSADNILSTLVHVDRDGDGVDDPFIRKLLGVAPAPPDITFRDHEYSSIISSEHSMFRAKAQKILTGGRSPGW…
Adahisdi	pham_1	MPAPAADMTTLAGHQQLWDTVMKRRQKREDERIAPPLIRLWDGDYKLRGQLVGERSHKFEFIENETGTASITISLDHYLAKWIASHKGRARRNVHVSFDKQGARWTGRMDHYDIVRTKEGDVYMEVVFKHDYEELKHIYVWANPFLRPEFQFPKLWVMFGPAKWALLLTLFVNILRLETSLWTLPDNPLDISEWFPFSLNPGNWRNIVKPFPFLADNSPLTIVFSRFKSFHDTAKNVLADSQLTIVCRRYFHGEDPHPFAELSGELGLPLIEGIASLIPLRHGCLVWDIVDNSGWGSETAFGGSLLTGLVRAVMNIASDGMTEGIDIYTGLPTYPGEYYTPGFLGTYPKAPHVVFMESPYTGIESSKFTYTEATDTSFVLGGQSMPGVNEIISAGINMG…
Adephagia	pham_1	MYVQNGRKLWVPPACGANGVPDPVKNPIEAFRYLDLKRELIDAEAREKPLIRLWDKAFKYIGTVAAEKSVDAEEMLHDTGQGDIVLRGDDWLVEFMRTDVRREEDLHVTIDPYPHRRNWRRRWHAKVTNVRVARNENGQRTVTLECAHNREHWKHLLFGATPFSLPEVQPMRAWLLPGNTRTIVSTTGFINLARNYWPLLALPSQVMNPGAWIGQASNLANLNPLNWPVQMQFVNPLFDRSRTSVLMSRWSNAHDVCDALLKYAGCHVRAYCWLEEDEDSPHPELAAIVGEKLARPTRNCIVLAVEDMSGTTGVTGTAIDGVLDLIAVSADNILSTLVHVDRDGDGVDDPFIRKLLGVAPAPPDITFRDHEYSSIISSEHSMFRAKAQKILTGGRSPGW…
Adnama	pham_1	MARVGYEDPANLHARLRADPYNAATAAQMAALAEINPPDDTVVTFYGKTYGIAGVSSDYIEVTAEFPRNAVETATIVLKHSDPMVPHVMKCYEEVVPVTIEIGAMRWSGRVDTFDYAMKDGEYTVTLQCVGDYNWFNKILVWPNWLLPIQVQIPSRAVFIGPAITCLKTMIGEQCLRLQLGMWELVNNLGSGNLDWQAWFGTALMSDGNPLDTLMTPIVVVPTNPLFDTSPWISINGRMDSVATLAEQTLKDLGLHLTASLWLPGDPQPKGLLFPLKKATIVVDVVDRSGVTGPTGTFIDGLIKDVVDLQESVLGKVLAPFLNPGNAYAPEGVNIAPTLGVNFVKPWALFVDHPRGGLTEFHLNGHHPLAHTIIGGGKSPKWLNDLINATMSFFVDIIQ…
Adonis	pham_1	MYVQNGRKLWVPPACGANGVPDPVKNPIEAFRYLDLKRELIDAEAREKPLIRLWDKAFKYIGTVAAEKSVDAEEMLHDTGQGDIVLRGDDWLVEFMRTDVRREEDLHVTIDPYPHRRNWRRRWHAKVTNVRVARNENGQRTVTLECAHNREHWKHLLFGATPFSLPEVQPMRAWLLPGNTRTIVSTTGFINLARNYWPLLALPSQVMNPGAWIGQASNLANLNPLNWPVQMQFVNPLFDRSRTSVLMSRWSNAHDVCDALLKYAGCHVRAYCWLEEDEDSPHPELAAIVGEKLARPTRNCIVLAVEDMSGTTGVTGTAIDGVLDLIAVSADNILSTLVHVDRDGDGVDDPFIRKLLGVAPAPPDITFRDHEYSSIISSEHSMFRAKAQKILTGGRSPGW…
Adzzy	pham_1	MSGLTSVRQSEDLWRLVQQRMAKRELERLRPPDVELRDGDFRLRGLVAGERVLEWEFIENETGVATLQLSLDHYLAKWVMNHRGRAKRNVILNIEKQGARWTGMMDHYRVVKEESGDCYLEIVFLHDFEQTKHIRVWCNPFLRPELQFPKIWIIFGPAKWCLLVTLFVNLLRLETSLWTIPDDPTDINEWMGPSFNPANWRNIVKPFPFLADNSPVTMVFSRFGTFYDTAKQILEDHQLTLTCRRYIKDRDPHPFEDLKGIWGIDPIEDLLQLIPLRDGCVVWDIEDNSGWGTETAFGGSWLTGFVRAVVSLAGDGQVEGVDVFSGDYTYPGEYYSPWFMGTSPSAPHVVLEEGPLTGIKSSEFSYYEATDTSFLAGGQSAPGINEGIGALVNIGGDLL…
Aegeus	pham_1	MSDHGNDPWKAFKAIEAKADEQRAQHWAFRRAKPLIRFWMNDPTGAPGLIYVGRVDYDDSIRGSFPFKNNTPTQGVLELRDDHYMSMWLKQLPNNPDYKKNVVVTVDFYGGKKRWSGLLDHWTVKSKDHVKYLEVTFNDELTHLQYILCPPNPLLPIPLFQFPRIFALAGPSKWCISALIFINLFRIEGHPYTLPDDPFDLQSWGTTIDWSTWQTHIKCSPWLLDDSSLWSFMSARMNPVDAVIADSLDDAQLTMTYRRVLSDDGETVDGLISAPLGRVANGALVFEVVDNSNATALGGTFFEGTILDGFARSVITYGGGFVEDTLSVVSDDQTLQPDEYYQTGWLGTMAKQPWLVVRDNEWTPIESSDLSWGPAKNVSVVVGGDNPAADAIAKLIIET…
Aeneas	pham_1	MPAPAADMTTLAGHQQLWDTVMKRRQKREDERIAPPLIRLWDGDYKLRGQLVGERSHKFEFIENETGTASITISLDHYLAKWIASHKGRARRNVHVSFDKQGARWTGRMDHYDIVRTKEGDVYMEVVFKHDYEELKHIYVWANPFLRPEFQFPKLWVMFGPAKWALLLTLFVNILRLETSLWTLPDNPLDISEWFPFSLNPGNWRNIVKPFPFLADNSPLTIVFSRFKSFHDTAKNVLADSQLTIVCRRYFHGEDPHPFAELSGELGLPLIEGIASLIPLRHGCLVWDIVDNSGWGSETAFGGSLLTGLVRAVMNIASDGMTEGIDIYTGLPTYPGEYYTPGFLGTYPKAPHVVFMESPYTGIESSKFTYTEATDTSFVLGGQSMPGVNEIISAGINMG…
Agape74	pham_1	MSGLKSLAQSEDLWKLIQQRRAKREAARLAPADVELRDGDFRLRGAVAGERLLEWEFIENEVGNCTLQLSLSHYLAKWVMNHRGRAKRNVIINIEKQGARWTGMMDHYRVVKTDSGDAYLEIVFLHDFAQTRHIRVWCNPFLRPELQFPKVWIIFGPAKWCLLVTLFVNLLRLETSLWTLPDDPTDINEWMGPSFNPSNWRNIVKPFPFLADNSPVTMVFSRFGTFYDTAKQILNDHQLTLTCRRYIKDRDPHPFEDLKGVWGIDPLEDLLQKIPLRDGCVVWDIEDNSGWGTQTAFGGSWLTGFLRAAVTLAGDGQVEGVDVFTGDYTFPGEYYRPGFLGTSPMAPHVVFEEGPLTGIKSSEFSYYEATDTSFLAGGQSAPGINEAISTGVNMGGDFL…
AgentM	pham_1	MSGLVTLEDHEALWQKIQARRCERERERLAPVLTRLWDGDYRLRGQVAGERAGSFEFIENDVGTAFLELPLNHYLTKWILNHRGRAKRNVHVTFDKQGARWAGRMSSYRVVRTESGDAYLEVNFVHDYEQAKHILCWSNPFLRPELQFPKMWIIFGPAKWCLLMTLFVNILRLETSLWTLPDNPLDPSEWFPLSINISRWRNIVKPFPFLGDNSNLTIIFSRFKPFFDVAKDILADAQLTMTCRRYLHGEDPHPFEDLRGELNIGPLEDLLSLIPIRHGCLVWDIVDNSGWGTETAFGGSLLTGLVRAVVNIASDGTTENIDVFHQDPVFPNQYYRPGWRGTLPNAPHVVFLDGKYTGIKASEYEYIEATSTSFVGGGHSMPGINEAISAAINIGGDFL…
Aggie	pham_1	MAAEQTDIEVWRSAIQSGDPHRIAATARWLTEKKSKVDTEFRFTVCDKMWQPIGYVGNDLMEGSGASPWNDTPTSRLVLKGNSPLIPMFMDCRNTLVGVIVETAGIREAFYTKVHRYRYENSAWTGTVELRGIWDILNYYVIWPTWWLPIQAQPVSHAVFMWALQTVLENMVAECAIRLQSGWLEFINNGLSLNPQIKAWLGTVLQAIKRDGLSVDTFTRMLRTPMYVKRTNPFLDTSPMAAETVRMETVGQVIKRITRPYGVTASVDLFMPGDPQPDQWVNLDQPTYVFSTRDRSQIEGPTKTVADSVIRTVIDLGGSLGSIFQPVIKQVPGMEGVFYAPRVGVDFEQPYAYVVAPEPGEDSSIISCEIADHTPEGWQHIIGGRSPKWLNDLLNATFA…
Aglet	pham_1	MSHGTITTLEDANRVWNTVMAQRAMREAERLKPPLVRLWNGDMVLRGVVAGERGGDFEFIENDTGTASIQLSLDHHMAKWVMNFKGRDKRNVIITIDKQGARWSGFMDHYRVVREENGDCYLDVVFKHDYEQAKHILVWCNPFLRPELQFPKLWIIFGPAKWCLLLTLFVNILRLETSLWTLPDNPLDPTEWMPLSFNISNWRNIVKPFPLLGDNSNLTIVFSRFQSFHDVAKKTLQDAQLTIVCRRYLHGEDPHPFEDLRGELNIGPLEDLLSLIPIRHGCLVWDIIDNSGWGSETAFGGSWLTGFIRAVVNIASDGMTEGIDVFTGDPTFPGEYYTPWFLGTSPQAPWIVFEEGPYTGIKSSEFKYYEATDTSFVAGGESMPGVNEAISAAVNMGGD…
AgronaGT15	pham_1	MSHGTITTLEDANRVWNTVMAQRAMREAERLKPPLVRLWNGDMVLRGVVAGERGGDFEFIENDTGTASIQLSLDHHMAKWVMNFKGRDKRNVIITIDKQGARWSGFMDHYRVVREENGDCYLDVVFKHDYEQAKHILVWCNPFLRPELQFPKLWIIFGPAKWCLLLTLFVNILRLETSLWTLPDNPLDPTEWMPLSFNISNWRNIVKPFPLLGDNSNLTIVFSRFQSFHDVAKKTLQDAQLTIVCRRYLHGEDPHPFEDLRGELNIGPLEDLLSLIPIRHGCLVWDIIDNSGWGSETAFGGSWLTGFIRAVVNIASDGMTEGIDVFTGDPTFPGEYYTPWFLGTSPQAPWIVFEEGPYTGIKSSEFKYYEATDTSFVAGGESMPGVNEAISAAVNMGGD…
Airmid	pham_1	MSGLVTLEDHEALWQKIQARRCERERERLAPVLIRLWDGDYRLRGQVAGERAGSFEFIENDVGTAFLELSLDHYLSKWILNHRGRAKRNVHVTFDKQGARWAGRMSSYRVVRTEGGDAYLEVNFVHDYEQAKHILCWSNPFLRPELQFPKMWIIFGPAKWCLLMTLFVNILRLETSLWTLPDNPLDPSEWFPLSINISNWRNIVKPFPFLGDNSNLTIIFSRFKPFFDVAKDVLADAQLTMTCRRYLHGEDPHPFEDLRGELNIGPLEDLLSLIPIRHGCLVWDIVDNSGWGTETAFGGSLLTGLIRAVVSIAADGTTENIDVFHQDPVFPNQYYRPGWRGTLPNAPHVVFLDGKYTGIKSSEYEYVEATSTSFVGGGHSMPGINEAISAAINIGGDFL…
Ajay	pham_1	MPAPAADMTTLAGHQQLWDTVMKRRQKREDERLAPPLIRLWDGDYKLRGQLVGERSHKFEFIENETGTASITISLDHYLAKWIASHKGRARRNVHVSFDKQGARWTGRMDHYDIVRTKEGDVYMEVVFKHDYEELKHIYVWANPFLRPEFQFPKLWVMFGPAKWALLLTLFVNILRLETSLWTLPDNPLDISEWFPFSLNPGNWRNIVKPFPFLADNSPLTIVFSRFKSFHDTAKNVLADSQLTIVCRRYFHGEDPHPFAELSGELGLPLIEGIASLIPLRHGCLVWDIVDNSGWGSETAFGGSLLTGLVRAVMNIASDGMTEGIDIYTGLPTYPGEYYTPGFLGTYPKAPHVVFMESPYTGIESSKFTYTEATDTSFVLGGQSMPGVNEIISAGINMG…
Akhila	pham_1	MSKFERETAAWQSALQSGDPNRIARTARALTERKSKVDTSFRFTVCDKFWQPMGAVGGDLIEASGADPRNDVETGRIVLKGNSPLIPLFMDCKKTMVGVIVETAGLRYAFYTKNHTYEYRDSAWTGTAELRGIRDILNYYVIWPSWWLPIQAQPFSHAIFVWALQTVVENMVAECALRLQSGWLEFINNGLSLNPDIRAWFGTVLQALSRDGLSVQAFTRMLRTPVYVPRTNPLLDTSPMVARTVRMETVQAVIKDVTQSYGVDTRMDLWLPGDPQPDRWANLDQPTYVFSTVDRSQITGPTKTVLDSVLRTTIDLGGSLGDIFKPVIKQVPGMDGVFYAPAVGVDFEQPYAYFVAPEPGEDTGIDACTITDHTPEGWQHIIGGRSPKWLNDLMNATFA…
Albee	pham_1	MSTSTITSLEDAERVWNTAMARRALREQERLKPVLTRLWDGDMRLRGHVAGERGGDFEFIENDTGTASLQLSLDHHMAKWVMNFRGREKRNVIVTFDKQGARWSGFMDHYRVVREENGDVYLDIVFKHDYEQAKHILCWCNPFLRPELQFPKLWIIFGPAKWCLLLTLFVNILRLETSLWTLPDNPLDPTEWMPLSFNISNWRNIVKPFPLIGDNSNLTMVFSRFQSFHDIAKSTLEDAQLTIVCRRYLKGEDPHPFEDLRGELNIGPLEDLLSLIPIRHGCLVWDIVDNSGWGSETSFGGSWLTGFIRAVVNIASDGMTEGVDVFTGDPTFPGEYYTPWFLGTSPQAPWIVFEEGPYTGIKSSEFKYFEATDTSFVAGGESMPGVNEGISAGVNMGGD…
Alexphander	pham_1	MSKFERETAAWQSALQSGDPNRIARTARALAERKSKVDTSFRFTVCDKFWQPMGSVGGDLIEASGADPRNDVETGRIVLKGNSPLIPLFMDCKKTMVGVIVETAGLRYAFYTKNHTYEYRDSAWTGTAELRGIRDILNYYVIWPSWWLPIQAQPFSHAVFVWALQTVVENMVAECALRLQSGWLEFINNGLSLNPDIRAWFGTVLQALSRDGLSVQAFTRMLRTPVYVSRTNPLLDTSPMVARTVRMETVQAVIKDVTQSYGVDTRMDLWLPGDPQPDRWANLDQPTYVFSTVDRSQITGPTKTVLDSVLRTTIDLGGSLGDIFKPVIKQVPGMDGVFYAPALGVDFEQPYAYFVAPEPGEDTGIDACTITDHTPEGWQHIIGGRSPKWLNDLMNATFA…
AlishaPH	pham_1	MYVQNGRKLWVPPACGANGVPDPVKNPIEAFRYLDLKRELIDAEAREKPLIRLWDKAFKYIGTVAAEKSVDAEEMLHDTGQGDIVLRGDDWLVEFMRTDVRREEDLHVTIDPYPHRRNWRRRWHAKVTNVRVARNENGQRTVTLECAHNREHWKHLLFGATPFSLPEVQPMRAWLLPGNTRTIVSTTGFINLARNYWPLLALPSQVMNPGAWIGQASNLANLNPLNWPVQMQFVNPLFDRSRTSVLMSRWSNAHDVCDALLKYAGCHVRAYCWLEEDEDSPHPELAAIVGEKLARPTRNCIVLAVEDMSGTTGVTGTAIDGVLDLIAVSADNILSTLVHVDRDGDGVDDPFIRKLLGVAPAPPDITFRDHEYSSIISSEHSMFRAKAQKILTGGRSPGW…
Aliter	pham_1	MMSGLATRKQADDLWKLIQQRRAKRELERLAAPLVELRDGDFRLRGEVAGYRRLKWEFEENETTPATLQLPLDHYLAKWVMNHRGRAKRNVILNVEKQGARWTGMMDHYRVVKEDSGDQYLEIVFLHDFEQVKHIRVWCNPFLRPELQFPKIWIIFGPAKWCLLVTLFVNLLRLETSLWTLPDDPTDINEWMGPSFNPANWRNIVKPFPFLADNSAITMVFSRFGTFYDTAKQILTDHQLTLTCRRYIKDRDPHPFNDLKGVWGIDPVEDLLQLIPLRDGCVVWDIEDNSGWGTETAFGGSWLTGFVRAIVQLASDGQVEGVDVFTGDYTYPGEYYNPFFLGTSPRAPHVVFEEGPVTGIKSSEFSYYEATDTSFLAGGQSAPGINEGISALVNIGGDL…
Alma	pham_1	MMSGLATRKQADDLWKLIQQRRAKRELERLASPLVELRDGDFRLRGEVAGYRRLKWEFEENETTPATLQLPLDHYLAKWVMNHRGRAKRNVILNIEKQGARWTGMMDHYRVVKEDSGDQYLEIVFLHDFEQVKHIRVWCNPFLRPELQFPKIWIIFGPAKWCLLVTLFVNLLRLETSLWTLPDDPTDINEWMGPSFNPANWRNIVKPFPFLADNSAITMVFSRFGTFYDTAKQILTDHQLTLTCRRYIKDRDPHPFNELKGIWGIDPVEDLLQLIPLRDGCVVWDIEDNSGWGTETAFGGSWLTGFVRAIVQLASDGQVEGVDVFTGDYTYPGEYYNPFFLGTSPRAPHVVFEEGPVTGIKSSEFSYYEATDTSFLAGGQSAPGINEGISALVNIGGDL…
Alsfro	pham_1	MPAPAADMTTLAGHQQLWDTVMKRRQKREDERIAPPLIRLWDGDYKLRGQLVGERSHKFEFIENETGTASITISLDHYLAKWIASHKGRARRNVHVSFDKQGARWTGRMDHYDIVRTKEGDVYMEVVFKHDYEELKHIYVWANPFLRPEFQFPKLWVMFGPAKWALLLTLFVNILRLESSLWTLPDNPLDISEWFPFSLNPGNWRNIVKPFPFLADNSPLTIVFSRFKSFHDTAKNVLADSQLTIVCRRYFHGEDPHPFAELSGELGLPLIEGIASLIPLRHGCLVWDIVDNSGWGSETAFGGSLLTGLVRAVMNIASDGMTEGIDIYTGLPTYPGEYYTPGFLGTYPKAPHVVFMESPYTGIESSKFTYTEATDTSFVLGGQSMPGVNEIISAGINMG…
Altman	pham_1	MPAPAADMTTLAGHQQLWDTVMKRRQKREDERLAPPLIRLWDGDYKLRGQLVGERSHKFEFIENETGTASITISLDHYLAKWIASHKGRARRNVHVSFDKQGARWTGRMDHYDIVRTKEGDVYMEVVFKHDYEELKHIYVWANPFLRPEFQFPKLWVMFGPAKWALLLTLFVNILRLETSLWTLPDNPLDISEWFPFSLNPGNWRNIVKPFPFLADNSPLTIVFSRFKSFHDTAKNVLADSQLTIVCRRYFHGEDPHPFAELSGELGLPLIEGIASLIPLRHGCLVWDIVDNSGWGSETAFGGSLLTGLVRAVMNIASDGMTEGIDIYTGLPTYPGEYYTPGFLGTYPKAPHVVFMESPYTGIESSKFTYTEATDTSFVLGGQSMPGVNEIISAGINMG…
Alvin	pham_1	MPTPAADMTTLAGHQQLWDTVMKRRQKREDERIAPPLIRLWDGDYKLRGQLVGERSHKFEFIENETGTASITISLDHYLAKWIASHKGRARRNVHVSFDKQGARWTGRMDHYDIVRTKEGDVYMEVVFKHDYEELKHIYVWANPFLRPEFQFPKLWVMFGPAKWALLLTLFVNILRLESSLWTLPDNPLDISEWFPFSLNPGNWRNIVKPFPFLADNSPLTIVFSRFKSFHDTAKNVLADSQLTIVCRRYFHGEDPHPFAELSGELGLPLIEGIASLIPLRHGCLVWDIVDNSGWGSETAFGGSLLTGLVRAVMNIASDGMTEGIDIYTGLPTYPGEYYTPGFLGTYPKAPHVVFMESPYTGIESSKFTYTEATDTSFVLGGQSMPGVNEIISADINMG…
Amelie	pham_1	MYVKDGRTPWVAPSVGASGVPDPLRNPIEAYRYLDLKRELLDAEAREKPLIRLWDKHMKYIGTVAAEKSVDAEELLHETGQGDIVLRGDDWLVEFLRSDVRKDEDLHITIDPYPRRRSWRWRWNAKVTNVRVARNENGQHTVTFECAHNREHWKHLLFGATPFSAPEVQPLRAWLLPGNTRTIVTTTGFINLARNYWPILALPSQVLNPGAWIGEGSNVANLNPLNWPVQMQFVNPLLDRSRMSVVMSRWSAAHDVCDALLKYAGCHVRAYCWLEEDEDSPHPELAAIVGEKLARPTRNCIVLAVEDMSGTTGVTGTALDGVLDLIAVSADNILSTIIPIDRDGDGEPDPFIRKLLGVAPAPPDLTFRDGEYTQIISSEHSMFRAKAQKILTGGRSPGW…
Amgine	pham_1	MHHAAALPHGVVVMAGKLWVPPTVGANGVPDPIKNPIEAYRYLDLKREVIDAEAREKPLIRLWDKHMKYIGTVAAEKAVDAEEMLHDTGQGDIVLRGDDWLVEFMRSDVRKDEDLHITIDPYPRRRSWRWRWGAKVTNVRVARNENGQRTVTLECAHNREHWKKLLFGATPFSAPEVQPLRAWLLPGNTRTITFTTGFINLARNYCPLLALPTQVTNPGAWIGEASNVLNLNPLNWPVQMQFVNPVFDRSRLSVLMARWSNAHDVCDALLKYAGCHVRAYTWLTEDEDSPHPELALLVGEKLARPTRNCIVLAVEDMSGTRGITGTALDGALDLIAVSADNILSQLVFVDRDGDGVADPFIRKLLGMAPPVPDIVFRDTEQSAIISAEHSMFRAKASKI…
Aminay	pham_1	MAATILSAPVIGADGPPDPETSPLSAYRYLDARRDVIEAEAKARPLIRLWDKRMQYIGTVASEKSVNAEEMIHDTGQGDIVLRGDDWLVEFLRADVRKDEDLHITIDPYPHRRNWRWRWGSKVVNARVKRDENGIRTVTFECAHNREHWKHLYFGATPFMPPEVQPLRSWLLPGNTRTIIATTGFINLARNYWPALALPTQAFNPGAWLGESSNPLNLNPLNWPVQMQFVNPVFDQSRFSVIMSRWSDAHSVTDAMLKDSGCNVRAYTWLPEDEDSPHPELAAIIGEQAARPSRACIVLAVEDKSRRAGWTGTALDGPMNLIGALADNAVTESVYQVIGNNEVIDPRTNSPAPPIISKLLGVAPKLPDITFRDGKYSPIITSEHSMFRSKASKILTGGK…
Amochick	pham_1	MTTLAEGIAGLFGPATGVSAATRRGEFTPEVKQQLLERRWAYMNRKVKKPLIRLWDKEMGFIARLENLDSWSWEELATDDGEAKVTFSGQANAWIREVVTYQTRIEEDLHVTIDPDPDKPHDWRNRWGGKVLIVEDDEVSGEAPVTTLHCISNRRHLRGILLGANPVFPMEVQIPKMFLWAGPTAFTCAAATFINLFRLQTLNGFYPVPRNIFAPETWLQNVSPLNWPIQVMPINPVLDQSRWCTIGARWKDAQTVLSPVMKDAGVICRAYTWIPGDPAPYTMFGALAEVLKPTRACIILSFEDKSGYSGPTGTAIDGALNLFAATLDDLITETLFPLDADHNLETDPFFRKLLLVAPKPPPWVFRDVGYGNVKRKTLMIHKQQGTDIVTGGKSPQWVN…
Amohnition	pham_1	MVLMYVKNGRNLWVPPSIGANGVPDPLKNPIEAYQYLDGKRQLIDDEARAKPLIRLWDNQMRYIGTVAAEKSVDAEEMLHDTGQGDIALRGDDWLVEFMRTDVRREEDLHVTIDPYPHRRNWRWRWGAKVTNVRVKRDENGRRTVTLECAHNREHWKHLLFGATPFSAPEIQPLRAWLLPGNTRTIVSTTGFINLARNYWPILALPTQVMNPLAWLGEASNVLNLNPLNWPVQMQFVNPVFDRSRLSVLMSRWQNAHDVCDALLKYAGCHVRAYTWLEEDEDSPHPELALLVGEKLARPSRNCIVLAVEDMSGTTGVTGTALDGALDLLAVSADNILSSLVFIDRDGDGVADPFIRKLLGVAPAVPDIAFRDTKYSSIISSEHSMFRAKAQKILTGGKS…
Amymech	pham_1	MTTLAEGIAGLFGPATGVSAATRRGEFTPEVKQQLLERRWAYMNRKVKKPLIRLWDKEMGFIARLENLDSWSWEELATDDGEAKVTFSGQANAWIREVVTYQTRIEEDLHVTIDPDPDKPHDWRNRWGGKVLIVEDDEVSGEAPVTTLHCISNRRHLRGILLGANPVFPMEVQIPKMFLWAGPTAFTCAAATFINLFRLQTLNGFYPVPRNIFAPETWLQNVSPLNWPIQVMPINPVLDQSRWCTIGARWKDAQTVLSPVMKDAGVICRAYTWIPGDPAPYTMFGALAEVLKPTRACIILSFEDKSGYSGPTGTAIDGALNLFAATLDDLITETLFPLDADHNLETDPFFRKLLLVAPKPPPWVFRDVGYGNVKRKTLMIHKQQGTDIVTGGKSPQWVN…
Anaya	pham_1	MYVQNGRKLWVPPACGANGVPDPVRNPIEAFRYLDLKRDLIDAEAREKPLIRLWDKAFKYIGTVAAEKSVDAEEMLHDTGQGDILLRGDDWLVEFMRTDVRREEDLHVTIDPYPHRRNWRRRWHAKVTNVRVARNENGQRTVTLECAHNREHWKHLLFGATPFSLPEVQPMRAWLLPGNTRTIVSTTGFINLARNYWPLLALPSQVMNPGAWIGQASNLANLNPLNWPLQMQFVNPLFDRSRTSVLMSRWSNAHDVCDALLKYAGCHVRAYCWLEEDEDSPHPELAAIVGEKLARPTRNCIVLAVEDMSGTTGVTGTALDGVLDLIAVSADNILSTLVHVDRDGDGVDDPFIRKLLGVAPAPPDITFRDGEYSSIISSEHSMFRAKAQKILTGGRSPGW…
Andies	pham_1	MAAEQTDIEVWRSAIQSGDPHRIAATARWLTEKKSKVDTEFRFTVCDKMWQPIGYVGNDLMEGSGASPWNDTPTSRLVLKGNSPLIPMFMDCRNTLVGVIVETAGIREAFYTKVHRYRYENSAWTGTVELRGIWDILNYYVIWPTWWLPIQAQPVSHAVFMWALQTVLENMVAECAIRLQSGWLEFINNGLSLNPQIKAWLGTVLQAIKRDGLSVDTFTRMLRTPMYVKRTNPFLDTSPMAAETVRMETVGQVIKRITRPYGVTASVDLFMPGDPQPDQWVTLDQPTYVFSTRDGSQIEGPTKTVADSVIRQVVDLGGSLGSIFKPVIKQVPGMEGVFYAPRVGVDFEQPYAYVVAPEPGEDSSIISCEIADHTPEGWQHIIGGRSPKWLNDLLNATFA…
Aneem	pham_1	MSGLTSAEQAAELWMKIQKRHEARERERLKHPEIELRDGDFRLRGLVAGERMIEWEFIENETGTATLELSLDHYLAQWVMNHRGRAKRNVIIVIEKQGARWSGLMDHYRVVKTDQGDAYLEIVFLHDFEQAKHIRVWCNPFLRPELQFPKAWIIFGPAKWCLLVTLFVNLLRLETSLWTLPDDPTDLNEWMGPSFNPANWRNIVKPFPFLLDNSPITLVFSRFGTFYDTAKQILEDHQLTLTCRRYIKDRDPHPFNDLKGLWGIDLVEDLLQLIPLRDGCVVWDIEDNSGWGTETAFGGSWLTGFVRAIVHLAGDGQVEGVDVFSGDYTYPGQYYNPLFLGTSPVAPWVVLEEGPLTGIKSSEFSYYEATDTSFLAGGQSAPGINEGISALINIGGDLL…
Angel	pham_1	MSMLMPAGYAGASPKRDPIATWNQVNARRRVLDEEAKSPSLYRLWDKRMNYIGTVHTHKSFDAEEMQHDTGEGTIVLRGSDWLVNFLRTDVRAEEDLNFTVDPYPHRRNWRWRWGFKVTDVEVGRSEDGEVTVTLHLMHNREHWKHILFGATVFAPPEAQPIKCFLLPANCRTAVATAGAANLARLFNPALAVFTNLLNPGAYVGAALGLGVPGNFSFLNHPIQMQFVNPITDTSRLTVLMSRWQDAHSVTEAMLRDAGCQVRAYTWLEEDEDSPHPELAMLIGEQLARPRRNCIVLACEERAQYQGITGLAPDGAIKLIAATGDDLITNTLFPEYDENGDGVTDPLIRKWLGAAPAVPSLVFRDGPRSAIVSSSHHMYKSKAKHIMTGGKSPAWLNQV…
Angelica	pham_1	MYVQNGRKLWVPPACGANGVPDPVKNPIEAFRYLDLKRELIDAEAREKPLIRLWDKAFKYIGTVAAEKSVDAEEMLHDTGQGDIVLRGDDWLVEFMRTDVRREEDLHVTIDPYPHRRNWRRRWHAKVTNVRVARNENGQRTVTLECAHNREHWKHLLFGATPFSLPEVQPMRAWLLPGNTRTIVSTTGFINLARNYWPLLALPSQVMNPGAWIGQASNLANLNPLNWPVQMQFVNPLFDRSRTSVLMSRWSNAHDVCDALLKYAGCHVRAYCWLEEDEDSPHPELAAIVGEKLARPTRNCIVLAVEDMSGTTGVTGTAIDGVLDLIAVSADNILSTLVHVDRDGDGVDDPFIRKLLGVAPAPPDITFRDHEYSSIISSEHSMFRAKAQKILTGGRSPGW…
Anglerfish	pham_1	MPAPAADMTTLAGHQQLWDTVMKRRQKREDERIAPPLIRLWDGDYKLRGQLVGERSHKFEFIENETGTASITISLDHYLAKWIASHKGRARRNVHVSFDKQGARWTGRMDHYDIVRTKEGDVYMEVVFKHDYEELKHIYVWANPFLRPEFQFPKLWVMFGPAKWALLLTLFVNILRLESSLWTLPDNPLDISEWFPFSLNPGNWRNIVKPFPFLADNSPLTIVFSRFKSFHDTAKNVLADSQLTIVCRRYFHGEDPHPFAELSGELGLPLIEGIASLIPLRHGCLVWDIVDNSGWGSETAFGGSLLTGLVRAVMNIASDGMTEGIDIYTGLPTYPGEYYTPGFLGTYPKAPHVVFMESPYTGIESSKFTYTEATDTSFVLGGQSMPGVNEIISAGINMG…
AnnaL29	pham_1	MSGLTSVREAEDLWQKIQLRRCKREQERLKPADVELRDGDFRLRGIVAGERLLEWEFIENDVGNATLHLSLSHYLAKWVMNHRGRAKRNVIINIEKQGARWTGMMDHYRVIKTDSGDAYLEVVFLHDYAQTQHIRVWCNPFLRPELQFPKVWIIFGPAKWCLLVTLFVNILRLETSLWTIPDDPTDINEWMGPSFNPSNWRNIVKPFPFLADNSPVTMVFSRFGKFYDVAKQMLEDHQLTLTCRRYIKDRDPHPFDDLKGVWGLDPLEDLLQKIPLRDGCVVWDIEDNSGWGTQTAFGGSWLTGFLRAMVTLAGDGQVEGVDVFTGDYTFPGEYYSPHFLGTSPMAPHVVFEEGPLTGIKSSEFSYYEATDTSFIAGGQSAPGINEGISTAVNVGGDFL…
Annihilator	pham_1	MSMLMPAGYAGASPKRDPIATWNQVNARRRVLDEEAKSPSLYRLWDKRMNYIGTVHTHKSFDAEEMQHDTGEGTIVLRGSDWLVNFLRTDVRAEEDLNFTVDPYPHRRNWRWRWGFKVTDVEVGRSEDGEVTVTLHLMHNREHWKHILFGATVFAPPEAQPIKCFLLPANCRTAVATAGAANLARLFNPALAVFTNLLNPGAYVGAALGLGVPGNFSFLNHPIQMQFVNPITDTSRLTVLMSRWQDAHSVTEAMLRDAGCQVRAYTWLEEDEDSPHPELAMLIGEQLARPRRNCIVLACEERAQYQGITGLAPDGAIKLIAATGDDLITNTLFPEYDENGDGVTDPLIRKWLGAAPAVPSLVFRDGPRSAIVSSSHHMYKSKAKHIMTGGKSPAWLNQV…
Annyong	pham_1	MSTSTVTSLEDAERVWNTAMARRALREQERLKPVLTRLWDGDMRLRGHVAGERGGDFEFIENDTGTASLQLSLDHHMAKWVMNFRGREKRNVIVTFDKQGARWSGFMDHYRVVREENGDVYLDIVFKHDYEQAKHILCWCNPFLRPELQFPKLWIIFGPAKWCLLLTLFVNILRLETSLWTLPDNPLDPTEWMPLSFNISNWRNIVKPFPLIGDNSNLTMVFSRFQSFHDIAKSTLEDAQLTIVCRRYLKGEDPHPFEDLRGELNIGPLEDLLSLIPIRHGCLVWDIVDNSGWGSETSFGGSWLTGLIRAVVNIASDGMTEGVDVFTGDPTFPGEYYTPWFLGTSPQAPWIVFEEGPYTGIKSSEFKYFEATDTSFVAGGESMPGVNEGISAGVNMGGD…
Anselm	pham_1	MSGLKSLAQSEDLWKLIQQRRAKREAARLAPADVELRDGDFRLRGAVAGERLLEWEFIENETGNCTLQLSLSHYLAKWVMNHRGRAKRNVIINIEKQGARWTGMMDHYRVVKTDSGDAYLEIVFLHDFAQTKHIRVWCNPFLRPELQFPKVWIIFGPAKWCLLVTLFVNLLRLETSLWTLPDDPTDINEWMGPSFNPANWRNIVKPFPFLADNSPVTMVFSRFGTFYDTAKQILNDHQLTLTCRRYIKDRDPHPFEDLKGIWGIDPLEDLLQLIPLRDGCVVWDIEDNSGWGGQTAFGGSWLTGFIRAAVTLAGDGQVEGVDVFTGDYTFPGEYYSPYFLGTSPLAPHVVFEEGPLTGIKSSEFSYYEATDTSFLAGGQSAPGINEGISTAVNVGGDFL…
Anthony	pham_1	MSGMKSVADHEDLWRLVQQRRAKRELERLKPADVELRDGDFRLRGLVAGERLLEWEFIENETGACTLQLSLDHYLAKWVMNHRGRAKRNVIINIEKQGARWSGMMSDYTVVKTESGDCYLEIVFLHDFEQTKHIRVWCNPFLRPELQFPKIWIIFGPAKWSLLVTLFVNLLRLETSLWTIPDDPTDINEWMGPSFNPANWRNIVKPFPFLADNSPVTMVFSRFGTFYDTAKQILADHQLTLACRRYIKDRDPHPFNDLKGVWGIDPIEDLLQLIPLRDGCVVWDIEDNSGWGTETAFGGSWLTGFVRAIVNLAGDGQVEGVDVFSGDYTYPGQYYNPLFLGTSPTAPWVVFEEGPLTGIKSSEFKYYEATDTSFLAGGSSAPGINEGIGALVELGGDFL…
Antsirabe	pham_1	MATPFGPTSTTNPTIDSWNQINARRRVIDAEAKAKSLYRLMDKNLRYIGTVHTHKAFDAEQIQHDTGTGEVVLRGSDWLVNFLRTDVRAEEDLNFIVDPYPHRRNWRWRWGFKVTDVAVGRAEDGEVTVTLQLMENREHWKHILFGATVFAPPEAQPIKCFLLPANCRTAIATAGAANLARIFNPALAVFTNLLNPGAYVGAALGLGLPGNWSFLNHPLQMQFVNPITDTSRLSVLMSRWQDAHQVTEAMLRDAGCQVRAYVWLEEDEDSPHPELAMLIGEQLARPRRNCIVLAVEERAQYEGVTGLAPDGALKLIAGSADDLIGTIIYADENGDGENDPLVRKWLGAAPKQPSIVFRDGPRSAIISSERHMFKGTAKTIMTGGKSPQWLNQVQTFLIR…
Anubis	pham_1	MSHGTITTLEDANRVWNTVMAQRAMREAERLKPPLVRLWNGDMVLRGVVAGERGGDFEFIENDTGTASIQLSLDHHMAKWVMNFKGRDKRNVIITIDKQGARWSGFMDHYRVVREENGDCYLDVVFKHDYEQAKHILVWCNPFLRPELQFPKLWIIFGPAKWCLLLTLFVNILRLETSLWTLPDNPLDPTEWMPLSFNISNWRNIVKPFPLLGDNSNLTIVFSRFQSFHDVAKKTLQDAQLTIVCRRYLHGEDPHPFEDLRGELNIGPLEDLLSLIPIRHGCLVWDIIDNSGWGSETAFGGSWLTGFIRAVVNIASDGMTEGIDVFTGDPTFPGEYYTPWFLGTSPQAPWIVFEEGPYTGIKSSEFKYYEATDTSFVAGGESMPGVNEAISAAVNMGGD…
Apocalypse	pham_1	MYVQNGRKLWVPPACGANGVPDPVKNPIEAFRYLDLKRELIDAEAREKPLIRLWDKAFKYIGTVAAEKSVDAEEMLHDTGQGDIVLRGDDWLVEFMRTDVRREEDLHVTIDPYPHRRNWRRRWHAKVTNVRVARNENGQRTVTLECAHNREHWKHLLFGATPFSLPEVQPMRAWLLPGNTRTIVSTTGFINLARNYWPLLALPSQVMNPGAWIGQASNLANLNPLNWPVQMQFVNPLFDRSRTSVLMSRWSNAHDVCDALLKYAGCHVRAYCWLEEDEDSPHPELAAIVGEKLARPTRNCIVLAVEDMSGTTGVTGTAIDGVLDLIAVSADNILSTLVHVDRDGDGVDDPFIRKLLGVAPAPPDITFRDHEYSSIISSEHSMFRAKAQKILTGGRSPGW…
Appletree2	pham_1	MQVDGAALVLASVVSTGGAALMADTQYWQDILDAADGDEWKAFASLEAKADSVRQEHVAIRRAKPLIRLWMNNPDGSEGLVYVGRVDYDDTIKGSFPFKNNTPSQGVLELRDDHYLAVWLKKLPNDPTLKKNVVITVDFYGGRKRWSGLLDKWTVKTADNVKYLEVSFNDDLTFLQYLLCPPNPLLPIPVFQFPRVFGIAGPAKWAISTVIFLNLFRVQGSLWQLPDDPFDLESWDDLWDWSDWQCFVKSNSFLLDDSSVWTFISSRMNPIDSIIADSLDDAQLTITYRRVLTDDGETASGFPGANNIKNGALVFEVVDNSNATALEGTFFEGSIVDGFVRSVLLYGGGFVEDTLSVVGDDQTLQPDEYYQSGWLATMAKMPWLVIRDNEWTPIESSDL…
Aragog	pham_1	MSGLVTLEDHEALWQKIQARRCERERERLAPVLTRLWDGDYRLRGQVAGERAGSFEFIENDVGTAFLELPLNHYLTKWILNHRGRAKRNVHVTFDKQGARWAGRMSSYRVVRTESGDAYLEVNFVHDYEQAKHILCWSNPFLRPELQFPKMWIIFGPAKWCLLMTLFVNILRLETSLWTLPDNPLDPSEWFPLSINISRWRNIVKPFPFLGDNSNLTIIFSRFKPFFDVAKDILADAQLTMTCRRYLHGEDPHPFEDLRGELNIGPLEDLLSLIPIRHGCLVWDIVDNSGWGTETAFGGSLLTGLVRAVVNIASDGTTENIDVFHQDPVFPNQYYRPGWRGTLPNAPHVVFLDGKYTGIKASEYEYIEATSTSFVGGGHSMPGINEAISAAINIGGDFL…
Arcanine	pham_1	MPAPAADMTTLAGHQQLWDTVMKRRQKREDERIAPPLIRLWDGDYKLRGQLVGERSHKFEFIENETGTASITISLDHYLAKWIASHKGRARRNVHVSFDKQGARWTGRMDHYDIVRTKEGDVYMEVVFKHDYEELKHIYVWANPFLRPEFQFPKLWVVFGPAKWALLLTLFVNILRLETSLWTLPDNPLDISEWFPFSLNPGNWRNIVKPFPFLADNSPLTIVFSRFKSFHDTAKNVLADSQLTIVCRRYFHGEDPHPFAELSGELGLPLIEGIASLIPLRHGCLVWDIVDNSGWGSETAFGGSLLTGLVRAVMNIASDGMTEGIDIYTGLPTYPGEYYTPGFLGTYPKAPHVVFMESPYTGIESSKFTYTEATDTSFVLGGQSMPGVNEIISAGINMG…
ArcherNM	pham_1	MSGLTSVRQAEDLWQKIQLRRCKREQERLKPADVELRDGDFRLRGIVAGERLLEWEFIENDVGNCTLQLSLSHYLAKWVMNHRGRAKRNVIINIEKQGARWTGMMDHYRVIKTDSGDAYLEIVFLHDYAQTQHIRVWCNPFLRPELQFPKVWIIFGPAKWCLLVTLFVNLLRLETSLWTIPDDPTDINEWMGPSFNPSNWRNIVKPFPFLADNSPVTMVFSRFGKFYDVAKQHLEDHQLTLTCRRYIKDRDPHPFEDLKGIWGLDPVEDLLQKIPLRDGCVVWDIEDNSGWGTQTAFGGSWLTGFLRAMVTLAGDGQVEGVDVFTGDYTFPGEYYSPYFMGTSPMAPHVVFEEGPLTGIKSSEFSYYEATDTSFIAGGQSAPGINEGISTAVNVGGDFL…
Archetta	pham_1	MSGLVTLEDHEALWQKIQARRCEREQERLAPVLTRLWDGDYRLRGQVAGERAGSFEFIENDVGTAFLELPLNHYLAAWIMNHRGRAKRNVHVTFDKQGARWGGRMSSYRVVRTESGDAYLEVNFVHDYEQAKHILCWSNPFLRPELQFPKMWIIFGPAKWCLLMTLFVNILRLETSLWTLPDNPLDPSEWFPLSLNISNWRNIVKPFPFLGDNSNLTIIFSRFKPFFDVAKDVLADAQLTMTCRRYLHGEDPHPFEDLRGELNIGPLEDLLSLIPIRHGCLVWDIVDNSGWGTETAFGGSLLTGLVRAVVNIASDGTTENIDVFHQDPVYPNQYYRPGWRGTLPNAPHVVFLDGKYTGIKSSEYEYVEATSTSFVGGGHSMPGINEAISAAINIGGDFL…
Archie	pham_1	MWQDSDLWEIDKSCDYYRGRHESMRKAHPLIRIWINDPENSHGAVCVGRIDFTDTIKGSFPFKNNTATQGVLQIRDDHYIALFLKRLPQDERYQKNVMITVDFYGGAKRWSGLLDKWNIKTTEDGAKYFEMTFQDDLTYLQYLLCPPNPFLPIPVFQFPRMFMLAGPSKWAISMLILLNLLRVEGNLWELPDDPFDPEEWDQILDWSDWQVHIKGSPWLVDDSSMWTFLSARMNPVDAVIADALDDCQLTMTYRRILTDDGEVADGLMGIADGTRVKNGALVFEVVDNSNAHAFDGTFLSGTVIDGFARSLITYGGGFVEDVFNQVGEDSTLHPDEYYQSGWLGTIAKQPWLVIRDSEWTPITSSDMSWGPSKNVSVVVGGDNPAADAIAKLVIETTGA…
ArcusAngelus	pham_1	MSKFERETAAWQSALQSGDPNRIARTARALTERKSKVDTSFRFTVCDKFWQPMGAVGGDLIEASGADPRNDVETGRIVLKGNSPLIPLFMDCKKTMVGVIVETAGLRYAFYTKNHTYEYRDSAWTGTAELRGIRDILNYYVIWPSWWLPIQAQPFSHAIFVWALQTVVENMVAECALRLQSGWLEFINNGLSLNPDIRAWFGTVLQALSRDGLSVQAFTRMLRTPVYVSRTNPLLDTSPMVARTVRMETVQAVIKDVTQSYGVDTRMDLWLPGDPQPDRWANLDQPTYVFSTVDRSQITGPTKTVLDSVLRTTIDLGGSLGDIFKPVIKQVPGMDGVFYAPALGVDFEQPYAYFVAPEPGEDTGIDACTITDHTPEGWQHIIGGRSPKWLNDLMNATFA…
Ardmore	pham_1	MSKFERETAAWQSALQSGDPNRIARTARALTERKSKVDTSFRFTVCDKFWQPMGAVGGDLIEASGADPRNDVETGRIVLKGNSPLIPLFMDCKKTMVGVIVETAGLRYAFYTKNHTYEYRDSAWTGTAELRGIRDILNYYVIWPSWWLPIQAQPFSHAIFVWALQTVVENMVAECALRLQSGWLEFINNGLSLNPDIRAWFGTVLQALSRDGLSVQAFTRMLRTPVYVSRTNPLLDTSPMVARTVRMETVQAVIKDVTQSYGVDTRMDLWLPGDPQPDRWANLDQPTYVFSTVDRSQITGPTKTVLDSVLRTTIDLGGSLGDIFKPVIKQVPGMDGVFYAPALGVDFEQPYAYFVAPEPGEDTGIDACTITDHTPEGWQHIIGGRSPKWLNDLMNATFA…
Argent26	pham_1	MAALAEINPPDDTVVTFYGKTYGIAGVSSDYIEVTAEFPRNAVETATIVLKHSDPMVPHVMKCYEEVVPVTIEIGAMRWSGRVDTFDYAMKDGEYTVTLQCVGDYNWFNKILVWPNWLLPIQVQIPSRAVFIGPAITCLKTMIGEQCLRLQLGMWELVNNLGSGNLDWQAWFGTALMSDGNPLDTLMTPIVVVPTNPLFDTSPWISINGRMDSVATLAEQTLKDLGLHLTASLWLPGDPQPKGLLFPLKKATIVVDVVDRSGVTGPTGTFIDGLIKDVVDLQESVLGKVLAPFLNPGNAYAPEGVNIAPTLGVNFVKPWALFVDHPRGGLTEFHLNGHHPLAHTIIGGGKSPKWLNDLINATMSFFVDIIQIVIGITGVPSGIFDGTFDDILLAFQLIE…
Arib1	pham_1	MPRVENIGDYLDLAEIQRKLLSHNPHEVMDAARQVAEVDATPSGEVTCTVRTNTYKLAGEASNRKSLQVSWPRLAVPTGKLVLDGDDTLADVVLNCHETVVPVVVDCGPLRWSGRVDVAHDKFGDPNEPDTIECELIHDKVWLTRVVAFPWWFMPLQWQGPPTRGVAFGNAISVIKYLFTSQFMRIQLGLWELVNNLLSLNLDWRSYFSTLLMQNPGEELELRDIVQMATTPVYVVPSAGWNDTSPFISLNWRMDELLQLVTKTCEDNGLTIEVYLWEPGMPQPDPFAEATNLLRVPTVVVDVKDRMQVTGITGTAFDGLQRTFVDLLGSMFGEALKPFLDPNNEAAYAPDGVNIAPALGVHAIKPWCVFNADHKRSGVRGVVSHHHPIAWRTLTGGKS…
Ariel	pham_1	MPRVEVEQKTLDDLRAKLSQDAYTAVEAARMVSEIEKAAVSDTRIIVTVYDKFYRPVGEAGDYLSVGCKFPRNQVESGNLSLKRTDPLADVVLQCHETTVPVTIEIGHLLWSGQVKTAHDNFNNAGKADFVECELEGDYAWLMKILAWPNFLLPLQVQFPPRGVAIGPAISILKWLLGTQAFRLQSGMWEMVNNLLSLNLDWRAWFGTVLSADPGSDGIGLDDVARTLRTPIYVVPTNPLTDTSPFISVNWRMDKIGSIFEEVVEDNGLHVEVKLWRPGDPQPGNDPLLALFPLTVPTIVVDIKDRMGIVGPTGTFLDGILRVLVDLQSSIFGDVLAPFLNPKGEYAPDGWNIAPLLGVHYVPTWAVFNADHPKGGVSGRLSHHRPEAWRVIVGGKSPK…
Arissanae	pham_1	MSGLRSMKDCDDLWKLVQQRRAKREMERLKEPVAELRDGDFRLRGEVAGYLSLKWEFEENETTPATVRLPLDHYLAKWVMNHRGRAKRNVILNIEKQGSRWTGLMDHYTVIKEDSGAQFLEVVFLHDFEQTKHIRVWCNPFLRPELQFPKIWMIFGPAKWCLLVTLFVNLLRLETSLWTLPDDPTDINEWMGPSFNPANWRNIVKPFPFLADNSPITMVFSRFGTFYETAKQILTDHQLTLVCRRYIKDRDPHPFEDLKGIWGIDPVEDLLQLIPLRDGCVVWDIEDNSGWGTETAFGGSWLTGFVRAIVNLASDGQVEGVDVFSGDYTYPGEYYNPLFLGTSPRAPHAVFEEGPLTGIKSSEFSYFEATDTSFLAGGQSAPGINEGISALVNIGGDLL…
Arlo	pham_1	MPAPAADMTTLAGHQQLWDTVMKRRQKREDERIAPPLIRLWDGDYKLRGQLVGERSHKFEFIENETGTASITISLDHYLAKWIASHKGRARRNVHVSFDKQGARWTGRMDHYDIVRTKEGDVYMEVVFKHDYEELKHIYVWANPFLRPEFQFPKLWVMFGPAKWALLLTLFVNILRLETSLWTLPDNPLDISEWFPFSLNPGNWRNIVKPFPFLADNSPLTIVFSRFKSFHDTAKNVLADSQLTIVCRRYFHGEDPHPFAELSGELGLPLIEGIASLIPLRHGCLVWDIVDNSGWGSETAFGGSLLTGLVRAVMNIASDGMTEGIDIYTGLPTYPGEYYTPGFLGTYPKAPHVVFMESPYTGIESSKFTYTEATDTSFVLGGQSMPGVNEIISAGINMG…
Aroostook	pham_1	MSMLMPAGYAGASPKRDPIATWNQVNARRRVLDEEAKSPSLYRLWDKRMNYIGTVHTHKSFDAEEMQHDTGEGTIVLRGSDWLVNFLRTDVRAEEDLNFTVDPYPHRRNWRWRWGFKVTDVEVGRSEDGEVTVTLHLMHNREHWKHILFGATVFAPPEAQPIKCFLLPANCRTAVATAGAANLARLFNPALAVFTNLLNPGAYVGAALGLGVPGNFSFLNHPIQMQFVNPITDTSRLTVLMSRWQDAHSVTEAMLRDAGCQVRAYTWLEEDEDSPHPELAMLIGEQLARPRRNCIVLACEERAQYQGITGLAPDGAIKLIAATGDDLITNTLFPEYDENGDGVTDPLIRKWLGAAPAVPSLVFRDGPRSAIVSSSHHMYKSKAKHIMTGGKSPAWLNQV…
Artemis2UCLA	pham_1	MSGLFTESDAQALWDKIQVRRAKREEARLQPADVELRDGDFRLRGAVAGERLLEWEFIENETGTATLQLSLGHYLAKWAMNHRGRAKRNVIIVIEKQGARWSGMMDHYRVVKTDSGDQFLEIVFLHDFEQTKHIRVWCNPFLRPELQFPKIWIIFGPAKWCLLVTLFVNLLRLETSLWTLPDDPTDINEWMGPSFNPANWRNIVKPFPFLADNSPITMVFSRFGKFYDVAKQILDDHQLTLTCRRYIKERDPHPFDDLKGIWGLDPIEDLLQLIPLRNGCVVWDIEDNSGWGTQTAFGGSWLTGFLRAIVNLGSDGQVEGVDVFTGDYTYPGEYYSPWFLGTSPTAPWVVFEEGPLTGIKSSEFSYYEATDTSFLAGGQSAPGINEAIATGINVGGDFL…
Arturo	pham_1	MSTSTITSLEDAERVWNTAMARRALREQERLKPVLTRLWDGDMRLRGHVAGERGGDFEFIENDTGTASLQLSLDHHMAKWVMNFRGREKRNVIVTFDKQGARWSGFMDHYRVVREENGDVYLDIVFKHDYEQAKHILCWCNPFLRPELQFPKLWIIFGPAKWCLLLTLFVNILRLETSLWTLPDNPLDPTEWMPLSFNISNWRNIVKPFPLIGDNSNLTMVFSRFQSFHDIAKSTLEDAQLTIVCRRYLKGEDPHPFEDLRGELNIGPLEDLLSLIPIRHGCLVWDIVDNSGWGSETSFGGSWLTGFIRAVVNIASDGMTEGVDVFTGDPTFPGEYYTPWFLGTSPQAPWIVFEEGPYTGIKSSEFKYFEATDTSFVAGGESMPGVNEGISAGVNMGGD…
Asayake	pham_1	MYVQNGRKLWVPPACGANGVPDPVKNPIEAFRYLDLKRELIDAEAREKPLIRLWDKAFKYIGTVAAEKSVDAEEMLHDTGQGDIVLRGDDWLVEFMRTDVRREEDLHVTIDPYPHRRNWRRRWHAKVTNVRVARNENGQRTVTLECAHNREHWKHLLFGATPFSLPEVQPMRAWLLPGNTRTIVSTTGFINLARNYWPLLALPSQVMNPGAWIGQASNLANLNPLNWPVQMQFVNPLFDRSRTSVLMSRWSNAHDVCDALLKYAGCHVRAYCWLEEDEDSPHPELAAIVGEKLARPTRNCIVLAVEDMSGTTGVTGTAIDGVLDLIAVSADNILSTLVHVDRDGDGVDDPFIRKLLGVAPAPPDITFRDHEYSSIISSEHSMFRAKAQKILTGGRSPGW…
Asriel	pham_1	MAALAEINPPDDTVVTFYGKTYGIAGVSSDYIEVTAEFPRNAVETATIVLKHSDPMVPHVMKCYEEVVPVTIEIGAMRWSGRVDTFDYAMKDGEYTVTLQCVGDYNWFNKILVWPNWLLPIQVQIPSRAVFIGPAITCLKTMIGEQCLRLQLGMWELVNNLGSGNLDWQAWFGTALMSDGNPLDTLMTPIVVVPTNPLFDTSPWISINGRMDSVATLAEQTLKDLGLHLTASLWLPGDPQPKGLLFPLKKATIVVDVVDRSGVTGPTGTFIDGLIKDVVDLQESVLGKVLAPFLNPGNAYAPEGVNIAPTLGVNFVKPWALFVDHPRGGLTEFHLNGHHPLAHTIIGGGKSPKWLNDLINATMSFFVDIIQIVIGITGVPSGIFDGTFDDILLAFQLIE…
Astro	pham_1	MSGLATLADHEALWNKLQARRCAREQARLAPVLTRLWDGDYQLRGQVAGERAGSFEFIENDVGTAFLQLSLDHYLAKWIMNHRGRAKRNVHVTFDKQGARWAGRMANYRVVREESGDCYLEVNFVHDYEQAKHILCWSNPFLLPELQFPKLWIIFGPAKWCLLMTLFVNVLRLETSIWTLPDNPLDPSEYFPLSLNISTWRNIVKPFPFLGDNSNLTIVFSRFKKFYDLAKPILDDSQLTIECRRYLHGEDPHPFEDLRGELNIGPLEDLLSLIPIRHGALVWDIIDNSEWGTETAFGGSLLTGFVRAMVHIASDGLTEGVDVFTGDATYPGEYYRPGFFGTNPKAPWVVFQEGKYTGIKSSEFEYTEATDTSFVGGGHSMPGINEGISALVNIGGDFL…
Atcoo	pham_1	MPRVENIGDYLDLAEIQRKLLSHNPHEVMQAARQVAEVDANPPGEVSCTVRYNTYKLAGEASNRKSLTVSWPRLTVPTGKLVLDGDDGLADVVLNCHETVVPVVVDCGPLRWSGRVDVAHDKFGDPNEPDTIECELIHDKVWLTRVVAFPWWFMPLQWQGPPTRGVAFGNAISVIKYLFASQFMRVQLGLWEFVNNLLSLNLDWRAMFGSLLMQNPGEELDLRDIVQMATTPVYVVPSAGWNDTSPFISLNWRMDELLQLVTKTCEDNGLTIEVYLWEPGMPQPDPFAEATNLLRIPTIVVDVKDRMQVTGITGTAVDGLQRTFVDLLGSMFGEALKPFLDPNNEAAYAPDGVNIAPVLGVHAIKPWCVFNADHPRSGVRGVVSHHHPIAWRTITGGKS…
Atiba	pham_1	MYVQNGRKLWVPPACGANGVPDPVKNPIEAFRYLDLKRELIDAEAREKPLIRLWDKAFKYIGTVAAEKSVDAEEMLHDTGQGDIVLRGDDWLVEFMRTDVRREEDLHVTIDPYPHRRNWRRRWHAKVTNVRVARNENGQRTVTLECAHNREHWKHLLFGATPFSLPEVQPMRAWLLPGNTRTIVSTTGFINLARNYWPLLALPSQVMNPGAWIGQASNLANLNPLNWPVQMQFVNPLFDRSRTSVLMSRWSNAHDVCDALLKYAGCHVRAYCWLEEDEDSPHPELAAIVGEKLARPTRNCIVLAVEDMSGTTGVTGTAIDGVLDLIAVSADNILSTLVHVDRDGDGVDDPFIRKLLGVAPAPPDITFRDHEYSSIISSEHSMFRAKAQKILTGGRSPGW…
Atkinbua	pham_1	MPAPAADMTTLAGHQQLWDTVMKRRQKREDERIAPPLIRLWDGDYKLRGQLVGERSHKFEFIENETGTASITISLDHYLAKWIASHKGRARRNVHVSFDKQGARWTGRMDHYDIVRTKEGDVYMEVVFKHDYEELKHIYVWANPFLRPEFQFPKLWVVFGPAKWALLLTLFVNILRLETSLWTLPDNPLDISEWFPFSLNPGNWRNIVKPFPFLADNSPLTIVFSRFKSFHDTAKNVLADSQLTIVCRRYFHGEDPHPFAELSGELGLPLIEGIASLIPLRHGCLVWDIVDNSGWGSETAFGGSLLTGLVRAVMNIASDGMTEGIDIYTGLPTYPGEYYTPGFLGTYPKAPHVVFMESPYTGIESSKFTYTEATDTSFVLGGQSMPGVNEIISAGINMG…
Aubs	pham_1	MSKFERETAAWQSALQSGDPNRIARTARALTERKSKVDTSFRFTVCDKFWQPMGAVGGDLIEASGADPRNDVETGRIVLKGNSPLIPLFMDCKKTMVGVIVETAGLRYAFYTKNHTYEYRDSAWTGTAELRGIRDILNYYVIWPSWWLPIQAQPFSHAIFVWALQTVVENMVAECALRLQSGWLEFINNGLSLNPDIRAWFGTVLQALSRDGLSVQAFTRMLRTPVYVSRTNPLLDTSPMVARTVRMETVQAVIKDVTQSYGVDTRMDLWLPGDPQPDRWANLDQPTYVFSTVDRSQITGPTKTVLDSVLRTTIDLGGSLGDIFKPVIKQVPGMDGVFYAPALGVDFEQPYAYFVAPEPGEDTGIDACTITDHTPEGWQHIIGGRSPKWLNDLMNATFA…
AugsMagnumOpus	pham_1	MSHGTITTLEDANRVWNTVMAQRAMREAERLKPPLVRLWNGDMVLRGVVAGERGGDFEFIENDTGTASIQLSLDHHMAKWVMNFKGRDKRNVIITIDKQGARWSGFMDHYRVVREENGDCYLDVVFKHDYEQAKHILVWCNPFLRPELQFPKLWIIFGPAKWCLLLTLFVNILRLETSLWTLPDNPLDPTEWMPLSFNISNWRNIVKPFPLLGDNSNLTIVFSRFQSFHDVAKKTLQDAQLTIVCRRYLHGEDPHPFEDLRGELNIGPLEDLLSLIPIRHGCLVWDIIDNSGWGSETAFGGSWLTGFIRAVVNIASDGMTEGIDVFTGDPTFPGEYYTPWFLGTSPQAPWIVFEEGPYTGIKSSEFKYYEATDTSFVAGGESMPGVNEAISAAVNMGGD…
AvadaKedavra	pham_1	MADTQYWQDILDAADGDEWKAFASLEAKAESVRQEHVAIRRAKPLIRLWMNNPDGSEGLVYVGRVDYDDTIKGSFPFKNNTPSQGVLELRDDHYLAVWLKKLPNDPTLKKNVVITVDFYGGRKRWSGLLDKWTVKTADNVKYLEVSFNDDLTFLQYLLCPPNPLLPIPVFQFPRVFGIAGPAKWAISTVIFLNLFRVQGSLWQLPDDPFDLESWDDLWDWSDWQCFVKSNSFLLDDSSVWTFISSRMNPIDSIIADSLDDAQLTITYRRVLTDDGETASGFPGANNIKNGALVFEVVDNSNATALEGTFFEGSIVDGFVRSVLLYGGGFVEDTLSVVGDDQTLQPDEYYQSGWLATMAKMPWLVIRDNEWTPIESSDLSWGPAKNVSVIVGGDNPAADA…
Avani	pham_1	MIDVEPDLTAECEAIWRATLAQKRQEQMLRDEDVLIRLWDGDWGLHHLMRNEYSATFAWISNDSGPAQTEVPFDSPEGFWLYDMWGRMERGEKRNVHITADYCGARWSGRLDKCVVEYREDGDVVVVCDWLHDYENTKWYSVWSNPWLPAAFQFPRAFLVAGPVTWILKLALHLQLIREHNPLITIPDDPLDFASYLDVFDQSTWQVVVKPTSFIDAMNSGVVWGLISSRWQNWHDMAHTMLEDAELSVQCTRYLPGDPEPWRGANLRYGTLVIDIVDKSGVHIGTSNGGTAFDGLARTVAEFADDFIDSTENLIEDTDQPNDYFLPNLRLTHKEHPYAVYRQVETGQHVNSPAKGVQVNVGGHSMPGVNEAISASIQAAFDILGGLAQIGSLGGTVDT…
AvatarAhPeg	pham_1	MSLASTITSLEDAERLWNTAMARRALREQERLKPVLTRLWDGDMTLRGVVAGERGGDFEFIENDTGTASLQLSLDHHMAKWVMNFRGRQKRNVIVTFDKQGARWSGFMDHYRVVREENGDVYLDIVFKHDYEQAKHILCWCNPFLRPELQFPKLWIVFGPAKWCLLLTLFVNILRLETSLWTLPDNPLDPKQWMPLSFNISNWRNIVKPFPLIGDNSNLTIVFSRFQSFHDVAKKALADAQLTVVCRRYLKGEDPHPFEDLRGELNIGPLEDLLSLIPIRHGCLVWDIVDNSGWGSETAFGGSFLTGFIRAMVNIASDGMTEGVDIFTGDPTFPGEYYTPWFLGTSPRAPWIVFEEGPYTGIKSSEFKYFEATDTSFVAGGESMPGVNEGISAAVNMGG…
Avle17	pham_1	MSTSTITSLEDAERVWNTAMARRALREQERLKPVLTRLWDGDMRLRGHVAGERGGDFEFIENDTGTASLQLSLDHHMAKWVMNFRGREKRNVIVTFDKQGARWSGFMDHYRVVREENGDVYLDIVFKHDYEQAKHILCWCNPFLRPELQFPKLWIIFGPAKWCLLLTLFVNILRLETSLWTLPDNPLDPTEWMPLSFNISNWRNIVKPFPLIGDNSNLTMVFSRFQSFHDIAKSTLEDAQLTIVCRRYLKGEDPHPFEDLRGELNIGPLEDLLSLIPIRHGCLVWDIVDNSGWGSETSFGGSWLTGFIRAVVNIASDGMTEGVDVFTGDPTFPGEYYTPWFLGTSPQAPWIVFEEGPYTGIKSSEFKYFEATDTSFVAGGESMPGVNEGISAGVNMGGD…
Avocado	pham_1	MAAPFGPAGVVLDDPRSDPRATWREINDRRRVMDAEARMPSLYRIWDKGMRYIGTVHTHKSFDGEVMEHDSGQGDVVLRGSDWLIKFLRTDIRAKEDLNFTVDPYPHRRNWRDRIGFKVTDVKVAKDEDGERTVTLSLIENREHWKHILFGATVFAPPEAQPIKCFLMPANCRTAIATAGAANLARQFNPALAVFTNLLNPGAYVGAALGLGLPGNWAFLNHPLQMQFVNPVTDTSRLSVLMSRWQDAHSVTEAMLRDANCHVRPYVWLEEDEDSPHPELAMLVGEKLARPRRNCIVFAVEEIDQYHGITGLAPDGAIKLIAATGDDLVGEVLYSDANGDGENDPLIRKWLLAAPEPPTLVFRDGERSAIISSERHMYKATAKTIMTGGKSPQWLNQVQ…
Avrafan	pham_1	MSMLMPAGYAGASPKRDPIATWNQVNARRRVLDEEAKSPSLYRLWDKRMNYIGTVHTHKSFDAEEMQHDTGEGTIVLRGSDWLVNFLRTDVRAEEDLNFTVDPYPHRRNWRWRWGFKVTDVEVGRSEDGEVTVTLHLMHNREHWKHILFGATVFAPPEAQPIKCFLLPANCRTAVATAGAANLARLFNPALAVFTNLLNPGAYVGAALGLGVPGNFSFLNHPIQMQFVNPITDTSRLTVLMSRWQDAHSVTEAMLRDAGCQVRAYTWLEEDEDSPHPELAMLIGEQLARPRRNCIVLACEERAQYQGITGLAPDGAIKLIAATGDDLITNTLFPEYDENGDGVTDPLIRKWLGAAPAVPSLVFRDGPRSAIVSSSHHMYKSKAKHIMTGGKSPAWLNQV…
Awesomesauce	pham_1	MSKFERETAAWQSALQSGDPNRIARTARALAERKSKVDTSFRFTVCDKFWQPMGSVGGDLIEASGADPRNDVETGRIVLKGNSPLIPLFMDCKKTMVGVTVETAGLRYAFYTKNHTYEYRDSAWTGTAELRGIRDILNYYVIWPSWWLPIQAQPFSHAVFVWALQTVVENMVAECALRLQSGWLEFINNGLSLNPDVRAWFGTVLQALSRDGLSVQAFTRMLRTPVYVSRTNPLLDTSPMVARTVRMETVQAVIKDVTQSYGVDTRMDLWLPGDPQPDRWANLDQPTYVFSTVDRLQITGPTKTVLDSVLRTTIDLGGSLGDIFKPVIKQVPGMDGVFYAPALGVDFEQPYAYFVAPEPGEDTGIDACTITDHTPEGWQHIIGGRSPKWLNDLMNATFA…
Aziz	pham_1	MTAPVLDRIAELDSISTEVESYRDQLMWMRLAKPMITFYRNPDDGSEGLEYYGRVAYQDTIKASFPFKKNVSAQGVLELRFDHYISEWLRDVPEDPMAKKNIVIRVDFFGGKLRWTGLLHHHAKKMRDGMAYMEFTFNDDLQFLQFLLGPPNPALPIPVFQWPRVLPILGPAKWACSIMVLLNLIRVQGHLWTLPDDPFDLSQWLSILPTEWENWQVHIKCNPLALDDSSLWTVLGTRMNPIDAVLADALEDAQLTIRWRRIFSDEGESETGLLFVETVANGALVFEIVDDSGYFNPLLGGTFLGGTIMDGMVRSVAVYVGGFIEDTASVLTDDETYHPDEYYGSGWLATLAQMPWLVIRDSSWSPIETSELTWSPATAVSVIVGGDNPAADAIARLII…
BABullseye	pham_1	MSGLFTESDAEALWAKINKRRWDREQARLKPAEVELRDGDFRLRGLVAGERLLEWEFIENETGTATLQLSLSHYLAKWAMNHRGRAKRNVIIVIEKQGARWSGMMDHYRVVKTDSGDEYLEIVFLHDFEQTKHIRVWCNPFLRPELQFPKIWIIFGPAKWCLLVTLFVNLLRLETSLWTLPDDPTDINEWMGPSFNPANWRNIVKPFPFLADNSPITMVFSRFGKFYDVAKQILDDHQLTLTCRRYIKERDPHPFDDLKGIWGLDPIEDLLQLIPLRDGCVVWDIEDNSGWGSQTAFGGSWLTGFIRAIAVLGSDGQVEGVDVFTGDYTYPGEYYNPLFLGTSPRAPWVVFEEGPLTGIKSSEFSYYEATDTSFLAGGQSAPGINEAIATGINVGGDFL…
BAKA	pham_1	MPRVQVDQATLDDLRAKLSLDAYTAVDAARMAAELEQAAVSDTRIVVTVYDKFYRPVGECGDYISLGCKFPRNKVETGNLSIKRSDPLANAILQCHETTVPITIEIGHLLWSGQVKTAHDNFNQPGTADFVECELEGDYAWLMKILAWPNFLLPLQVQFPPRGVAIGPAVSILKWLLATQAFRIQAGMWEMVNNALSLNLDWRSWFGTVLQANPGSDGIGLDDIARTLRTPIYVVPTNPLTDTSPFISVNWRMDKIGSIFEEVVEDNGLHVEVKLWRPGDPQPGNDPLLALFPLTVPTIVVDIKDRMGIVGPTGTFIDGILRVAVDLQEGLFGDILAPFLNPKGEYAPDGWNIAPLLGIHYVPSWAVFNADHPKGGVSGRMSHHRPEAWRVIVGGKSPK…
BEEST	pham_1	MYVQNGRKLWVPPACGANGVPDPVKNPIEAFRYLDLKRELIDAEAREKPLIRLWDKAFKYIGTVAAEKSVDAEEMLHDTGQGDIVLRGDDWLVEFMRTDVRREEDLHVTIDPYPHRRNWRRRWHAKVTNVRVARNENGQRTVTLECAHNREHWKHLLFGATPFSLPEVQPMRAWLLPGNTRTIVSTTGFINLARNYWPLLALPSQVMNPGAWIGQASNLANLNPLNWPVQMQFVNPLFDRSRTSVLMSRWSNAHDVCDALLKYAGCHVRAYCWLEEDEDSPHPELAAIVGEKLARPTRNCIVLAVEDMSGTTGVTGTAIDGVLDLIAVSADNILSTLVHVDRDGDGVDDPFIRKLLGVAPAPPDITFRDHEYSSIISSEHSMFRAKAQKILTGGRSPGW…
BGlluviae	pham_1	MYVQNGRKLWVPPACGANGVPDPVKNPIEAFRYLDLKRELIDAEAREKPLIRLWDKAFKYIGTVAAEKSVDAEEMLHDTGQGDIVLRGDDWLVEFMRTDVRREEDLHVTIDPYPHRRNWRRRWHAKVTNVRVARNENGQRTVTLECAHNREHWKHLLFGATPFSLPEVQPMRAWLLPGNTRTIVSTTGFINLARNYWPLLALPSQVMNPGAWIGQASNLANLNPLNWPVQMQFVNPLFDRSRTSVLMSRWSNAHDVCDALLKYAGCHVRAYCWLEEDEDSPHPELAAIVGEKLARPTRNCIVLAVEDMSGTTGVTGTAIDGVLDLIAVSADNILSTLVHVDRDGDGVDDPFIRKLLGVAPAPPDITFRDHEYSSIISSEHSMFRAKAQKILTGGRSPGW…
BPBiebs31	pham_1	MPAPAADMTTLAGHQQLWDTVMKRRQKREDERIAPPLIRLWDGDYKLRGQLVGERSHKFEFIENETGTASITISLDHYLAKWIASHKGRARRNVHVSFDKQGARWTGRMDHYDIVRTKEGDVYMEVVFKHDYEELKHIYVWANPFLRPEFQFPKLWVMFGPAKWALLLTLFVNILRLETSLWTLPDNPLDISEWFPFSLNPGNWRNIVKPFPFLADNSPLTIVFSRFKSFHDTAKNVLADSQLTIVCRRYFHGEDPHPFAELSGELGLPLIEGIASLIPLRHGCLVWDIVDNSGWGSETAFGGSLLTGLVRAVMNIASDGMTEGIDIYTGLPTYPGEYYTPGFLGTYPKAPHVVFMESPYTGIESSKFTYTEATDTSFVLGGQSMPGVNEIISAGINMG…
BPs	pham_1	MSMLMPAGYAGASPKRDPIATWNQVNARRRVLDEEAKSPSLYRLWDKRMNYIGTVHTHKSFDAEEMQHDTGEGTIVLRGSDWLVNFLRTDVRAEEDLNFTVDPYPHRRNWRWRWGFKVTDVEVGRSEDGEVTVTLHLMHNREHWKHILFGATVFAPPEAQPIKCFLLPANCRTAVATAGAANLARLFNPALAVFTNLLNPGAYVGAALGLGVPGNFSFLNHPIQMQFVNPITDTSRLTVLMSRWQDAHSVTEAMLRDAGCQVRAYTWLEEDEDSPHPELAMLIGEQLARPRRNCIVLACEERAQYQGITGLAPDGAIKLIAATGDDLITNTLFPEYDENGDGVTDPLIRKWLGAAPAVPSLVFRDGPRSAIVSSSHHMYKSKAKHIMTGGKSPAWLNQV…
BQuat	pham_1	MVLMSMLMPAGYAGASPKRDPIATWNQVNARRRVLDEEAKSPSLYRLWDKRMNYIGTVHTHKSFDAEEMQHDTGEGTIVLRGSDWLVNFLRTDVRAEEDLNFTVDPYPHRRNWRWRWGFKVTDVEVGRSEDGEVTVTLHLMHNREHWKHILFGATVFAPPEAQPIKCFLLPANCRTAVATAGAANLARLFNPALAVFTNLLNPGAYVGAALGLGVPGNFSFLNHPIQMQFVNPITDTSRLTVLMSRWQDAHSVTEAMLRDAGCQVRAYTWLEEDEDSPHPELAMLIGEQLARPRRNCIVLACEERAQYQGITGLAPDGAIKLIAATGDDLITNTLFPEYDENGDGVTDPLIRKWLGAAPAVPSLVFRDGPRSAIVSSSHHMYKSKAKHIMTGGKSPAWL…
BabeRuth	pham_1	MAVEQSDLDVWRAAVQSGNPYRMATTARWLTEKKSKVDTEFRFTVCDKMWQPIGYVGNDLMEGSGASPVNDTPTGRLVLKGNSPLIPMFMDCRNTLVGVIVETAGIREAFYTKVHRYRYENSEWTGTVELRGIWDILNYYVIWPSWWLPIQAQPISHAVFMWALQTVLENMVAECAIRLQSGWLEFINNGLSLNPQLKAWLGTVLQALKRDGLSIDTFTRMLRTPMYVKRTNPFLDTSPMAAETVRMETVGQVIKRITRPYGVTGSVDLFLPGDPQPDQWVTLDQPTYVFSTRDGSQIEGPTKTVADSVIRQVVDLGGALGSIFKPVIKQVPGMEGVFYAPKLGVDFEQPYAYVVAPEPGEDSSIISCEIADHTPEGWQHIIGGRSPKWLNDLLNATFA…
BaboJay	pham_1	MARVGYEDPANLHARLRADPYNAATAAQMAALAEINPPDDTVVTFYGKTYGIAGVSSDYIEVTAEFPRNAVETATIVLKHSDPMVPHVMKCYEEVVPVTIEIGAMRWSGRVDTFDYAMKDGEYTVTLQCVGDYNWFNKILVWPNWLLPIQVQIPSRAVFIGPAITCLKTMIGEQCLRLQLGMWELVNNLGSGNLDWQAWFGTALMSDGNPLDTLMTPIVVVPTNPLFDTSPWISINGRMDSVATLAEQTLKDLGLHLTASLWLPGDPQPKGLLFPLKKATIVVDVVDRSGVTGPTGTFIDGLIKDVVDLQESVLGKVLAPFLNPGNAYAPEGVNIAPTLGVNFVKPWALFVDHPRGGLTEFHLNGHHPLAHTIIGGGKSPKWLNDLINATMSFFVDIIQ…
Babsiella	pham_1	MTSRDLATLNEKLKHGTVEQQAAAAAELARLQDVADMDWTFTLCDEFWDDIGEFGADLMEATGTDPMNDKGAATIKTKGSSDLVGEMMQCRETLRGVIVETAGYRLPYYIDTHDWEYQKGAWTSTANCIGIWDILNYLTIWPSWFLPIQIQPFSHAVFVGPIVTVIENMISECALRVQAGINEFLNNALSLNPDVRAWFGSILQAISRDGLNPRAILEMLKTPMYVVRTNPFLDGSPAVAKTVRMESCGTTIRDLTKAYGVVVDVTLWRPGDPQPDRWANLTKSTYVVTVKDRSQISGPTHTILDSAFRTAVDLGGSLGDIFYPIIREVQSMPGVYHAPALGVNFTEPYAVVVAPELGGDSPLLSCRITDHTPKAWQIQIGGRSPKWLNDLINATLAWL…
Baby16	pham_1	MSTSTITSLEDAERVWNTAMARRALREQERLKPVLTRLWDGDMRLRGHVAGERGGDFEFIENDTGTASLQLSLDHHMAKWVMNFRGREKRNVIVTFDKQGARWSGFMDHYRVVREENGDVYLDIVFKHDYEQAKHILCWCNPFLRPELQFPKLWIIFGPAKWCLLLTLFVNILRLETSLWTLPDNPLDPTEWMPLSFNISNWRNIVKPFPLIGDNSNLTMVFSRFQSFHDIAKSTLEDAQLTIVCRRYLKGEDPHPFEDLRGELNIGPLEDLLSLIPIRHGCLVWDIVDNSGWGSETSFGGSWLTGFIRAVVNIASDGMTEGVDVFTGDPTFPGEYYTPWFLGTSPQAPWIVFEEGPYTGIKSSEFKYFEATDTSFVAGGESMPGVNEGISAGVNMGGD…
BabyRay	pham_1	MSNHATISTLADAERVWNAVMARRAFREKERLRPPLIRLWDGDMTLRGVVAGERGGDFEFIENDTGTASIQLSLDHHMAKWVMNFKGRAKRNVIITIDKQGARWSGFMDHYRVVREENGDCYLDVVFKHDYEHAKHILVWCNPFLRPELQFPKLWIIFGPAKWCLLLTLFVNILRLETSLWTLPDNPLDPTEWMPLSFNISNWRNIVKPFPLIGDNSNLTIVFSRFQSFHDVAKKTLEDAQLTIVCRRYLKGEDPHPFENLRGELNIGPLEDLLSLIPIRHGCLVWDIIDNSGWGSETAFGGSWLTGFVRAVVNIASDGMTEGIDVFTGDPTYPGEYYTPWFLGTSPQAPWIVFEEGPYTGIKSSEFKYYEATDTSFVAGGESMPGVNEAISAAVNMGG…
Bachome	pham_1	MSGLTSAEQAAELWMKIQKRHEARERERLKHPEIELRDGDFRLRGLVAGERMIEWEFIENETGTATLELPLDHYLAQWVMNHRGRAKRNVIIVIEKQGARWSGLMDHYRVVKTDQGDAYLEIVFLHDFEQTKHIRVWCNPFLRPELQFPKIWIIFGPAKWCLLVTLFVNLLRLETSLWTLPDDPTDLNEWMGPSFNPANWRNIVKPFPFLLDNSPITLVFSRFGTFYDTAKQILEDHQLTLTCRRYIKDRDPHPFDDLKGVWGIDPIEDLLQLIPLRDGCVVWDIEDNSGWGTETAFGGSWLTGFVRAIVHLAGDGQVEGVDVFSGDYTYPGQYYNPLFLGTSPVAPWVVLEEGPLTGIKSSEFSYYEATDTSFLAGGQSAPGINEGISALINIGGDLL…
Backyardigan	pham_1	MSLASTITSLEDAERLWNTAMARRALREQERLKPVLTRLWDGDMTLRGVVAGERGGDFEFIENDTGTASLQLSLDHHMAKWVMNFRGRAKRNVIVTFDKQGARWSGFMDHYRVVREENGDVYLDIVFKHDYEQAKHILCWCNPFLRPELQFPKLWIVFGPAKWCLLLTLFVNILRLETSLWTLPDNPLDPTEWMPLSFNISNWRNIVKPFPLIGDNSNLTIVFSRFQSFHDVAKKALADAQLTVVCRRYLKGEDPHPFEDLRGELNIGPLEDLLSLIPIRHGCLVWDIVDNSGWGSETAFGGSFLTGFIRAMVNIASDGMTEGVDIFTGDPTFPGEYYTPGFLGTSPQAPWIVFEEGPYTGIKSSEFKYFEATDTSFVAGGESMPGVNEALSAAVNMGG…
BaconJack	pham_1	MPAPAADMTTLAGHQQLWDTVMKRRQKREDERIAPPLIRLWDGDYKLRGQLVGERSHKFEFIENETGTASITISLDHYLAKWIASHKGRARRNVHVSFDKQGARWTGRMDHYDIVRTKEGDVYMEVVFKHDYEELKHIYVWANPFLRPEFQFPKLWVMFGPAKWALLLTLFVNILRLETSLWTLPDNPLDISEWFPFSLNPGNWRNIVKPFPFLADNSPLTIVFSRFKSFHDTAKNVLADSQLTIVCRRYFHGEDPHPFAELSGELGLPLIEGIASLIPLRHGCLVWDIVDNSGWGSETAFGGSLLTGLVRAVMNIASDGMTEGIDIYTGLPTYPGEYYTPGFLGTYPKAPHVVFMESPYTGIESSKFTYTEATDTSFVLGGQSMPGVNEIISAGINMG…
Bactobuster	pham_1	MSGLSSVRESQALWDKIQLRRCKLEQERLKPPDVELRDGDFRLRGMVAGERVLEWEFIENETGVATLQLSLSHYLAKWVMNHRGRAKRNVIINIEKQGARWTGMMDNYRVVKEDSGDCYVEITFLHDFEQTKHIRVWCNPFLRPELQFPKVWIIFGPAKWCLLVTLFVNLLRLETSLWTLPDDPTDINEWMGPSFNPANWRNIVKPFPFLLDNSPITIVFSRFGTFYDTAKQILEDHQLTLTCRRYIKDRDPHPFEDLKGEWNIDPLEDLMSLIPLRDGCVVWDIEDNSGWGTQTAFGGSWLTGFIRGIVQLTSDGQVEGVDVFTGDYTFPGEYYSPWFLGTSPMAPHVVFEEGPLTGIKSSEFSYYEATDTSFLAGGQSAPGINEGISTFVNMGGDFL…
BadStone	pham_1	MARVGYEDPANLHARLRADPYNAATAAQMAALAEINPPDDTVVTFYGKTYGIAGVSSDYIEVTAEFPRNAVETATIVLKHSDPMVPHVMKCYEEVVPVTIEIGAMRWSGRVDTFDYAMKDGEYTVTLQCVGDYNWFNKILVWPNWLLPIQVQIPSRAVFIGPAITCLKTMIGEQCLRLQLGMWELVNNLGSGNLDWQAWFGTALMSDGNPLDTLMTPIVVVPTNPLFDTSPWISINGRMDSVATLAEQTLKDLGLHLTASLWLPGDPQPKGLLFPLKKATIVVDVVDRSGVTGPTGTFIDGLIKDVVDLQESVLGKVLAPFLNPGNAYAPEGVNIAPTLGVNFVKPWALFVDHPRGGLTEFHLNGHHPLAHTIIGGGKSPKWLNDLINATMSFFVDIIQ…
Badger	pham_1	MSLASTITSLEDAERLWNTAMARRALREQERLKPVLTRLWDGDMTLRGVVAGERGGDFEFIENDTGTASLQLSLDHHMAKWVMNFRGRAKRNVIVTFDKQGARWSGFMDHYRVVREENGDVYLDIVFKHDYEQAKHILCWCNPFLRPELQFPKLWIVFGPAKWCLLLTLFVNILRLETSLWTLPDNPLDPTEWMPLSFNISNWRNIVKPFPLIGDNSNLTIVFSRFQSFHDVAKKALADAQLTVVCRRYLKGEDPHPFEDLRGELNIGPLEDLLSLIPIRHGCLVWDIVDNSGWGSETAFGGSFLTGFIRAMVNIASDGMTEGVDIFTGDPTFPGEYYTPGFLGTSPQAPWIVFEEGPYTGIKSSEFKYFEATDTSFVAGGESMPGVNEALSAAVNMGG…
Baehexic	pham_1	MSGLTSVREAEDLWQKIQLRRCKREQERLKPADVELRDGDFRLRGMVAGERLLEWEFIENETGTATLQLSLSHYLSKWVMNHRGRAKRNVILNIEKQGARWTGMMDHYRVVKTDSGDAYLEIVFLHDFEQTKHIRVWCNPFLRPEVQFPKVWIIFGPAKWCLLVTLFVNLLRLETSLWTLPDDPTDINEWMGPSFNPANWRNIVKPFPFLADNSPVTMVFSRFGTFYEVAKRFLEDHQLTLTCRRYIKDRDPHPFEDLKGVWGIDPLEDLMQKIPLRDGCVVWDIEDNSGWGTQTAFGGSWLTGFLRAAVTLAGDGQVEGVDVFTGDYTFPGEYYSPYFLGTSPKAPHVVFEEGPLTGIKSSEFSYYEATDTSFLAGGQSAPGINEGISTLVNMGGDFL…
BaghaKamala	pham_1	MYVQNGRKLWVPPACGANGVPDPVKNPIEAFRYLDLKRELIDAEAREKPLIRLWDKAFKYIGTVAAEKSVDAEEMLHDTGQGDIVLRGDDWLVEFMRTDVRREEDLHVTIDPYPHRRNWRRRWHAKVTNVRVARNENGQRTVTLECAHNREHWKHLLFGATPFSLPEVQPMRAWLLPGNTRTIVSTTGFINLARNYWPLLALPSQVMNPGAWIGQASNLANLNPLNWPVQMQFVNPLFDRSRTSVLMSRWSNAHDVCDALLKYAGCHVRAYCWLEEDEDSPHPELAAIVGEKLARPTRNCIVLAVEDMSGTTGVTGTAIDGVLDLIAVSADNILSTLVHVDRDGDGVDDPFIRKLLGVAPAPPDITFRDHEYSSIISSEHSMFRAKAQKILTGGRSPGW…
BangNhom	pham_1	MSLTSTITSLEDAERVWNTAMARRAMREAERLKPVLTRLWDGDMRLRGHVAGERGGDFEFIENDTGTASLQLSLDHHMAKWVMNFRGREKRNVIVTFDKQGARWSGFMDHYRVVREENGDVYLDIVFKHDYEQAKHILCWCNPFLRPELQFPKLWIIFGPAKWCLLLTLFVNILRLETSLWTLPDNPLDPTEWMPLSFNISNWRNIVKPFPLIGDNSNLTMVFSRFQSFHDIAKSTLEDAQLTIVCRRYLKGEDPHPFENLRGELNIGPLEDLLSLIPIRHGCLVWDIVDNSGWGSETSFGGSWLTGFIRAVVNIASDGMTEGVDVFTGDPTFPGEYYTPWFLGTSPQAPWIVFEEGPYTGIKSSEFKYFEATDTSFVAGGESMPGVNEGISAGVNMGG…
Barbarian	pham_1	MAALAEINPPDDTVVTFYGKTYGIAGVSSDYIEVTAEFPRNAVETATIVLKHSDPMVPHVMKCYEEVVPVTIEIGAMRWSGRVDTFDYAMKDGEYTVTLQCVGDYNWFNKILVWPNWLLPIQVQIPSRAVFIGPAITCLKTMIGEQCLRLQLGMWELVNNLGSGNLDWQAWFGTALMSDGNPLDTLMTPIVVVPTNPLFDTSPWISINGRMDSVATLAEQTLKDLGLHLTASLWLPGDPQPKGLLFPLKKATIVVDVVDRSGVTGPTGTFIDGLIKDVVDLQESVLGKVLAPFLNPGNAYAPEGVNIAPTLGVNFVKPWALFVDHPRGGLTEFHLNGHHPLAHTIIGGGKSPKWLNDLINATMSFFVDIIQIVIGITGVPSGIFDGTFDDILLAFQLIE…
Barkley26	pham_1	MSMLMPAGYAGASPKRDPIATWNQVNARRRVLDEEAKSPSLYRLWDKRMNYIGTVHTHKAFDAEEMQHDTGEGTVVLRGSDWLVNFLRTDVRAEEDLNFTVDPYPHRRNWRWRWGFKVTDVEVGRSEDGEVTVTLHLMHNREHWKHILFGATVFAPPEAQPIKCFLLPANCRTAVATAGAANLARLFNPALAVFTNLLNPGAYVGAALGLGVPGNFSFLNHPIQMQFVNPITDTSRLTVLMSRWQDAHSVTEAMLRDAGCQVRAYTWLEEDEDSPHPELAMLIGEQLARPRRNCIVLACEERAQYQGITGLLPDGAIKLIAATGDDLITNTLFPEYDENGDGVTDPLIRRWFGAAPAVPSLVFRDGPRSAIVSSSHHMYKSKAKHIMTGGKSPAWLNQV…
BarrelRoll	pham_1	MYVQNGRKLWVPPACGANGVPDPVKNPIEAFRYLDLKRELIDAEAREKPLIRLWDKAFKYIGTVAAEKSVDAEEMLHDTGQGDIVLRGDDWLVEFMRTDVRREEDLHVTIDPYPHRRNWRRRWHAKVTNVRVARNENGQRTVTLECAHNREHWKHLLFGATPFSLPEVQPMRAWLLPGNTRTIVSTTGFINLARNYWPLLALPSQVMNPGAWIGQASNLANLNPLNWPVQMQFVNPLFDRSRTSVLMSRWSNAHDVCDALLKYAGCHVRAYCWLEEDEDSPHPELAAIVGEKLARPTRNCIVLAVEDMSGTTGVTGTAIDGVLDLIAVSADNILSTLVHVDRDGDGVDDPFIRKLLGVAPAPPDITFRDHEYSSIISSEHSMFRAKAQKILTGGRSPGW…
Barriga	pham_1	MPAPAADMTTLAGHQQLWDTVMKRRQKREDERIAPPLIRLWDGDYKLRGQLVGERSHKFEFIENETGTASITISLDHYLAKWIASHKGRARRNVHVSFDKQGARWTGRMDHYDIVRTKEGDVYMEVVFKHDYEELKHIYVWANPFLRPEFQFPKLWVMFGPAKWALLLTLFVNILRLESSLWTLPDNPLDISEWFPFSLNPGNWRNIVKPFPFLADNSPLTIVFSRFKSFHDTAKNVLADSQLTIVCRRYFHGEDPHPFAELSGELGLPLIEGIASLIPLRHGCLVWDIVDNSGWGSETAFGGSLLTGLVRAVMNIASDGMTEGIDIYTGLPTYPGEYYTPGFLGTYPKAPHVVFMESPYTGIESSKFTYTEATDTSFVLGGQSMPGVNEIISAGINMG…
Bartholomew	pham_1	MPRVENIGDYLDLAEIQRKLLSHNPHEVMQAARQVAEVDANPPGEVSCTVRYNTYKLAGEASNRKSLAVSWPRLTVPTGKLVLDGDDGLADVVLNCHETVVPVVVDCGPLRWSGRVDVAHDKFGDPNEPDTIECELIHDKVWLTRVVAFPWWFMPLQWQGPPTRGVAFGNAISVIKYLFASQFMRVQLGLWEFVNNLLSLNLDWRAMFGSLLMQNPGEELDLRDIVQMATTPVYVVPSAGWNDTSPFISLNWRMDELLQLVTKTCEDNGLTIEVYLWEPGMPQPDPFAEATNLLRIPTIVVDVKDRMQVTGITGTAFDGLQRTFVDLLGSMFGEALKPFLDPNNEAAYAPDGVNIAPVLGVHAIKPWCVFNADHPRSGVRGVVSHHHPIAWRTITGGKS…
Bartimeaus	pham_1	MSTSTITSLEDAERVWNTAMARRALREQERLKPVLTRLWDGDMRLRGHVAGERGGDFEFIENDTGTASLQLSLDHHMAKWVMNFRGREKRNVIVTFDKQGARWSGFMDHYRVVREENGDVYLDIVFKHDYEQAKHILCWCNPFLRPELQFPKLWIIFGPAKWCLLLTLFVNILRLETSLWTLPDNPLDPTEWMPLSFNISNWRNIVKPFPLIGDNSNLTMVFSRFQSFHDIAKSTLEDAQLTIVCRRYLKGEDPHPFEDLRGELNIGPLEDLLSLIPIRHGCLVWDIVDNSGWGSETSFGGSWLTGFIRAVVNIASDGMTEGVDVFTGDPTFPGEYYTPWFLGTSPQAPWIVFEEGPYTGIKSSEFKYFEATDTSFVAGGESMPGVNEGISAGVNMGGD…
Bask21	pham_1	MAALAEINPPDDTVVTFYGKTYGIAGVSSDYIEVTAEFPRNAVETATIVLKHSDPMVPHVMKCYEEVVPVTIEIGAMRWSGRVDTFDYAMKDGEYTVTLQCVGDYNWFNKILVWPNWLLPIQVQIPSRAVFIGPAITCLKTMIGEQCLRLQLGMWELVNNLGSGNLDWQAWFGTALMSDGNPLDTLMTPIVVVPTNPLFDTSPWISINGRMDSVATLAEQTLKDLGLHLTASLWLPGDPQPKGLLFPLKKATIVVDVVDRSGVTGPTGTFIDGLIKDVVDLQESVLGKVLAPFLNPGNAYAPEGVNIAPTLGVNFVKPWALFVDHPRGGLTEFHLNGHHPLAHTIIGGGKSPKWLNDLINATMSFFVDIIQIVIGITGVPSGIFDGTFDDILLAFQLIE…
Batiatus	pham_1	MSKFERETAAWQSALQSGDPNRIARTARALTERKSKVDTSFRFTVCDKFWQPMGAVGGDLIEASGADPRNDVETGRIVLKGNSPLIPLFMDCKKTMVGVIVETAGLRYAFYTKNHTYEYRDSAWTGTAELRGIRDILNYYVIWPSWWLPIQAQPFSHAIFVWALQTVVENMVAECALRLQSGWLEFINNGLSLNPDIRAWFGTVLQALSRDGLSVQAFTRMLRTPVYVSRTNPLLDTSPMVARTVRMETVQAVIKDVTQSYGVDTRMDLWLPGDPQPDRWANLDQPTYVFSTVDRSQITGPTKTVLDSVLRTTIDLGGSLGDIFKPVIKQVPGMDGVFYAPAVGVDFEQPYAYFVAPEPGEDTGIDACTITDHTPEGWQHIIGGRSPKWLNDLMNATFA…
Baudelaire	pham_1	MSDHGNDPWKAFKAIEAKADEQRAQHWAFRRAKPLIRFWMNDPTGAPGLIYVGRVDYDDSIRGSFPFKNNTPTQGVLELRDDHYMSMWLKQLPNNPDYKKNVVVTVDFYGGKKRWSGLLDHWTVKSKDHVKYLEVTFNDELTHLQYILCPPNPLLPIPLFQFPRIFALAGPSKWCISALIFINLFRIEGHPYTLPDDPFDLQSWGTTIDWSTWQTHIKCSPWLLDDSSLWSFMSARMNPVDAVIADSLDDAQLTMTYRRVLSDDGETVDGLISAPLGRVANGALVFEVVDNSNATALGGTFFEGTILDGFARSVITYGGGFVEDTLSVVSDDQTLQPDEYYQTGWLGTMAKQPWLVVRDNEWTPIESSDLSWGPAKNVSVVVGGDNPAADAIAKLIIET…
Bazzle	pham_1	MWQDSDLWEIDKSCDYYRGRHESMRKAHPLIRIWINDPENSHGAVCVGRIDFTDTIKGSFPFKNNTATQGVLQIRDDHYIALFLKRLPQDERYQKNVMITVDFYGGAKRWSGLLDKWNIKTTEDGAKYFEMTFQDDLTYLQYLLCPPNPFLPIPVFQFPRMFMLAGPSKWAISMLILLNLLRVEGNLWELPDDPFDPEEWDQILDWSDWQVHIKGSPWLVDDSSMWTFLSARMNPVDAVIADALDDCQLTMTYRRILTDDGEVADGLMGIADGTRVKNGALVFEVVDNSNAHAFDGTFLSGTVIDGFARSLITYGGGFVEDVFNQVGEDSTLHPDEYYQSGWLGTIAKQPWLVIRDSEWTPITSSDMSWGPSKNVSVVVGGDNPAADAIAKLVIETTGA…
Beakin	pham_1	MSKFERETAAWQSALQSGDPNRIARTARALAERKSKVDTSFRFTVCDKFWQPMGAVGGDLIEASGADPRNDVETGRIVLKGNSPLIPLFMDCKKTMVGVIVETAGLRYAFYTKNHTYEYRDSAWTGTAELRGIRDILNYYVIWPSWWLPIQAQPFSHAIFVWALQTVVENMVAECALRLQSGWLEFINNGLSLNPDIRAWFGTVLQALSRDGLSVQAFTRMLRTPVYVSRTNPLLDTSPMVARTVRMETVQAVIKDVTQSYGVDTRMDLWLPGDPQPDRWANLDQPTYVFSTVDRSQITGPTKTVLDSVLRTTIDLGGSLGDIFKPVIKQVPGMDGVFYAPALGVDFEQPYAYFVAPEPGEDTGVDACTITDHTPEGWQHIIGGRSPKWLNDLMNATFA…
Beatrix	pham_1	MPAPAADMTTLAGHQQLWDTVMKRRQKREDERIAPPLIRLWDGDYKLRGQLVGERSHKFEFIENETGTASITISLDHYLAKWIASHKGRARRNVHVSFDKQGARWTGRMDHYDIVRTKEGDVYMEVVFKHDYEELKHIYVWANPFLRPEFQFPKLWVMFGPAKWALLLTLFVNILRLETSLWTLPDNPLDISEWFPFSLNPGNWRNIVKPFPFLADNSPLTIVFSRFKSFHDTAKNVLADSQLTIVCRRYFHGEDPHPFAELSGELGLPLIEGIASLIPLRHGCLVWDIVDNSGWGSETAFGGSLLTGLVRAVMNIASDGMTEGIDIYTGLPTYPGEYYTPGFLGTYPKAPHVVFMESPYTGIESSKFTYTEATDTSFVLGGQSMPGVNEIISAGINMG…
Beauxregard13	pham_1	MSHGTITTLEDANRVWNTVMAQRAMREAERLKPPLVRLWNGDMVLRGVVAGERGGDFEFIENDTGTASIQLSLDHHMAKWVMNFKGRDKRNVIITIDKQGARWSGFMDHYRVVREENGDCYLDVVFKHDYEQAKHILVWCNPFLRPELQFPKLWIIFGPAKWCLLLTLFVNILRLETSLWTLPDNPLDPTEWMPLSFNISNWRNIVKPFPLLGDNSNLTIVFSRFQSFHDVAKKTLQDAQLTIVCRRYLHGEDPHPFEDLRGELNIGPLEDLLSLIPIRHGCLVWDIIDNSGWGSETAFGGSWLTGFIRAVVNIASDGMTEGIDVFTGDPTFPGEYYTPWFLGTSPQAPWIVFEEGPYTGIKSSEFKYYEATDTSFVAGGESMPGVNEAISAAVNMGGD…
Beelzebub	pham_1	MPTLADLEIARPTIQEHRRRKKALKQAMPSLHLWVNPPDGETGDGLMWLGRVDLRDAEAYEFPFKNNEPSAGTVTVRADHYIAKKVASIPNDPDMCKNVVITVDLYGGTLRWSGLMHHWTVNSPEGSDYITLSFNDDLQFLDFMLAPPNPALPIPIFQFPRVWPMFGPTRWCVATLILLQIIRLEGHPWTLPDDPFDLEQWFDLVNWGDWQVHVKGVSFLTDDSLWTLLASRMNTVTSVIADALDDAQLTIVYRRIMRNWGETVTGLLDNNVKHGALVFEIVDRSGWALPEGTFFEGTAAAGFFRSVLTWGSGFIEDSLTMVTTTDELYPDEYYQTSWMSTLAAAPGVVVRDSRLVDLQSEVSHSPPTAVSVVVGGDNPAADAIARLIIESVGNLLGYF…
Beemo	pham_1	MSGLATRKQADDLWKLIQQRRAKRELERLAAPLVELRDGDFRLRGEVAGYRRLKWEFEENETTPATLQLPLDHYLAKWVMNHRGRAKRNVILNVEKQGARWTGMMDHYRVVKEDSGDQYLEIVFLHDFEQVKHIRVWCNPFLRPELQFPKIWIIFGPAKWCLLVTLFVNLLRLETSLWTLPDDPTDINEWMGPSFNPANWRNIVKPFPFLADNSAITMVFSRFGTFYDTAKQILTDHQLTLTCRRYIKDRDPHPFNDLKGVWGIDPVEDLLQLIPLRDGCVVWDIEDNSGWGTETAFGGSWLTGFVRAIVQLASDGQVEGVDVFTGDYTYPGEYYNPFFLGTSPRAPHVVFEEGPVTGIKSSEFSYYEATDTSFLAGGQSAPGINEGISALVNIGGDLL…
BeesKnees	pham_1	MPAPAADMTTLAGHQQLWDTVMKRRQKREDERIAPPLIRLWDGDYKLRGQLVGERSHKFEFIENETGTASITISLDHYLAKWIASHKGRARRNVHVSFDKQGARWTGRMDHYDIVRTKEGDVYMEVVFKHDYEELKHIYVWANPFLRPEFQFPKLWVVFGPAKWALLLTLFVNILRLETSLWTLPDNPLDISEWFPFSLNPGNWRNIVKPFPFLADNSPLTIVFSRFKSFHDTAKNVLADSQLTIVCRRYFHGEDPHPFAELSGELGLPLIEGIASLIPLRHGCLVWDIVDNSGWGSETAFGGSLLTGLVRAVMNIASDGMTEGIDIYTGLPTYPGEYYTPGFLGTYPKAPHVVFMESPYTGIESSKFTYTEATDTSFVLGGQSMPGVNEVISAGINMG…
Beezoo	pham_1	MYVQNGRKLWVPPACGANGVPDPVKNPIEAFRYLDLKRELIDAEAREKPLIRLWDKAFKYIGTVAAEKSVDAEEMLHDTGQGDIVLRGDDWLVEFMRTDVRREEDLHVTIDPYPHRRNWRRRWHAKVTNVRVARNENGQRTVTLECAHNREHWKHLLFGATPFSLPEVQPMRAWLLPGNTRTIVSTTGFINLARNYWPLLALPSQVMNPGAWIGQASNLANLNPLNWPVQMQFVNPLFDRSRTSVLMSRWSNAHDVCDALLKYAGCHVRAYCWLEEDEDSPHPELAAIVGEKLARPTRNCIVLAVEDMSGTTGVTGTAIDGVLDLIAVSADNILSTLVHVDRDGDGVDDPFIRKLLGVAPAPPDITFRDHEYSSIISSEHSMFRAKAQKILTGGRSPGW…
Bella96	pham_1	MYVQNGRKLWVPPACGANGVPDPVKNPIEAYRYLDLKRDLIDAEAREKPLIRLWDKAFKYIGTVAAEKSVDAEEMLHDTGQGDIVLRGDDWLVEFMRTDVRREEDLHVTIDPYPHRRNWRRRWHAKVTNVRVARNENGQRTVTLECAHNREHWKHLLFGATPFSLPEVQPLRAWLLPGNTRTIVSTTGFINLARNYWPLLALPTQAMNPGAWIGQASNIANLNPLNWPLQMQFVNPVFDRSRTSVLMSRWSNAHDVCDALLKYAGCHVRAYCWLEEDEDSPHPELAAIVGEKLARPTRNCIVLAVEDMSGTTGVTGTAIDGVLDLIAVSADNILSTLVHIDRDGDGVDDPFIRKLLGVAPAPPDITFRDHEYSSIISSEHSMFRAKAQKILTGGRSPGW…
Belladonna	pham_1	MYVQNGRKLWVPPACGANGVPDPVKNPIEAFRYLDLKRELIDAEAREKPLIRLWDKAFKYIGTVAAEKSVDAEEMLHDTGQGDIVLRGDDWLVEFMRTDVRREEDLHVTIDPYPHRRNWRRRWHAKVTNVRVARNENGQRTVTLECAHNREHWKHLLFGATPFSLPEVQPMRAWLLPGNTRTIVSTTGFINLARNYWPLLALPSQVMNPGAWIGQASNLANLNPLNWPVQMQFVNPLFDRSRTSVLMSRWSNAHDVCDALLKYAGCHVRAYCWLEEDEDSPHPELAAIVGEKLARPTRNCIVLAVEDMSGTTGVTGTAIDGVLDLIAVSADNILSTLVHVDRDGDGVDDPFIRKLLGVAPAPPDITFRDHEYSSIISSEHSMFRAKAQKILTGGRSPGW…
BellusTerra	pham_1	MSTSTITSLEDAERVWNTAMARRALREQERLKPVLTRLWDGDMRLRGHVAGERGGDFEFIENDTGTASLQLSLDHHMAKWVMNFRGREKRNVIVTFDKQGARWSGFMDHYRVVREENGDVYLDIVFKHDYEQAKHILCWCNPFLRPELQFPKLWIIFGPAKWCLLLTLFVNILRLETSLWTLPDNPLDPTEWMPLSFNISNWRNIVKPFPLIGDNSNLTMVFSRFQSFHDIAKSTLEDAQLTIVCRRYLKGEDPHPFEDLRGELNIGPLEDLLSLIPIRHGCLVWDIVDNSGWGSETSFGGSWLTGFIRAVVNIASDGMTEGVDVFTGDPTFPGEYYTPWFLGTSPQAPWIVFEEGPYTGIKSSEFKYFEATDTSFVAGGESMPGVNEGISAGVNMGGD…
Bench	pham_1	MAALAEINPPDDTVVTFYGKTYGIAGVSSDYIEVTAEFPRNAVETATIVLKHSDPMVPHVMKCYEEVVPVTIEIGAMRWSGRVDTFDYAMKDGEYTVTLQCVGDYNWFNKILVWPNWLLPIQVQIPSRAVFIGPAITCLKTMIGEQCLRLQLGMWELVNNLGSGNLDWQAWFGTALMSDGNPLDTLMTPIVVVPTNPLFDTSPWISINGRMDSVATLAEQTLKDLGLHLTASLWLPGDPQPKGLLFPLKKATIVVDVVDRSGVTGPTGTFIDGLIKDVVDLQESVLGKVLAPFLNPGNAYAPEGVNIAPTLGVNFVKPWALFVDHPRGGLTEFHLNGHHPLAHTIIGGGKSPKWLNDLINATMSFFVDIIQIVIGITGVPSGIFDGTFDDILLAFQLIE…
Benedict	pham_1	MSGLVTLEDHEALWQKIQARRCERERERLAPVLIRLWDGDYRLRGQVAGERAGSFEFIENDVGTAFLELSLDHYLSKWILNHRGRAKRNVHVTFDKQGARWGGRMSSYRVVRTEGGDAYLEVNFVHDYEQAKHILCWSNPFLRPELQFPKMWIIFGPAKWCLLMTLFVNILRLETSLWTLPDNPLDPSEWFPLSINISNWRNIVKPFPFLGDNSNLTIIFSRFKPFFDVAKDVLADAQLTMTCRRYLHGEDPHPFEDLRGELNIGPLEDLLSLIPIRHGCLVWDIVDNSGWGTETAFGGSLLTGLIRAVVSIAADGTTENIDVFHQDPVFPNQYYRPGWRGTLPNAPHVVFLDGKYTGIKSSEYEYVEATSTSFVGGGHSMPGINEAISAAINIGGDFL…
BengiVuitton	pham_1	MSGLKSLRQSEDLWKLIQQRRAKREAARLAPADVELRDGDFRLRGVVAGERLLEWEFIENDVGNCTLQLSLSHYLAKWVMNHKGRAKRNVIINIEKQGARWTGMMDHYRVIKTDSGDAYLEIVFLHDYAQTQHIRVWCNPFLRPELQFPKVWIIFGPAKWCLLVTLFVNLLRLETSLWTLPDDPTDINEWMGPSFNPANWRNIVKPFPFLADNSPVTMVFSRFGKFYDVAKQMLDDHQLTLTCRRYIKDRDPHPFEDLKGVWGIDPVEDLLQLIPLRDGCVVWDIEDNSGWGTQTAFGGSWLTGFLRAAVTLAGDGQVEGVDVFTGDYTFPGEYYSPWFLGTSPMAPHVVFEEGPLTGIKSSEFSYYEATDTSFLAGGQSAPGINEAISTGVNVGGDFL…
Benvolio	pham_1	MSGLKSLAQSEDLWKLIQQRRAKREAARLAPADVELRDGDFRLRGAVAGERLLEWEFIENEVGNCTLQLSLSHYLAKWVMNHRGRAKRNVIINIEKQGARWTGMMDHYRVVKTDSGDAYLEIVFLHDFAQTRHIRVWCNPFLRPELQFPKVWIIFGPAKWCLLVTLFVNLLRLETSLWTLPDDPTDINEWMGPSFNPANWRNIVKPFPFLADNSPVTMVFSRFGTFYDTAKQILNDHQLTLTCRRYIKDRDPHPFEDLKGVWGIDPLEDLLQKIPLRDGCVVWDIEDNSGWGGQTAFGGSWLTGFLRAAVTLAGDGQVEGVDVFTGDYTFPGEYYRPGFLGTSPKAPHVVFEEGPLTGIKSSEFSYYEATDTSFLAGGQSAPGINEGISTGVNVGGDFL…
Bernal13	pham_1	MSVATLQRTRAATDEIRRRRKCMQRAQTEVSIYTNIPHEVGLAFRGKVSVNDIAQSRWPKRKNVSSAGFFKVRANHPMAKLILRIPNTPEECKNVVVRVDKFGGAWRWTGMMHHWEATTEDGVDYVTAHFNDDMQVLQFTLGPPNPILPIPLFQGPRDYFSFGPGIWTSSTFLFLNFWRNQGNFFELPDDPFDLDQYDNAIDFSDWQVHIKCKPFLTDTSLWTFIGSRMNSADTVILDTLDDGQLCLDYRRIFTGEGETVDGLLDNNIANGALVFEITDRSGWTLPDGTFFDGTVVGGLARSVLTWTAGGVESVLDVVVDEQTLYPDEYWQSGFLGSFASAPTVGIADSFYNDLQSTVTHSPATAVKITVGGDNPTADAIAKLIIETVGNLLGYFLLFG…
Bethlehem	pham_1	MPAPAADMTTLAGHQQLWDTVMKRRQKREDERIAPPLIRLWDGDYKLRGQLVGERSHKFEFIENETGTASITISLDHYLAKWIASHKGRARRNVHVSFDKQGARWTGRMDHYDIVRTKEGDVYMEVVFKHDYEELKHIYVWANPFLRPEFQFPKLWVVFGPAKWALLLTLFVNILRLETSLWTLPDNPLDISEWFPFSLNPGNWRNIVKPFPFLADNSPLTIVFSRFKSFHDTAKNVLADSQLTIVCRRYFHGEDPHPFAELSGELGLPLIEGIASLIPLRHGCLVWDIVDNSGWGSETAFGGSLLTGLVRAVMNIASDGMTEGIDIYTGLPTYPGEYYTPGFLGTYPKAPHVVFMESPYTGIESSKFTYTEATDTSFVLGGQSMPGVNEIISAGINMG…
Bexan	pham_1	MPAPAADMTTLAGHQQLWDTVMKRRQKREDERIAPPLIRLWDGDYKLRGQLVGERSHKFEFIENETGTASITISLDHYLAKWIASHKGRARRNVHVSFDKQGARWTGRMDHYDIVRTKEGDVYMEVVFKHDYEELKHIYVWANPFLRPEFQFPKLWVMFGPAKWALLLTLFVNILRLETSLWTLPDNPLDISEWFPFSLNPGNWRNIVKPFPFLADNSPLTIVFSRFKSFHDTAKNVLADSQLTIVCRRYFHGEDPHPFAELSGELGLPLIEGIASLIPLRHGCLVWDIVDNSGWGSETAFGGSLLTGLVRAVMNIASDGMTEGIDIYTGLPTYPGEYYTPGFLGTYPKAPHVVFMESPYTGIESSKFTYTEATDTSFVLGGQSMPGVNEIISAGINMG…
BiancaTri92	pham_1	MSGLKSLRQSEDLWKLIQQRRAKREQARLSPADVELRDGDFRLRGMVAGERLLEWEFIENETGTATLQLSLSHYLAKWVMNHRGRAKRNVIINIEKQGARWTGMMDHYRVVKTDSGDAYLEVVFLHDFAQTKHIRVWCNPFLRPELQFPKVWIIFGPAKWCLLVTLFVNLLRLETSLWTLPDDPTDINEWMGPSFNPANWRNIVKPFPFLMDNSPITMVFSRFGTFFDTAKQILEDHQLTLTCRRYIKDRDPHPFDDLKGVWGLDPLEDLLQKIPLRDGCVVWDIEDNSGWGTQTAFGGSWLTGFIRAAVTLAGDGQVEGVDVFTGDYTYPGEYYSPWFLGTSPIAPHVVFEEGPLTGIKSSEFSYYEATATSFLAGGQSAPGINEGISTFVNMGGDFL…
Big3	pham_1	MPAPAADMTTLAGHQQLWDTVMKRRQKREDERIAPPLIRLWDGDYKLRGQLVGERSHKFEFIENETGTASITISLDHYLAKWIASHKGRARRNVHVSFDKQGARWTGRMDHYDIVRTKEGDVYMEVVFKHDYEELKHIYVWANPFLRPEFQFPKLWVMFGPAKWALLLTLFVNILRLETSLWTLPDNPLDISEWFPFSLNPGNWRNIVKPFPFLADNSPLTIVFSRFKSFHDTAKNVLADSQLTIVCRRYFHGEDPHPFAELSGELGLPLIEGIASLIPLRHGCLVWDIVDNSGWGSETAFGGSLLTGLVRAVMNIASDGMTEGIDIYTGLPTYPGEYYTPGFLGTYPKAPHVVFMESPYTGIESSKFTYTEATDTSFVLGGQSMPGVNEIISAGINMG…
BigCheese	pham_1	MWQDSDLWEIDKSCDYYRGRHESMRKAHPLIRIWINDPENSHGAVCVGRIDFTDTIKGSFPFKNNTATQGVLQIRDDHYIALFLKRLPQDERYQKNVMITVDFYGGAKRWSGLLDKWNIKTTEDGAKYFEMTFQDDLTYLQYLLCPPNPFLPIPVFQFPRMFMLAGPSKWAISMLILLNLLRVEGNLWELPDDPFDPEEWDQILDWSDWQVHIKGSPWLIDDSSMWTFLSARMNPVDAVIADALDDCQLTMTYRRVLTDDGEVADGLLGIADGTRVKNGALVFEVVDNSNAHAFDGTFLSGTVIDGFARSLITYGGGFVEDVFNQVGEDSTLHPDEYYQSGWLGTIAKQPWLVIRDSEWTPITSSDMSWGPSKNVSVVVGGDNPAADAIAKLIIETTGA…
BigMau	pham_1	MPAPAADMTTLAGHQQLWDTVMKRRQKREDERIAPPLIRLWDGDYKLRGQLVGERSHKFEFIENETGTASITISLDHYLAKWIASHKGRARRNVHVSFDKQGARWTGRMDHYDIVRTKEGDVYMEVVFKHDYEELKHIYVWANPFLRPEFQFPKLWVMFGPAKWALLLTLFVNILRLETSLWTLPDNPLDISEWFPFSLNPGNWRNIVKPFPFLADNSPLTIVFSRFKSFHDTAKNVLADSQLTIVCRRYFHGEDPHPFAELSGELGLPLIEGIASLIPLRHGCLVWDIVDNSGWGSETAFGGSLLTGLVRAVMNIASDGMTEGIDIYTGLPTYPGEYYTPGFLGTYPKAPHVVFMESPYTGIESSKFTYTEATDTSFVLGGQSMPGVNEIISAGINMG…
BigNuz	pham_1	MPRVDNLGDYLDLAEIQRKLLSNNPYEQMDAARQVAEVDSNPPGEVSCTVRYNDYRHAGDASNRKSLQVSWPRLTVPTGKLVLDGDDGLADVVLNCHETVVPVVIDSGPLRWSGRVDVAHDKFGDPDEPDTIECELIHDKVWLTRAVAFPWWFMPLQWQGPPTRGVAFGNAISVIKYLFGSQFYRIQLGLWELVNNLLSLNLDWRNYFGTLLMQNPGEQLELRDVVQMATTPVYIVPSAGWNDTSPFISLNWRMDELLQLVTKTCEDNGLTIEVYLWEEGMPQPDPLAERLNLLRVPTIVVDVKDRMQVTGISGTAFDGLQRTFVDLLGSMFGEVLKPFLDPNNEAAYAPDGVNIAPALGVHAIKPWCVFNADHKRSGVRGVVSHHHPIAWRTITGGKS…
BigPaolini	pham_1	MPAPAADMTTLAGHQQLWDTVMKRRQKREDERIAPPLIRLWDGDYKLRGQLVGERSHKFEFIENETGTASITISLDHYLAKWIASHKGRARRNVHVSFDKQGARWTGRMDHYDIVRTKEGDVYMEVVFKHDYEELKHIYVWANPFLRPEFQFPKLWVMFGPAKWALLLTLFVNILRLETSLWTLPDNPLDISEWFPFSLNPGNWRNIVKPFPFLADNSPLTIVFSRFKSFHDTAKNVLADSQLTIVCRRYFHGEDPHPFAELSGELGLPLIEGIASLIPLRHGCLVWDIVDNSGWGSETAFGGSLLTGLVRAVMNIASDGMTEGIDIYTGLPTYPGEYYTPGFLGTYPKAPHVVFMESPYTGIESSKFTYTEATDTSFVLGGQSMPGVNEIISAGINMG…
BigPhil	pham_1	MSKFERETAAWQSALQSGDPNRIARTARALTERKSKVDTSFRFTVCDKFWQPMGAVGGDLIEASGADPRNDVETGRIVLKGNSPLIPLFMDCKKTMVGVIVETAGLRYAFYTKNHTYEYRDSAWTGTAELRGIRDILNYYVIWPSWWLPIQAQPFSHAIFVWALQTVVENMVAECALRLQSGWLEFINNGLSLNPDIRAWFGTVLQALSRDGLSVQAFTRMLRTPVYVSRTNPLLDTSPMVARTVRMETVQAVIKDVTQSYGVDTRMDLWLPGDPQPDRWANLDQPTYVFSTVDRSQITGPTKTVLDSVLRTTIDLGGSLGDIFKPVIKQVPGMDGVFYAPALGVDFEQPYAYFVAPEPGEDTGIDACTITDHTPEGWQHIIGGRSPKWLNDLMNATFA…
Bigfoot	pham_1	MPAPAADMTTLAGHQQLWDTVMKRRQKREDERLAPPLIRLWDGDYKLRGQLVGERSHKFEFIENETGTASITISLDHYLAKWIASHKGRARRNVHVSFDKQGARWTGRMDHYDIVRTKEGDVYMEVVFKHDYEELKHIYVWANPFLRPEFQFPKLWVMFGPAKWALLLTLFVNILRLESSLWTLPDNPLDISEWFPFSLNPGNWRNIVKPFPFLADNSPLTIVFSRFKSFHDTAKNVLADSQLTIVCRRYFHGEDPHPFAELSGELGLPLIEGIASLIPLRHGCLVWDIVDNSGWGSETAFGGSLLTGLVRAVMNIASDGMTEGIDIYTGLPTYPGEYYTPGFLGTYPKAPHVVFMESPYTGIESSKFTYTEATDTSFVLGGQSMPGVNEIISAGINMG…
Biglebops	pham_1	MYVKDGRTPWVAPSVGASGVPDPLRNPIEAYRYLDLKRELLDAEAREKPLIRLWDKHMKYIGTVAAEKSVDAEELLHETGQGDIVLRGDDWLVEFLRSDVRKDEDLHITIDPYPRRRSWRWRWNAKVTNVRVARNENGQHTVTFECAHNREHWKHLLFGATPFSAPEVQPLRAWLLPGNTRTIVTTTGFINLARNYWPILALPSQVLNPGAWIGEGSNVANLNPLNWPVQMQFVNPLLDRSRMSVVMSRWSAAHDVCDALLKYAGCHVRAYCWLEEDEDSPHPELAAIVGEKLARPTRNCIVLAVEDMSGTTGVTGTALDGVLDLIAVSADNILSTIIPIDRDGDGEPDPFIRKLLGVAPAPPDLTFRDGEYTQIISSEHSMFRAKAQKILTGGRSPGW…
BilboSwaggins	pham_1	MAALAEINPPDDTVVTFYGKTYGIAGVSSDYIEVTAEFPRNAVETATIVLKHSDPMVPHVMKCYEEVVPVTIEIGAMRWSGRVDTFDYAMKDGEYTVTLQCVGDYNWFNKILVWPNWLLPIQVQIPSRAVFIGPAITCLKTMIGEQCLRLQLGMWELVNNLGSGNLDWQAWFGTALMSDGNPLDTLMTPIVVVPTNPLFDTSPWISINGRMDSVATLAEQTLKDLGLHLTASLWLPGDPQPKGLLFPLKKATIVVDVVDRSGVTGPTGTFIDGLIKDVVDLQESVLGKVLAPFLNPGNAYAPEGVNIAPTLGVNFVKPWALFVDHPRGGLTEFHLNGHHPLAHTIIGGGKSPKWLNDLINATMSFFVDIIQIVIGITGVPSGIFDGTFDDILLAFQLIE…
BillKnuckles	pham_1	MPAPAADMTTLAGHQQLWDTVMKRRQKREDERIAPPLIRLWDGDYKLRGQLVGERSHKFEFIENETGTASITISLDHYLAKWIASHKGRARRNVHVSFDKQGARWTGRMDHYDIVRTKEGDVYMEVVFKHDYEELKHIYVWANPFLRPEFQFPKLWVVFGPAKFALLLTLFVNILRLESSLWTLPDNPLDISEWFPFSLNPGNWRNIVKPFPFLADNSPLTIVFSRFKSFHDTAKNVLADSQLTIVCRRYFHGEDPHPFAELSGELGLPLIEGIASLIPLRHGCLVWDIVDNSGWGSETAFGGSLLTGLVRAVMNIASDGMTEGIDIYTGLPTYPGEYYTPGFLGTYPKAPHVVFMESPYTGIESSKFTYTEATDTSFVLGGQSMPGVNEIISAGINMG…
Bipolar	pham_1	MSKFERETAAWQSALQSGDPNRIARTARALTERKSKVDTSFRFTVCDKFWQPMGAVGGDLIEASGADPRNDVETGRIVLKGNSPLIPLFMDCKKTMVGVIVETAGLRYAFYTKNHTYEYRDSAWTGTAELRGIRDILNYYVIWPSWWLPIQAQPFSHAIFVWALQTVVENMVAECALRLQSGWLEFINNGLSLNPDIRAWFGTVLQALSRDGLSVQAFTRMLRTPVYVSRTNPLLDTSPMVARTVRMETVQAVIKDVTQSYGVDTRMDLWLPGDPQPDRWANLDQPTYVFSTVDRSQITGPTKTVLDSVLRTTIDLGGSLGDIFKPVIKQVPGMDGVFYAPALGVDFEQPYAYFVAPEPGEDTGIDACTITDHTPEGWQHIIGGRSPKWLNDLMNATFA…
Bipper	pham_1	MTAPLLQSVTADDGNMITVPTLQFTRWLDETRDKVIGADGAPDPVRDPMSAYRYLKGRRSVIEGAARQRPMLRLFDKNMDPIAQIAGERLASVEEMMSDSGQANVVLRYDNWLTDFILHQTKIHEDLHLVVDPNPTNRTWRTRWGGKITGINAKRDSSGIHTLELEAISNRQHAKHMLFASNPVFPPEIQLPKMWVLPGNTRTILSISMFVNLARRFFPLLSIPTNIFNPMAWVNGWGAGLDPLMWPLQVAFVNPLLDQSRLSVLGSSWTDWHTAMDSMLKDAGVLFRAYTWLTEDADTPHTELVDMVRGLGPLQDTVDNLTRPHRNCVVFALEDKSGVQGPTGTAADGVINLIGATADDMITETLFNLDRDGDGETDPIFRKLLGVAPEKPKTIWYDG…
Bircsak	pham_1	MPAPAADMTTLAGHQQLWDTVMKRRQKREDERLAPPLIRLWDGDYKLRGQLVGERSHKFEFIENETGTASITISLDHYLAKWIASHKGRARRNVHVSFDKQGARWTGRMDHYDIVRTKEGDVYMEVVFKHDYEELKHIYVWANPFLRPEFQFPKLWVMFGPAKWALLLTLFVNILRLETSLWTLPDNPLDISEWFPFSLNPGNWRNIVKPFPFLADNSPLTIVFSRFKSFHDTAKNVLADSQLTIVCRRYFHGEDPHPFAELSGELGLPLIEGIASLIPLRHGCLVWDIVDNSGWGSETAFGGSLLTGLVRAVMNIASDGMTEGIDIYTGLPTYPGEYYTPGFLGTYPKAPHVVFMESPYTGIESSKFTYTEATDTSFVLGGQSMPGVNEIISAGINMG…
Blackbeetle	pham_1	MPTLADLEIARPTIQEHRRRKKALKQAMPSLHLWVNPPDGETGDGLMWLGRVDLRDAEAYEFPFKNNEPSAGTVTVRADHYIAKKVASIPNDPDMCKNVVITVDLYGGTLRWSGLMHHWTVNSPEGSDYITLSFNDDLQFLDFMLAPPNPALPIPIFQFPRVWPMFGPTRWCVATLILLQIIRLEGHPWTLPDDPFDLEQWFDLVNWGDWQVHVKGVSFLTDDSLWTLLASRMNTVTSVIADALDDAQLTIVYRRIMRNWGETVTGLLDNNVKHGALVFEIVDRSGWALPEGTFFEGTAAAGFFRSVLTWGSGFIEDSLTMVTTTDELYPDEYYQTSWMSTLAAAPGVVVRDSRLVDLQSEVSHSPPTAVSVVVGGDNPAADAIARLIIESVGNLLGYF…
Blackmoor	pham_1	MSTSTITSLEDAERVWNTAMARRALREQERLKPVLTRLWDGDMRLRGHVAGERGGDFEFIENDTGTASLQLSLDHHMAKWVMNFRGREKRNVIVTFDKQGARWSGFMDHYRVVREENGDVYLDIVFKHDYEQAKHILCWCNPFLRPELQFPKLWIIFGPAKWCLLLTLFVNILRLETSLWTLPDNPLDPTEWMPLSFNISNWRNIVKPFPLIGDNSNLTMVFSRFQSFHDIAKSTLEDAQLTIVCRRYLKGEDPHPFEDLRGELNIGPLEDLLSLIPIRHGCLVWDIVDNSGWGSETSFGGSWLTGFIRAVVNIASDGMTEGVDVFTGDPTFPGEYYTPWFLGTSPQAPWIVFEEGPYTGIKSSEFKYFEATDTSFVAGGESMPGVNEGISAGVNMGGD…
Blessica	pham_1	MTISYSDWEPEPERQARLERARQEILYGDPMTAADAAERLAEEESVISQEWVVSIHDKLWRRAGEFGEDVISLEGSDPRNGLPTSTLKVKGNCEFTDMLMSCKSTFVGLMVETGGIRMPFYVDSFDYEFEDGAWVGTAQLLGIYDILNYIVIWPTWWLPLAAQPFSHAIYIGGLCTCIEAMIMENSLRLQSGIWEFVNNVVSLNPDMRAWIGTLLQSNGNIFDMLKTPIYVVRTNPLLDTSPLVARTVRMETCGAVIDDITRAYGVTVSVDLWLPGDEQPDYWTKNFASMRLTQPTYVVTVKDRSRITGPTGTVIDSAVRQVVDVAGSFFGDLLPIIQKVPGRDGVYISEQLGVDYVGPWALLIAPEPGEKGNVVTCRISFHTPKGWQHIIGGRSPKWL…
Blexus	pham_1	MSKFERETAAWQSALQSGDPNRIARTARALTERKSKVDTSFRFTVCDKFWQPMGSVGGDLIEASGADPRNDVETGRIVLKGNSPLIPLFMDCKKTMVGVIVETAGLRYAFYTKNHTYEYRDSAWTGTAELRGIRDILNYYVIWPSWWLPIQAQPFSHAIFVWALQTVVENMVAECALRLQSGWLEFINNGLSLNPDIRAWFGTVLQALSRDGLSVQAFTRMLRTPVYVSRTNPLLDTSPMVARTVRMETVQAVIKDVTQSYGVDTRMDLWLPGDPQPDRWANLDQPTYVFSTVDRSQITGPTKTVLDSVLRTTIDLGGSLGDIFKPVIKQVPGMDGVFYAPALGVDFEQPYAYFVAPEPGEDTGIDACTITDHTPEGWQHIIGGRSPKWLNDLMNATFA…
Blinn1	pham_1	MSGLFTESDAEALWDKINKRRWDREQARLKPAEVELRDGDFRLRGLVAGERLLEWEFIENETGTATLQLSLSHYLAKWVMNHRGRAKRNVIVVIEKQGARWSGMMDHYRVVKTDSGDQFLEIVFLHDFEQTKHIRVWCNPFLRPELQFPKIWIIFGPAKWCLLVTLFVNLLRLETSLWTLPDDPTDINEWMGPSFNPANWRNIVKPFPFLADNSPITMVFSRFGKFYDVAKQILDDHQLTLTCRRYIKERDPHPFDDLKGIWGLDPIEDLLQLIPLRDGCVVWDIEDNSGWGSQTAFGGSWLTGFIRAIAVLGSDGQVEGVDVFTGDYTYPGEYYNPLFLGTSPTAPWVVFEEGPLTGIKSSEFSYYEATDTSFLAGGMSAPGINEAIATGINVGGDFL…
Blizzard	pham_1	MYVQNGRKLWVPPACGANGVPDPVKNPIEAFRYLDLKRELIDAEAREKPLIRLWDKAFKYIGTVAAEKSVDAEEMLHDTGQGDIVLRGDDWLVEFMRTDVRREEDLHVTIDPYPHRRNWRRRWHAKVTNVRVARNENGQRTVTLECAHNREHWKHLLFGATPFSLPEVQPMRAWLLPGNTRTIVSTTGFINLARNYWPLLALPSQVMNPGAWIGQASNLANLNPLNWPVQMQFVNPLFDRSRTSVLMSRWSNAHDVCDALLKYAGCHVRAYCWLEEDEDSPHPELAAIVGEKLARPTRNCIVLAVEDMSGTTGVTGTAIDGVLDLIAVSADNILSTLVHVDRDGDGVDDPFIRKLLGVAPAPPDITFRDHEYSSIISSEHSMFRAKAQKILTGGRSPGW…
Blue	pham_1	MPAPAADMTTLAGHQQLWDTVMKRRQKREDERIAPPLIRLWDGDYKLRGQLVGERSHKFEFIENETGTASITISLDHYLAKWIASHKGRARRNVHVSFDKQGARWTGRMDHYDIVRTKEGDVYMEVVFKHDYEELKHIYVWANPFLRPEFQFPKLWVMFGPAKWALLLTLFVNILRLETSLWTLPDNPLDISEWFPFSLNPGNWRNIVKPFPFLADNSPLTIVFSRFKSFHDTAKNVLADSQLTIVCRRYFHGEDPHPFAELSGELGLPLIEGIASLIPLRHGCLVWDIVDNSGWGSETAFGGSLLTGLVRAVMNIASDGMTEGIDIYTGLPTYPGEYYTPGFLGTYPKAPHVVFMESPYTGIESSKFTYTEATDTSFVLGGQSMPGVNEAISAGINMG…
Blue7	pham_1	MSGLFTESDAQALWDKIQVRRAKREEARLQPADVELRDGDFRLRGAVAGERLLEWEFIENETGTATLQLSLGHYLAKWAMNHRGRAKRNVIIVIEKQGARWSGMMDHYRVVKTDSGDQFLEIVFLHDFEQTKHIRVWCNPFLRPELQFPKIWIIFGPAKWCLLVTLFVNLLRLETSLWTLPDDPTDINEWMGPSFNPANWRNIVKPFPFLADNSPITMVFSRFGKFYDVAKQILDDHQLTLTCRRYIKERDPHPFDDLKGIWGLDPIEDLLQLIPLRNGCVVWDIEDNSGWGTQTAFGGSWLTGFLRAIVNLGSDGQVEGVDVFTGDYTYPGEYYSPWFLGTSPTAPWVVFEEGPLTGIKSSEFSYYEATDTSFLAGGQSAPGINEAIATGINVGGDFL…
Bluefalcon	pham_1	MSGLVTLEDHEALWQKIQARRCEREQERLAPVLTRLWDGDYRLRGQVAGERAGSFEFIENDVGTAFLELPLNHYLAAWIMNHRGRAKRNVHVTFDKQGARWGGRMSSYRVVRTESGDAYLEVNFVHDYEQAKHILCWSNPFLRPELQFPKMWIIFGPAKWCLLMTLFVNILRLETSLWTLPDNPLDPSEWFPLSLNISNWRNIVKPFPFLGDNSNLTIIFSRFKPFFDVAKDVLADAQLTMTCRRYLHGEDPHPFEDLRGELNIGPLEDLLSLIPIRHGCLVWDIVDNSGWGTETAFGGSLLTGLVRAVVNIASDGTTENIDVFHQDPVYPNQYYRPGWRGTLPNAPHVVFLDGKYTGIKSSEYEYVEATSTSFVGGGHSMPGINEAISAAINIGGDFL…
Bob3	pham_1	MPAPAADMTTLAGHQQLWDTVMKRRQKREDERIAPPLIRLWDGDYKLRGQLVGERSHKFEFIENETGTASITISLDHYLAKWIASHKGRARRNVHVSFDKQGARWTGRMDHYDIVRTKEGDVYMEVVFKHDYEELKHIYVWANPFLRPEFQFPKLWVMFGPAKWALLLTLFVNILRLETSLWTLPDNPLDISEWFPFSLNPGNWRNIVKPFPFLADNSPLTIVFSRFKSFHDTAKNVLADSQLTIVCRRYFHGEDPHPFAELSGELGLPLIEGIASLIPLRHGCLVWDIVDNSGWGSETAFGGSLLTGLVRAVMNIASDGMTEGIDIYTGLPTYPGEYYTPGFLGTYPKAPHVVFMESPYTGIESSKFTYTEATDTSFVLGGQSMPGVNEIISAGINMG…
BobSwaget	pham_1	MDALLGARVSGLTSLRQAEDLWQKIQLRRCKREQERLKPADVELRDGDFRLRGVVAGERLLEWEFIENDVGNCTLQLSLSHYLAKWVMNHRGRAKRNVIINIEKQGARWTGMMDHYRVIKTDSGDAYLEVVFLHDFAQTQHIRVWCNPFLRPELQFPKVWIIFGPAKWCLLVTLFVNLLRLETSLWTLPDDPTDINEWMGPSFNPANWRNIVKPFPFLLDNSPITMVFSRFGRFYDVAKQMLEDHQLTLTCRRYIKDRDPHPFDDLKGIWGLDPLEDLLQKIPLRDGCVVWDIEDNSGWGTQTAFGGSWLTGFLRAVVTLAGDGQVEGVDVFTGDYTYPGEYYSPYFLGTSPTAPHVVFEEGPLTGIKSSEFSYYEATDTSFLAGGQSAPGINEGISTA…
BobaPhett	pham_1	MSKFERETAAWQSALQSGDPNRIARTARALAERKSKVDTSFRFTVCDKFWQPMGSVGGDLIEASGADPRNDVETGRIVLKGNSPLIPLFMDCKKTMVGVIVETAGLRYAFYTKNHTYEYRDSAWTGTAELRGIRDILNYYVIWPSWWLPIQAQPFSHAVFVWALQTVVENMVAECALRLQSGWLEFINNGLSLNPDIRAWFGTVLQALSRDGLSVQAFTRMLRTPVYVSRTNPLLDTSPMVARTVRMETVQAVIKDVTQSYGVDTRMDLWLPGDPQPDRWANLDQPTYVFSTVDRSQITGPTKTVLDSVLRTTIDLGGSLGDIFKPVIKQVPGMDGVFYAPALGVDFEQPYAYFVAPEPGEDTGIDACTITDHTPEGWQHIIGGRSPKWLNDLMNATFA…
Bobby	pham_1	MPRVQVDQATLDDLRAKLSLDAYTAVDAARMAAELEQAAVSDTRIVVTVYDKFYRPVGECGDYISMGCKFPRNKVETGNLSIKRSDPLANVILQCHETTVPITIEIGHLLWSGQVKTAHDNFNQPGMADFVECELEGDYAWLMKILAWPNFLLPLQVQFPPRGVAIGPAISILKWLLATQAFRIQAGMWEMVNNALSLNLDWRSWFGTVLQANPGSDGIGLDDIARTLRTPIYVVPTNPLTDTSPFISVNWRMDKIGSIFEEVVEDNGLHVEVKLWRPGDPQPGNDPLLALFPLTVPTIVVDIKDRMGIVGPTGTFIDGILRVAVDLQEGLFGDILAPFLNPKGEYAPDGWNIAPLLGIHYVPSWAVFNADHPKGGVSGRMSHHRPEAWRVIVGGKSPK…
Bobi	pham_1	MSKFERETAAWQSALQSGDPNRIARTARALTERKSKVDTSFRFTVCDKFWQPMGAVGGDLIEASGADPRNDVETGRIVLKGNSPLIPLFMDCKKTMVGVIVETAGLRYAFYTKNHTYEYRDSAWTGTAELRGIRDILNYYVIWPSWWLPIQAQPFSHAIFVWALQTVVENMVAECALRLQSGGLEFINNGLSLNPDIRAWFGTVLQALSRDGLSVQAFTRMLRTPVYVSRTNPLLDTSPMVARTVRMETVQAVIKDVTQSYGVDTRMDLWLPGDPQPDRWANLDQPTYVFSTVDRSQITGPTKTVLDSVLRTTIDLGGSLGDIFKPVIKQVPGMDGVFYAPALGVDFEQPYAYFVAPEPGEDTGIDACTITDHTPEGWQHIIGGRSPKWLNDLMNATFA…
BobsGarage	pham_1	MWQDSDLWEIDKSCDYYRGRHESMRKAHPLIRIWINDPENSHGAVCVGRIDFTDTIKGSFPFKNNTATQGVLQIRDDHYIALFLKRLPQDERYQKNVMITVDFYGGAKRWSGLLDKWNIKTTEDGAKYFEMTFQDDLTYLQYLLCPPNPFLPIPVFQFPRMFMLAGPSKWAISMLILLNLLRVEGNLWELPDDPFDPEEWDQILDWSDWQVHIKGSPWLIDDSSMWTFLSARMNPVDAVIADALDDCQLTMTYRRVLTDDGEVADGLLGIADGTRVKNGALVFEVVDNSNAHAFDGTFLSGTVIDGFARSLITYGGGFVEDVFNQVGEDSTLHPDEYYQSGWLGTIAKQPWLVIRDSEWTPITSSDMSWGPSKNVSVVVGGDNPAADAIAKLIIETTGA…
BodEinwohner17	pham_1	MSKFERETAAWQSALQSGDPNRIARTARALTERKSKVDTSFRFTVCDKFWQPMGAVGGDLIEASGADPRNDVETGRIVLKGNSPLIPLFMDCKKTMVGVIVETAGLRYAFYTKNHTYEYRDSAWTGTAELRGIRDILNYYVIWPSWWLPIQAQPFSHAIFVWALQTVVENMVAECALRLQSGWLEFINNGLSLNPDIRAWFGTVLQALSRDGLSVQAFTRMLRTPVYVSRTNPLLDTSPMVARTVRMETVQAVIKDVTQSYGVDTRMDLWLPGDPQPDRWANLDQPTYVFSTVDRSQITGPTKTVLDSVLRTTIDLGGSLGDIFKPVIKQVPGMDGVFYAPALGVDFEQPYAYFVAPEPGEDTGIDACTITDHTPEGWQHIIGGRSPKWLNDLMNATFA…
Bogie	pham_1	MARGGARLVPRVENIGDYLDLAEIQRKLLSHNPHEVMQAARQVAEVDANPPGEVSCTVRYNTYKLAGEASNRKSLTVSWPRLTVPTGKLVLDGDDGLADVVLNCHETVVPVVVDCGPLRWSGRVDVAHDKFGDPNEPDTIECELIHDKVWLTRVVAFPWWFMPLQWQGPPTRGVAFGNAISVIKYLFASQFMRVQLGLWEFVNNLLSLNLDWRAMFGSLLMQNPGEELDLRDIVQMATTPVYVVPSAGWNDTSPFISLNWRMDELLQLVTKTCEDNGLTIEVYLWEPGMPQPDPFAEATNLLRIPTIVVDVKDRMQVTGITGTAVDGLQRTFVDLLGSMFGEALKPFLDPNNEAAYAPDGVNIAPVLGVHAIKPWCVFNADHPRSGVRGVVSHHHPIAW…
BogosyJay	pham_1	MSGLSTRRQADDLWKLIQQRRAKRELERLAEPLVELRDGDFRLRGEVAGYLNLKWEFEENETTPATLNLPLDHYLAKWVMNHRGRAKRNVILNVEKQGARWTGMMDHYRVVKEDSGAQYLEVVFLHDFEQTKHIRVWCNPFLRPELQFPKVWIIFGPAKWCLLVTLFVNLLRLETSLWTLPDDPTDLNEWMGPSFNPANWRNIVKPFPFLADNSPITMVFSRFGTFYDTAKQILTDHQLTLVCRRYIKDRDPHPFEDLKGLWGLDPVEDLLQLIPLRDGCVVWDIEDNSGWGTETAFGGSWLTGFVRAIVQLASDGQVEGVDVFSGDYTYPGEYYNPLFLGTSPRAPHVVFEEGPITGIKSSEFSYYEATDTSFLAGGQSAPGINEGISALVNIGGDLL…
Boiiii	pham_1	MYVQNGRKLWVPPACGANGVPDPVKNPIEAFRYLDLKRELIDAEAREKPLIRLWDKAFKYIGTVAAEKSVDAEEMLHDTGQGDIVLRGDDWLVEFMRTDVRREEDLHVTIDPYPHRRNWRRRWHAKVTNVRVARNENGQRTVTLECAHNREHWKHLLFGATPFSLPEVQPMRAWLLPGNTRTIVSTTGFINLARNYWPLLALPSQVMNPGAWIGQASNLANLNPLNWPVQMQFVNPLFDRSRTSVLMSRWSNAHDVCDALLKYAGCHVRAYCWLEEDEDSPHPELAAIVGEKLARPTRNCIVLAVEDMSGTTGVTGTAIDGVLDLIAVSADNILSTLVHVDRDGDGVDDPFIRKLLGVAPAPPDITFRDHEYSSIISSEHSMFRAKAQKILTGGRSPGW…
Boilgate	pham_1	MAATFLTEPQIDGPPDPVKSPVAAFRYLDARREVIDEESRARPLIRLWDKHMHYIGTVASEKSLSAEEMLHDTGQADIVLRGDDWLVEFLRSDVRKDEDLHITIDPYPHRRNWRWRWGGKVVNVRVKRDEDGTQTVTFECAHNREHWKHLYFGATPFMDPAVQPIKAWLLPGNTRTIITTTGFINLARNYWPLLALPTNALNPFAWTGEGSNPLNLHPLNWPIQMQFVNPLFDQSRFSVIMSRWSDAHSVTEAMLKDAGCHVRAYTWLTEDEDSPHPELAAIVGEKLARPTRNCIVLAVEDKSGRTGWTGTAFDGVLNLIGAVGDNFVTETLYQIVGGNRVIDPRTNSPAPPLISSLLGTAPKMPELTFRDHEHSAIISSEHSMFRAKASKILTGGKSP…
Bombshell	pham_1	MSTSTITSLEDAERVWNTAMARRALREQERLKPVLTRLWDGDMRLRGHVAGERGGDFEFIENDTGTASLQLSLDHHMAKWVMNFRGREKRNVIVTFDKQGARWSGFMDHYRVVREENGDVYLDIVFKHDYEQAKHILCWCNPFLRPELQFPKLWIIFGPAKWCLLLTLFVNILRLETSLWTLPDNPLDPTEWMPLSFNISNWRNIVKPFPLIGDNSNLTMVFSRFQSFHDIAKSTLEDAQLTIVCRRYLKGEDPHPFEDLRGELNIGPLEDLLSLIPIRHGCLVWDIVDNSGWGSETSFGGSWLTGFIRAVVNIASDGMTEGVDVFTGDPTFPGEYYTPWFLGTSPQAPWIVFEEGPYTGIKSSEFKYFEATDTSFVAGGESMPGVNEGISAGVNMGGD…
Bonamassa	pham_1	MSGLVTLEDHEALWQKIQARRCERERERLAPVLTRLWDGDFRLRGQVAGERAGSFEFIENDVGTAYLELSLDHYLTKWILDHRGRAKRNVHVTFDKQGARWAGRMSSYRVVRKEGGDAFLEVNFVHDYEQAKHILCWSNPFLRPELQFPKMWIIFGPAKWCLLMTLFVNLLRLEASLWTVPDNPLDPSEWFPLSLNISRWRNIVKPFPFLGDNSNLTIIFSRFKPFFDVAKDILADAQLTMTCRRYLHGEDPHPFEDLRGELGIGPIEDLLKLIPIRHGCLVWDIVDNSGWGTETAFGGSLLTGLVRAVVSIAADGTTEYVDVFHQDPVFPNQYYRPGWKGTLPSAPHVVFFDGKYSGIKESEYEYIEATSTSFVGGGHSMPGVNEAISSAVNIGGDFL…
Bones	pham_1	MPAPAADMTTLAGHQQLWDTVMKRRQKREDERIAPPLIRLWDGDYKLRGQLVGERSHKFEFIENETGTASITISLDHYLAKWIASHKGRARRNVHVSFDKQGARWTGRMDHYDIVRTKEGDVYMEVVFKHDYEELKHIYVWANPFLRPEFQFPKLWVMFGPAKWALLLTLFVNILRLETSLWTLPDNPLDISEWFPFSLNPGNWRNIVKPFPFLADNSPLTIVFSRFKSFHDTAKNVLADSQLTIVCRRYFHGEDPHPFAELSGELGLPLIEGIASLIPLRHGCLVWDIVDNSGWGSETAFGGSLLTGLVRAVMNIASDGMTEGIDIYTGLPTYPGEYYTPGFLGTYPKAPHVVFMESPYTGIESSKFTYTEATDTSFVLGGQSMPGVNEIISAGINMG…
Bongo	pham_1	MTAPVLDRLSELNDIDKAVSSWRDELTWMRMAKPMITFYRNPSEGSGLEYYGRVAYQDTIRASFPFKKNVSAQGVLELRFDHYISEWMRAIPEDPHEKKNVIIRVDFFGGKLRWTGLLHHVAKKQRDGMYYMELTFNDDLQFLQFLLGPPNPALPIPAFQWPRVLPILGPAKWACSIMVLLNLIRKEGNLWQLPDDPFDLSQWLALSPTEWKNWQVHIKCNPLPLDDSSLWTVLGTRMNPIDSVLADALEDAQLTIRWRRVFTDEGETETGLLFVDRPANGALVFEIADDSGYYNTLLGGTFLGGTIVDGMVRSVVQYIGGFIEDTGQLLTDDESYSPDEYYSKGWLGTLAQQPWLVIRDSSWSPIDTAEMTWSPATAVSVVVGGDNPAADAIARLIIE…
Boomer	pham_1	MSKFERESAAWQSALQSGDPNRIARTARALAERKSKVDTSFRFTVCDKFWQPMGAVGGDLIEASGADPRNDVETGRIVLKGNSPLIPLFMDCKKTMVGVIVETAGLRYAFYTKNHTYEYRDSAWTGTAELRGIRDILKYYVIWPSWWLPIQAQPFSHAVFVWALQTVVENMVAECALRLQSGWLEFINNGLSLNPDVRAWFGTVLQALSRDGLSVQAFTRMLRTPVYVSRTNPLLDTSPMVARTVRMETVQAVIKDVTQSYGVDTRMDLWLPGDPQPDRWANLDQPTYVFSTVDRSQITGPTKTVLDSVLRTTIDLGGSLGDIFKPVIKQVPGMDGVFYAPALGVDFEQPYAYFVAPEPGEDTGIDACTITDHTPEGWQHIIGGRSPKWLNDLMNATFA…
BoostSeason	pham_1	MTATLLEPPRIGVNGPPDPVRDPISAYTYLDSRREVIDEEARARPLIRLWDKQMQYIGTVAAEKSVDAEEMLHDTGTGDIVLRGDDWLVEFMRSDVRKDEDLHITIDPYPHRRNWRWRWNAKVTNVRVKRGEDGLRTVTLECSHNREHWKHLYFGATPFMPPEVQPLRAWLLPGNTRTIIATTGFINLARNYCPLLALPTQVLNPGAWLGEGSNPLNLNPLNWPVQMQFVNPVFDQSRFSVIMSRWADAHSVTEAMLKDAGCNVRAYMWLPEDEDSPHPELAAIVGEKLARPTRACIVLAVEDNSGRTGWSGTAADGFMQLIGVTGDDMIREVIGQIDDKGRIIDPITKATLFGKLLGTAPSIPSVVFRDTEHSSIITAEHSMFRAKAQKILTGGKSPG…
Bowtie	pham_1	MSGLTSAEQAAELWMKIQKRHEARERERLKHPDIELRDGDFRLRGLVAGERMIEWEFIENETGTATLELPLDHYLAQWVMNHRGRAKRNVIIVIEKQGARWSGLMDHYRVVKTDQGDAYLEIVFLHDFEQAKHIRVWCNPFLRPELQFPKIWIIFGPAKWCLLVTLFVNLLRLETSLWTLPDDPTDLNEWMGPSFNPANWRNIVKPFPFLLDNSPITLVFSRFGTFYDTAKQILEDHQLTLTCRRYIKDRDPHPFNDLKGLWGIDPVEDLLQLIPLRDGCVVWDIEDNSGWGTETAFGGSWLTGFVRAIVHLAGDGQVEGVDVFSGDYTYPGQYYNPLFLGTSPVAPWVVLEEGPLTGIKSSEFSYYEATDTSFLAGGQSAPGINEGISALINIGGDLL…
BreSam8	pham_1	MSHGTITTLEDANRVWNTVMAQRAMREAERLKPPLIRLWNGDMVLRGVVAGERGGDFEFIENDTGTASIQLSLDHHMAKWVMNFKGRDKRNVIITIDKQGARWSGFMDHYRVVREENGDCYLDVVFKHDYEQAKHILVWCNPFLRPELQFPKLWIIFGPAKWCLLLTLFVNILRLETSLWTLPDNPLDPTEWMPLSFNISNWRNIVKPFPLLGDNSNLTIVFSRFQSFHDVAKKTLQDAQLTIVCRRYLHGEDPHPFEDLRGELNIGPLEDLLSLIPIRHGCLVWDIIDNSGWGSETAFGGSWLTGLIRAVVNIASDGMTEGIDVFTGDPTFPGEYYTPWFLGTSPQAPWIVFEEGPYTGIKSSEFKYYEATDTSFVAGGESMPGVNEAISAAVNMGGD…
Breezona	pham_1	MWQDSDLWEIDKSCDYYRGRHESMRKAHPLIRIWINDPENSHGAVCVGRIDFTDTIKGSFPFKNNTATQGVLQIRDDHYIALFLKRLPQDERYQKNVMITVDFYGGAKRWSGLLDKWNIKTTEDGAKYFEMTFQDDLTYLQYLLCPPNPFLPIPVFQFPRMFMLAGPSKWAISMLILLNLLRVEGNLWELPDDPFDPEEWDQILDWSDWQVHIKGSPWLIDDSSMWTFLSARMNPVDAVIADALDDCQLTMTYRRVLTDDGEVADGLLGIADGTRVKNGALVFEVVDNSNAHAFDGTFLSGTVIDGFARSLITYGGGFVEDVFNQVGEDSTLHPDEYYQSGWLGTIAKQPWLVIRDSEWTPITSSDMSWGPSKNVSVVVGGDNPAADAIAKLIIETTGA…
Bricole	pham_1	MTAPVLDRLSELNDIDKAVSSWRDELTWMRMAKPMITFYRNPSEGSGLEYYGRVAYQDTIRASFPFKKNVSAQGVLELRFDHYISEWMRAIPEDPHEKKNVIIRVDFFGGKLRWTGLLHHVAKKQRDGMYYMELTFNDDLQFLQFLLGPPNPALPIPAFQWPRVLPILGPAKWACSIMVLLNLIRKEGNLWQLPDDPFDLSQWLALSPTEWKNWQVHIKCNPLPLDDSSLWTVLGTRMNPIDSVLADALEDAQLTIRWRRVFTDEGETETGLLFVDRPANGALVFEIADDSGYYNTLLGGTFLGGTIVDGMVRSVVQYIGGFIEDTGQLLTDDESYSPDEYYSKGWLGTLAQQPWLVIRDSSWSPIDTAEMTWSPATAVSVVVGGDNPAADAIARLIIE…
Briton15	pham_1	MPAPAADMTTLAGHQQLWDTVMKRRQKREDERIAPPLIRLWDGDYKLRGQLVGERSHKFEFIENETGTASITISLDHYLAKWIASHKGRARRNVHVSFDKQGARWTGRMDHYDIVRTKEGDVYMEVVFKHDYEELKHIYVWANPFLRPEFQFPKLWVVFGPAKWALLLTLFVNILRLETSLWTLPDNPLDISEWFPFSLNPGNWRNIVKPFPFLADNSPLTIVFSRFKSFHDTAKNVLADSQLTIVCRRYFHGEDPHPFAELSGELGLPLIEGIASLIPLRHGCLVWDIVDNSGWGSETAFGGSLLTGLVRAVMNIASDGMTEGIDIYTGLPTYPGEYYTPGFLGTYPKAPHVVFMESPYTGIESSKFTYTEATDTSFVLGGQSMPGVNEIISAGINMG…
Brocalys	pham_1	MSKFERETAAWQSALQSGDPNRIARTARALTERKSKVDTSFRFTVCDKFWQPMGAVGGDLIEASGADPRNDVETGRIVLKGNSPLIPLFMDCKKTMVGVIVETAGLRYAFYTKNHTYEYRDSAWTGTAELRGIRDILNYYVIWPSWWLPIQAQPFSHAIFVWALQTVVENMVAECALRLQSGWLEFINNGLSLNPDIRAWFGTVLQALSRDGLSVQAFTRMLRTPVYVSRTNPLLDTSPMVARTVRMETVQAVIKDVTQSYGVDTRMDLWLPGDPQPDRWANLDQPTYVFSTVDRSQITGPTKTVLDSVLRTTIDLGGSLGDIFKPVIKQVPGMDGVFYAPALGVDFEQPYAYFVAPEPGEDTGIDACTITDHTPEGWQHIIGGRSPKWLNDLMNATFA…
Bromden	pham_1	MANNWTDILAASDGDEWAAFKTIEAQADEVRAGHQALRRAKPLIRLWMNNPDGSEGLVYVGRVDYDDTIRGSFPFKNNTPSQGVLELRDDNYLAIWLKQLPNNPELKKNVVITVDFYGGKKRWSGLLDKWTIKSKEHVKYLEVTFNDDLTMLQYLLCPPNPALPIPVLQFPRIFGIAGPAKWAISTLIFINLFRVQGNLWTLPDDPFNLESWDDILDWSDWQCFVKSDSFLLDDSSVWTFLSSRMNPVDSIIADALDDAQLTITYRRVLTDDGETAEGFPGAHGIKNGALVFEIVDNSNATALEGTFFSGTIVDGFARSVLLYGGGFVEDTLSVVSDDQTLQPDEYYQSGWLATMAKMPWLVVRDNEWTPIESSDLSWGPAKNVSVIVGGDNPAADAIA…
Broseidon	pham_1	MSTSTITSLEDAERVWNTAMARRALREQERLKPVLTRLWDGDMRLRGHVAGERGGDFEFIENDTGTASLQLSLDHHMAKWVMNFRGREKRNVIVTFDKQGARWSGFMDHYRVVREENGDVYLDIVFKHDYEQAKHILCWCNPFLRPELQFPKLWIIFGPAKWCLLLTLFVNILRLETSLWTLPDNPLDPTEWMPLSFNISNWRNIVKPFPLIGDNSNLTMVFSRFQSFHDIAKSTLEDAQLTIVCRRYLKGEDPHPFEDLRGELNIGPLEDLLSLIPIRHGCLVWDIVDNSGWGSETSFGGSWLTGFIRAVVNIASDGMTEGVDVFTGDPTFPGEYYTPWFLGTSPQAPWIVFEEGPYTGIKSSEFKYFEATDTSFVAGGESMPGVNEGISAGVNMGGD…
BruceB	pham_1	MSMLMPAGYAGASPKRDPIATWNQVNARRRVLDEEAKSPSLYRLWDKRMNYIGTVHTHKSFDAEEMQHDTGEGTIVLRGSDWLVNFLRTDVRAEEDLNFTVDPYPHRRNWRWRWGFKVTDVEVGRSEDGEVTVTLHLMHNREHWKHILFGATVFAPPEAQPIKCFLLPANCRTAVATAGAANLARLFNPALAVFTNLLNPGAYVGAALGLGVPGNFSFLNHPIQMQFVNPITDTSRLTVLMSRWQDAHSVTEAMLRDAGCQVRAYTWLEEDEDSPHPELAMLIGEQLARPRRNCIVLACEERAQYQGITGLAPDGAIKLIAATGDDLITNTLFPEYDENGDGVTDPLIRKWLGAAPAVPSLVFRDGPRSAIVSSSHHMYKSKAKHIMTGGKSPAWLNQV…
Bruin	pham_1	MAALAEINPPDDTVVTFYGKTYGIAGVSSDYIEVTAEFPRNAVETATIVLKHSDPMVPHVMKCYEEVVPVTIEIGAMRWSGRVDTFDYAMKDGEYTVTLQCVGDYNWFNKILVWPNWLLPIQVQIPSRAVFIGPAITCLKTMIGEQCLRLQLGMWELVNNLGSGNLDWQAWFGTALMSDGNPLDTLMTPIVVVPTNPLFDTSPWISINGRMDSVATLAEQTLKDLGLHLTASLWLPGDPQPKGLLFPLKKATIVVDVVDRSGVTGPTGTFIDGLIKDVVDLQESVLGKVLAPFLNPGNAYAPEGVNIAPTLGVNFVKPWALFVDHPRGGLTEFHLNGHHPLAHTIIGGGKSPKWLNDLINATMSFFVDIIQIVIGITGVPSGIFDGTFDDILLAFQLIE…
Bruiser	pham_1	MSTSTITSLEDAERVWNTAMARRALREQERLKPVLTRLWDGDMRLRGHVAGERGGDFEFIENDTGTASLQLSLDHHMAKWVMNFRGREKRNVIVTFDKQGARWSGFMDHYRVVREENGDVYLDIVFKHDYEQAKHILCWCNPFLRPELQFPKLWIIFGPAKWCLLLTLFVNILRLETSLWTLPDNPLDPTEWMPLSFNISNWRNIVKPFPLIGDNSNLTMVFSRFQSFHDIAKSTLEDAQLTIVCRRYLKGEDPHPFEDLRGELNIGPLEDLLSLIPIRHGCLVWDIVDNSGWGSETSFGGSWLTGFIRAVVNIASDGMTEGVDVFTGDPTFPGEYYTPWFLGTSPQAPWIVFEEGPYTGIKSSEFKYFEATDTSFVAGGESMPGVNEGISAGVNMGGD…
Brujita	pham_1	MTSRDLAALNEKLKHGTVEQQAAAAAELARLQDVADMDWTFTLCDEFWDDIGEFGADLMEATGTDPMNDKGAATIKTKGSSDLVGEMMQCRETLRGVIVETAGYRLPYYIDTHDWEYQKGAWTSTANCIGIWDILNYLTIWPSWFLPIQIQPFSHAVFVGPIVTVIENMISECALRVQAGINEFLNNALSLNPDVRAWFGSILQAISRDGLNPRAILEMLKTPMYVVRTNPFLDGSPLVAKTVRMESCGTTIRDLTKAYGVVVDVTLWRPGDPQPDRWANLTKPTYVVTVKDRSQISGPTHTILDSVFRTAVDLGGSLGDIFYPIIREVQSMPGVYHAPALGVNFTEPYAVVVAPELGGDSPLLSCRITDHTPKAWQIQIGGRSPKWLNDLINSTLAWL…
Bruns	pham_1	MPAPAADMTTLAGHQQLWDTVMKRRQKREDERIAPPLIRLWDGDYKLRGQLVGERSHKFEFIENETGTASITISLDHYLAKWIASHKGRARRNVHVSFDKQGARWTGRMDHYDIVRTKEGDVYMEVVFKHDYEELKHIYVWANPFLRPEFQFPKLWVMFGPAKWALLLTLFVNILRLESSLWTLPDNPLDISEWFPFSLNPGNWRNIVKPFPFLADNSPLTIVFSRFKSFHDTAKNVLADSQLTIVCRRYFHGEDPHPFAELSGELGLPLIEGIASLIPLRHGCLVWDIVDNSGWGSETAFGGSLLTGLVRAVMNIASDGMTEGIDIYTGLPTYPGEYYTPGFLGTYPKAPHVVFMESPYTGIESSKFTYTEATDTSFVLGGQSMPGVNEIISAGINMG…
Brusacoram	pham_1	MPRVENIGDYLDLAEIQRKLLSHNPHEVMQAARQVAEVDANPPGEVSCTVRYNTYKLAGEASNRKSLTVSWPRLTVPTGKLVLDGDDGLADVVLNCHETVVPVVVDCGPLRWSGRVDVAHDKFGDPNEPDTIECELIHDKVWLTRVVAFPWWFMPLQWQGPPTRGVAFGNAISVIKYLFASQFMRVQLGLWEFVNNLLSLNLDWRAMFGSLLMQNPGEELDLRDIVQMATTPVYVVPSAGWNDTSPFISLNWRMDELLQLVTKTCEDNGLTIEVYLWEPGMPQPDPFAEATNLLRIPTIVVDVKDRMQVTGITGTAVDGLQRTFVDLLGSMFGEALKPFLDPNNEAAYAPDGVNIAPVLGVHAIKPWCVFNADHPRSGVRGVVSHHHPIAWRTITGGKS…
Bryler	pham_1	MYVQNGRKLWVPPTIGANGVPDPLKNPIEAYRYLDLKRDLIDAEAREKPLIRLWDNQMQYIGTVAAEKSVNAEEMLHDTGQGDIVLRGDDWLVEFLRTDVRKDEDLHITIDPYPHRRSWRWRWGAKVTNVRVGRNENGQRTVTFECAHNREHWKHLLFGATPFSAPEVQPLRAWLLPGNTRTIVSTTGFINLARNYWPLLALPTQVMNPGSWVGQASNLLNLNPLNWPVQMQFVNPIFDRSRLSVLMSRWSVAHDVCDALLKYAGCHVRAYTWLTEDEDSPHPELAAIVGEKLARPTRNCIVLAVEDMSGTTGVTGTALDGALDLLAVSADNILSSLVFVDRDGDGEADPFIRKLLGVAPAVPDIVFRDGDYSQIISSEHSMFRAKAQKILTGGKSPGW…
BubbleTrouble	pham_1	MSTSTITSLEDAERVWNTAMARRALREQERLKPVLTRLWDGDMRLRGHVAGERGGDFEFIENDTGTASLQLSLDHHMAKWVMNFRGREKRNVIVTFDKQGARWSGFMDHYRVVREENGDVYLDIVFKHDYEQAKHILCWCNPFLRPELQFPKLWIIFGPAKWCLLLTLFVNILRLETSLWTLPDNPLDPTEWMPLSFNISNWRNIVKPFPLIGDNSNLTMVFSRFQSFHDIAKSTLEDAQLTIVCRRYLKGEDPHPFEDLRGELNIGPLEDLLSLIPIRHGCLVWDIVDNSGWGSETSFGGSWLTGFIRAVVNIASDGMTEGVDVFTGDPTFPGEYYTPWFLGTSPQAPWIVFEEGPYTGIKSSEFKYFEATDTSFVAGGESMPGVNEGISAGVNMGGD…
Bubbles123	pham_1	MSKFERETAAWQSALQSGDPNRIARTARALTERKSKVDTSFRFTVCDKFWQPMGAVGGDLIEASGADPRNDVETGRIVLKGNSPLIPLFMDCKKTMVGVIVETAGLRYAFYTKNHTYEYRDSAWTGTAELRGIRDILNYYVIWPSWWLPIQAQPFSHAIFVWALQTVVENMVAECALRLQSGWLEFINNGLSLNPDIRAWFGTVLQALSRDGLSVQAFTRMLRTPVYVSRTNPLLDTSPMVARTVRMETVQAVIKDVTQSYGVDTRMDLWLPGDPQPDRWANLDQPTYVFSTVDRSQITGPTKTVLDSVLRTTIDLGGSLGDIFKPVIKQVPGMDGVFYAPALGVDFEQPYAYFVAPEPGEDTGIDACTITDHTPEGWQHIIGGRSPKWLNDLMNATFA…
Buck	pham_1	MARVGYEDPANLHARLRADPYNAATAAQMAALAEINPPDDTVVTFYGKTYGIAGVSSDYIEVTAEFPRNAVETATIVLKHSDPMVPHVMKCYEEVVPVTIEIGAMRWSGRVDTFDYAMKDGEYTVTLQCVGDYNWFNKILVWPNWLLPIQVQIPSRAVFIGPAITCLKTMIGEQCLRLQLGMWELVNNLGSGNLDWQAWFGTALMSDGNPLDTLMTPIVVVPTNPLFDTSPWISINGRMDSVATLAEQTLKDLGLHLTASLWLPGDPQPKGLLFPLKKATIVVDVVDRSGVTGPTGTFIDGLIKDVVDLQESVLGKVLAPFLNPGNAYAPEGVNIAPTLGVNFVKPWALFVDHPRGGLTEFHLNGHHPLAHTIIGGGKSPKWLNDLINATMSFFVDIIQ…
Bud	pham_1	MSGLTSAEQAAELWMKIQKRHEDRERERLKHPEIELRDGDFRLRGLVAGERMIEWEFIENETGTATLELSLDHYLAQWVMNHRGRAKRNVIIVIEKQGARWSGLMDHYRVVKTDQGDAYLEIVFLHDFEQAKHIRVWCNPFLRPELQFPKAWIIFGPAKWCLLVTLFVNLLRLETSLWTLPDDPTDLNEWMGPSFNPANWRNIVKPFPFLLDNSPITLVFSRFGTFYDTAKQILEDHQLTLTCRRYIKDRDPHPFNDLKGLWGIDLVEDLLQLIPLRDGCVVWDIEDNSGWGTETAFGGSWLTGFVRAIVHLAGDGQVEGVDVFSGDYTYPGQYYNPLFLGTSPVAPWVVLEEGPLTGIKSSEFSYYEATDTSFLAGGQSAPGINEGISALINIGGDLL…
Bugsy	pham_1	MSGLKSLAQSEDLWKLIQQRRAKREAARLAPADVELRDGDFRLRGAVAGERLLEWEFIENEVGNCTLQLSLSHYLAKWVMNHRGRAKRNVIINIEKQGARWTGMMDHYRVVKTDSGDAYLEIVFLHDFAQTRHIRVWCNPFLRPELQFPKVWIIFGPAKWCLLVTLFVNLLRLETSLWTLPDDPTDINEWMGPSFNPSNWRNIVKPFPFLADNSPVTMVFSRFGTFYDTAKQILNDHQLTLTCRRYIKDRDPHPFEDLKGVWGIDPLEDLLQKIPLRDGCVVWDIEDNSGWGTQTAFGGSWLTGFLRAAVTLAGDGQVEGVDVFTGDYTFPGEYYRPGFLGTSPMAPHVVFEEGPLTGIKSSEFSYYEATDTSFLAGGQSAPGINEAISTGVNMGGDFL…
Bumblebee11	pham_1	MSLASTITSLEDAERLWNTAMARRALREQERLKPVLTRLWDGDMTLRGVVAGERGGDFEFIENDTGTASLQLSLDHHMAKWVMNFRGRAKRNVIVTFDKQGARWSGFMDHYRVVREENGDVYLDIVFKHDYEQAKHILCWCNPFLRPELQFPKLWIVFGPAKWCLLLTLFVNILRLETSLWTLPDNPLDPTEWMPLSFNISNWRNIVKPFPLIGDNSNLTIVFSRFQSFHDVAKKALADAQLTVVCRRYLKGEDPHPFEDLRGELNIGPLEDLLSLIPIRHGCLVWDIVDNSGWGSETAFGGSFLTGFIRAMVNIASDGMTEGVDIFTGDPTFPGEYYTPGFLGTSPQAPWIVFEEGPYTGIKSSEFKYFEATDTSFVAGGESMPGVNEALSAAVNMGG…
Bunnies	pham_1	MPRVENIGDYLDLAEIQRKLLSHNPHEVMQAARQVAEVDANPPGEVSCTVRYNTYKLAGEASNRKSLTVSWPRLTVPTGKLVLDGDDGLADVVLNCHETVVPVVVDCGPLRWSGRIDVAHDKFGDPNEPDTIECELIHDKVWLTRVVAFPWWFMPLQWQGPPTRGVAFGNAISVIKYLFASQFMRVQLGLWEFVNNLLSLNLDWRAMFGSLLMQNPGEELDLRDIVQMATTPVYVVPSAGWNDTSPFISLNWRMDELLQLVTKTCEDNGLTIEVYLWEPGMPQPDPFAEATNLLRIPTIVVDVKDRMQVTGITGTAVDGLQRTFVDLLGSMFGEALKPFLDPNNEAAYAPDGVNIAPVLGVHAIKPWCVFNADHPRSGVRGVVSHHHPIAWRTITGGKS…
Burger	pham_1	MSTSTITSLEDAERVWNTAMARRALREQERLKPVLTRLWDGDMRLRGHVAGERGGDFEFIENDTGTASLQLSLDHHMAKWVMNFRGREKRNVIVTFDKQGARWSGFMDHYRVVREENGDVYLDIVFKHDYEQAKHILCWCNPFLRPELQFPKLWIIFGPAKWCLLLTLFVNILRLETSLWTLPDNPLDPTEWMPLSFNISNWRNIVKPFPLIGDNSNLTMVFSRFQSFHDIAKSTLEDAQLTIVCRRYLKGEDPHPFEDLRGELNIGPLEDLLSLIPIRHGCLVWDIVDNSGWGSETSFGGSWLTGFIRAVVNIASDGMTEGVDVFTGDPTFPGEYYTPWFLGTSPQAPWIVFEEGPYTGIKSSEFKYFEATDTSFVAGGESMPGVNEGISAGVNMGGD…
Burton	pham_1	MPAPAADMTTLAGHQQLWDTVMKRRQKREDERIAPPLIRLWDGDYKLRGQLVGERSHKFEFIENETGTASITISLDHYLAKWIASHKGRARRNVHVSFDKQGARWTGRMDHYDIVRTKEGDVYMEVVFKHDYEELKHIYVWANPFLRPEFQFPKLWVMFGPAKWALLLTLFVNILRLETSLWTLPDNPLDISEWFPFSLNPGNWRNIVKPFPFLADNSPLTIVFSRFKSFHDTAKNVLADSQLTIVCRRYFHGEDPHPFAELSGELGLPLIEGIASLIPLRHGCLVWDIVDNSGWGSETAFGGSLLTGLVRAVMNIASDGMTEGIDIYTGLPTYPGEYYTPGFLGTYPKAPHVVFMESPYTGIESSKFTYTEATDTSFVLGGQSMPGVNEIISAGINMG…
Burwell21	pham_1	MSKFERETAAWQSALQSGDPNRIARTARALTERKSKVDTSFRFTVCDKFWQPMGAVGGDLIEASGADPRNDVETGRIVLKGNSPLIPLFMDCKKTMVGVIVETAGLRYAFYTKNHTYEYRDSAWTGTAELRGIRDILNYYVIWPSWWLPIQAQPFSHAVFVWALQTVVENMVAECALRLQSGWLEFINNGLSLNPDIRAWFGTVLQALSRDGLSVQAFTRMLRTPVYVSRTNPLLDTSPMVARTVRMETVQAVIKDVTQSYGVDTRMDLWLPGDPQPDRWANLDQPTYVFSTVDRSQITGPTKTVLDSVLRTTIDLGGSLGDIFKPVIKQVPGMDGVFYAPALGVDFEQPYAYFVAPEPGEDTGIDACTITDHTPEGWQHIIGGRSPKWLNDLMNATFA…
Butters	pham_1	MAASSTDLEVWRAAIQSGNPYHIATTARRLTEKKSKVDTEFRFTVCDKMWQPIGYVGNDLMEGSGASPWNDTPTSRLVLKGNSPLIPMFMDCRNTLVGVIVETAGIREAFYTKVHRYRYENSEWTGTVELRGIWDILNYYVIWPSWWLPIQAQPFSHAVFMWALQTVLENMVAECAIRLQSGWLEFINNGLSLNPQLKAWLGTVLQALKRDGLSVDTFTRMLRTPMYVKRTNPFLDTSPMAAETVRMETVGTVIKRITRPYGVTASVDLFLPGDPQPDQWVNLDQPTYVFSTRDGSQIEGPTKTVADSVIRTVIDLGGALGGIFKPVIKQVPGMEGVFYAPRLGVDFEQPYAYVVAPEPGEDSSIISCEIADHTPEGWQHIIGGRSPKWLNDLLNATFA…
Buttons	pham_1	MPAPAADMTTLAGHQQLWDTVMKRRQKREDERIAPPLIRLWDGDYKLRGQLVGERSHKFEFIENETGTASITISLDHYLAKWIASHKGRARRNVHVSFDKQGARWTGRMDHYDIVRTKEGDVYMEVVFKHDYEELKHIYVWANPFLRPEFQFPKLWVMFGPAKWALLLTLFVNILRLETSLWTLPDNPLDISEWFPFSLNPGNWRNIVKPFPFLADNSPLTIVFSRFKSFHDTAKNVLADSQLTIVCRRYFHGEDPHPFAELSGELGLPLIEGIASLIPLRHGCLVWDIVDNSGWGSETAFGGSLLTGLVRAVMNIASDGMTEGIDIYTGLPTYPGEYYTPGFLGTYPKAPHVVFMESPYTGIESSKFTYTEATDTSFVLGGQSMPGVNEIISAGINMG…
BuzzBuzz	pham_1	MSHGTITTLEDANRVWNTVMAQRAMREAERLKPPLVRLWNGDMVLRGVVAGERGGDFEFIENDTGTASIQLSLDHHMAKWVMNFKGRDKRNVIITIDKQGARWSGFMDHYRVVREENGDCYLDVVFKHDYEQAKHILVWCNPFLRPELQFPKLWIIFGPAKWCLLLTLFVNILRLETSLWTLPDNPLDPTEWMPLSFNISNWRNIVKPFPLLGDNSNLTIVFSRFQSFHDVAKKTLQDAQLTIVCRRYLHGEDPHPFEDLRGELNIGPLEDLLSLIPIRHGCLVWDIIDNSGWGSETAFGGSWLTGFIRAVVNIASDGMTEGIDVFTGDPTFPGEYYTPWFLGTSPQAPWIVFEEGPYTGIKSSEFKYYEATDTSFVAGGESMPGVNEAISAAVNMGGD…
BuzzLyseyear	pham_1	MSKFERETAAWQAALQSGDPNRIARTARALTERKSKVDTSFRFTVCDKFWQPMGAVGGDLIEASGADPRNDVETGRIVLKGNSPLIPLFMDCKKTMVGVIVETAGLRYAFYTKNHTYEYRDSAWTGTAELRGIRDILNYYVIWPSWWLPIQAQPFSHAIFVWALQTVVENMVAECALRLQSGWLEFINNGLSLNPDIRAWFGTVLQALSRDGLSVQAFTRMLRTPVYVSRTNPLLDTSPMVARTVRMETVQAVIKDVTQSYGVDTRMDLWLPGDPQPDRWANLDQPTYVFSTVDRSQITGPTKTVLDSVLRTTIDLGGSLGDIFKPVIKQVPGMDGVFYAPALGVDFEQPYAYFVAPEPGEDTGIDACTITDHTPEGWQHIIGGRSPKWLNDLMNATFA…
Bxb1	pham_1	MPAPAADMTTLAGHQQLWDTVMKRRQKREDERIAPPLIRLWDGDYKLRGQLVGERSHKFEFIENETGTASITISLDHYLAKWIASHKGRARRNVHVSFDKQGARWTGRMDHYDIVRTKEGDVYMEVVFKHDYEELKHIYVWANPFLRPEFQFPKLWVMFGPAKWALLLTLFVNILRLETSLWTLPDNPLDISEWFPFSLNPGNWRNIVKPFPFLADNSPLTIVFSRFKSFHDTAKNVLADSQLTIVCRRYFHGEDPHPFAELSGELGLPLIEGIASLIPLRHGCLVWDIVDNSGWGSETAFGGSLLTGLVRAVMNIASDGMTEGIDIYTGLPTYPGEYYTPGFLGTYPKAPHVVFMESPYTGIESSKFTYTEATDTSFVLGGQSMPGVNEVISAGINMG…
Bxz2	pham_1	MSHGTITTLEDANRVWNTVMAQRAMREAERLKPPLVRLWNGDMVLRGVVAGERGGDFEFIENDTGTASIQLSLDHHMAKWVMNFKGRDKRNVIITIDKQGARWSGFMDHYRVVREENGDCYLDVVFKHDYEQAKHILVWCNPFLRPELQFPKLWIIFGPAKWCLLLTLFVNILRLETSLWTLPDNPLDPTEWMPLSFNISNWRNIVKPFPLLGDNSNLTIVFSRFQSFHDVAKKTLQDAQLTIVCRRYLHGEDPHPFEDLRGELNIGPLEDLLSLIPIRHGCLVWDIIDNSGWGSETAFGGSWLTGFIRAVVNIASDGMTEGIDVFTGDPTFPGEYYTPWFLGTSPQAPWIVFEEGPYTGIKSSEFKYYEATDTSFVAGGESMPGVNEAISAAVNMGGD…
ByChance	pham_1	MSKFERETAAWQSALQSGDPNRIARTARALTERKSKVDTSFRFTVCDKFWQPMGAVGGDLIEASGADPRNDVETGRIVLKGNSPLIPLFMDCKKTMVGVIVETAGLRYAFYTKNHTYEYRDSAWTGTAELRGIRDILNYYVIWPSWWLPIQAQPFSHAIFVWALQTVVENMVAECALRLQSGWLEFINNGLSLNPDIRAWFGTVLQALSRDGLSVQAFTRMLRTPVYVSRTNPLLDTSPMVARTVRMETVQAVIKDVTQSYGVDTRMDLWLPGDPQPDRWANLDQPTYVFSTVDRSQITGPTKTVLDSVLRTTIDLGGSLGDIFKPVIKQVPGMDGVFYAPALGVDFEQPYAYFVAPEPGEDTGIDACTITDHTPEGWQHIIGGRSPKWLNDLMNATFA…
Byougenkin	pham_1	MSKFERETAAWQSALQSGDPNRIARTARALTERKSKVDTSFRFTVCDKFWQPMGAVGGDLIEASGADPRNDVETGRIVLKGNSPLIPLFMDCKKTMVGVIVETAGLRYAFYTKNHTYEYRDSAWTGTAELRGIRDILNYYVIWPSWWLPIQAQPFSHAIFVWALQTVVENMVAECALRLQSGWLEFINNGLSLNPDIRAWFGTVLQALSRDGLSVQAFTRMLRTPVYVSRTNPLLDTSPMVARTVRMETVQAVIKDVTQSYGVDTRMDLWLPGDPQPDRWANLDQPTYVFSTVDRSQITGPTKTVLDSVLRTTIDLGGSLGDIFKPVIKQVPGMDGVFYAPALGVDFEQPYAYFVAPEPGEDTGIDACTITDHTPEGWQHIIGGRSPKWLNDLMNATFA…
CLED96	pham_1	MVLMSMLMPAGYAGASPKRDPIATWNQVNARRRVLDEEAKSPSLYRLWDKRMNYIGTVHTHKSFDAEEMQHDTGEGTIVLRGSDWLVNFLRTDVRAEEDLNFTVDPYPHRRNWRWRWGFKVTDVEVGRSEDGEVTVTLHLMHNREHWKHILFGATVFAPPEAQPIKCFLLPANCRTAVATAGAANLARLFNPALAVFTNLLNPGAYVGAALGLGVPGNFSFLNHPIQMQFVNPITDTSRLTVLMSRWQDAHSVTEAMLRDAGCQVRAYTWLEEDEDSPHPELAMLIGEQLARPRRNCIVLACEERAQYQGITGLAPDGAIKLIAATGDDLITNTLFPEYDENGDGVTDPLIRKWLGAAPAVPSLVFRDGPRSAIVSSSHHMYKSKAKHIMTGGKSPAWL…
CRB1	pham_1	MSGLKSLRQSEDLWKLIQQRRAKREAARLAPADVELRDGDFRLRGAVAGERLLEWEFIENDVGNCTLHLSLNHYLAKWVMNHRGRAKRNVIINIEKQGARWTGMMDHYRVIKTDSGDAYLEVVFLHDYAQTQHIRVWCNPFLRPELQFPKVWIIFGPAKWCLLVTLFVNLLRLETSLWTLPDDPTDINEWMGPSFNPANWRNIVKPFPFLADNSPVTMVFSRFGKFYDVAKQHLEDHQLTLTCRRYIKDRDPHPFEDLKGIWGIDPLEDLLQLIPLRDGCVVWDIEDNSGWGTQTAFGGSWLTGFLRAAVTLAGDGQVEGVDVFTGDYTFPGEYYSPYFLGTSPMAPHVVLEEGPLTGIKSSEFSYYEATDTSFLAGGQSAPGINEGLSTAVNVGGDFL…
CREW	pham_1	MYVQNGRKLWVPPACGANGVPDPVKNPIEAFRYLDLKRELIDAEAREKPLIRLWDKAFKYIGTVAAEKSVDAEEMLHDTGQGDIVLRGDDWLVEFMRTDVRREEDLHVTIDPYPHRRNWRRRWHAKVTNVRVARNENGQRTVTLECAHNREHWKHLLFGATPFSLPEVQPMRAWLLPGNTRTIVSTTGFINLARNYWPLLALPSQVMNPGAWIGQASNLANLNPLNWPVQMQFVNPLFDRSRTSVLMSRWSNAHDVCDALLKYAGCHVRAYCWLEEDEDSPHPELAAIVGEKLARPTRNCIVLAVEDMSGTTGVTGTAIDGVLDLIAVSADNILSTLVHVDRDGDGVDDPFIRKLLGVAPAPPDITFRDHEYSSIISSEHSMFRAKAQKILTGGRSPGW…
Cabrinians	pham_1	MSKFERETAAWQSALQSGDPNRIARTARALTERKSKVDTSFRFTVCDKFWQPMGAVGGDLIEASGADPRNDVETGRIVLKGNSPLIPLFMDCKKTMVGVIVETAGLRYAFYTKNHTYEYRDSAWTGTAELRGIRDILNYYVIWPSWWLPIQAQPFSHAIFVWALQTVVENMVAECALRLQSGWLEFINNGLSLNPDIRAWFGTVLQALSRDGLSVQAFTRMLRTPVYVSRTNPLLDTSPMVARTVRMETVQAVIKDVTQSYGVDTRMDLWLPGDPQPDRWANLDQPTYVFSTVDRSQITGPTKTVLDSVLRTTIDLGGSLGDIFKPVIKQVPGMDGVFYAPALGVDFEQPYAYFVAPEPGEDTGIDACTITDHTPEGWQHIIGGRSPKWLNDLMNATFA…
Cactus	pham_1	MARVGYEDPANLHARLRADPYNAATAAQMAALAEINPPDDTVVTFYGKTYGIAGVSSDYIEVTAEFPRNAVETATIVLKHSDPMVPHVMKCYEEVVPVTIEIGAMRWSGRVDTFDYAMKDGEYTVTLQCVGDYNWFNKILVWPNWLLPIQVQIPSRAVFIGPAITCLKTMIGEQCLRLQLGMWELVNNLGSGNLDWQAWFGTALMSDGNPLDTLMTPIVVVPTNPLFDTSPWISINGRMDSVATLAEQTLKDLGLHLTASLWLPGDPQPKGLLFPLKKATIVVDVVDRSGVTGPTGTFIDGLIKDVVDLQESVLGKVLAPFLNPGNAYAPEGVNIAPTLGVNFVKPWALFVDHPRGGLTEFHLNGHHPLAHTIIGGGKSPKWLNDLINATMSFFVDIIQ…
CactusJack	pham_1	MPRVENIGDYLDLAEIQRKLLSHNPHEVMQAARQVAEVDANPPSEVSCTVRYNTYKLAGEASNRKSLTVSWPRLTVPTGKLVLDGDDGLADVVLNCHETVVPVVVDCGPLRWSGRVDVAHDKFGDPNEPDTIECELIHDKVWLTRVVAFPWWFMPLQWQGPPTRGVAFGNAISVIKYLFASQFMRVQLGLWEFVNNLLSLNLDWRAMFGSLLMQNPGEELDLRDIVQMATTPVYVVPSAGWNDTSPFISLNWRMDELLQLVTKTCEDNGLTIEVYLWEPGMPQPDPFAEATNLLRIPTIVVDVKDRMQVTGITGTFVDGLQRTFVDLLGSMFGEALKPFLDPNNEAAYAPDGVNIAPALGVHAIKPWCVFNADHPRSGVRGVVSHHHPIAWRTITGGKS…
CactusRose	pham_1	MPAPAADMTTLAGHQQLWDTVMKRRQKREDERIAPPLIRLWDGDYKLRGQLVGERSHKFEFIENETGTASITISLDHYLAKWIASHKGRARRNVHVSFDKQGARWTGRMDHYDIVRTKEGDVYMEVVFKHDYEELKHIYVWANPFLRPEFQFPKLWVVFGPAKWALLLTLFVNILRLESSLWTLPDNPLDISEWFPFSLNPGNWRNIVKPFPFLADNSPLTIVFSRFKSFHDTAKNVLADSQLTIVCRRYFHGEDPHPFAELSGELGLPLIEGIASLIPLRHGCLVWDIVDNSGWGSETAFGGSLLTGLVRAVMNIASDGMTEGIDIYTGLPTYPGEYYTPGFLGTYPKAPHVVFMESPYTGIESSKFTYTEATDTSFVLGGQSMPGVNEIISAGINMG…
Caelakin	pham_1	MSTSTITSLEDAERVWNTAMARRALREQERLKPVLTRLWDGDMRLRGHVAGERGGDFEFIENDTGTASLQLSLDHHMAKWVMNFRGREKRNVIVTFDKQGARWSGFMDHYRVVREENGDVYLDIVFKHDYEQAKHILCWCNPFLRPELQFPKLWIIFGPAKWCLLLTLFVNILRLETSLWTLPDNPLDPTEWMPLSFNISNWRNIVKPFPLIGDNSNLTMVFSRFQSFHDIAKSTLEDAQLTIVCRRYLKGEDPHPFEDLRGELNIGPLEDLLSLIPIRHGCLVWDIVDNSGWGSETSFGGSWLTGFIRAVVNIASDGMTEGVDVFTGDPTFPGEYYTPWFLGTSPQAPWIVFEEGPYTGIKSSEFKYFEATDTSFVAGGESMPGVNEGISAGVNMGGD…
Cain	pham_1	MYVQNGRKLWVPPTIGANGVPDPLKNPIEAYRYLDLKRDLIDAEAREKPLIRLWDNQMQYIGTVAAEKSVNAEEMLHDTGQGDIVLRGDDWLVEFLRTDVRKDEDLHITIDPYPHRRSWRWRWGAKVTNVRVGRNENGQRTVTFECAHNREHWKHLLFGATPFSAPEVQPLRAWLLPGNTRTIVSTTGFINLARNYWPLLALPTQVMNPGSWVGQASNLLNLNPLNWPVQMQFVNPIFDRSRLSVLMSRWSVAHDVCDALLKYAGCHVRAYTWLTEDEDSPHPELAAIVGEKLARPTRNCIVLAVEDMSGTTGVTGTALDGALDLLAVSADNILSSLVFVDRDGDGEADPFIRKLLGVAPAVPDIVFRDGDYSQIISSEHSMFRAKAQKILTGGKSPGW…
Cambiare	pham_1	MAAPFGPAGVVLDDPRSDPRATWREINDRRRVMDAEARMPSLYRIWDKGMRYIGTVHTHKSFDGEVMEHDSGQGDVVLRGSDWLIKFLRTDIRAKEDLNFTVDPYPHRRNWRDRIGFKVTDVKVAKDEDGERTVTLSLIENREHWKHILFGATVFAPPEAQPIKCFLMPANCRTAIATAGAANLARQFNPALAVFTNLLNPGAYVGAALGLGLPGNWAFLNHPLQMQFVNPVTDTSRLSVLMSRWQDAHSVTEAMLRDANCHVRPYVWLEEDEDSPHPELAMLVGEKLARPRRNCIVFAVEEIDQYHGITGLAPDGAIKLIAATGDDLVGEVLYSDANGDGENDPLIRKWLLAAPEPPTLVFRDGERSAIISSERHMYKATAKTIMTGGKSPQWLNQVQ…
Camperdownii	pham_1	MSLTSTITSLEDAERVWNTAMARRAMREAERLKPVLTRLWDGDMRLRGHVAGERGGDFEFIENDTGTASLQLSLDHHMAKWVMNFRGREKRNVIVTFDKQGARWSGFMDHYRVVREENGDVYLDIVFKHDYEQAKHILCWCNPFLRPELQFPKLWIIFGPAKWCLLLTLFVNILRLETSLWTLPDNPLDPTEWMPLSFNISNWRNIVKPFPLIGDNSNLTMVFSRFQSFHDIAKSTLEDAQLTIVCRRYLKGEDPHPFEDLRGELNIGPLEDLLSLIPIRHGCLVWDIVDNSGWGSETSFGGSWLTGFIRAVVNIASDGMTEGVDVFTGDPTFPGEYYTPWFLGTSPQAPWIVFEEGPYTGIKSSEFKYFEATDTSFVAGGESMPGVNEGISAGVNMGG…
Camri	pham_1	MVLMSMLMPAGYAGASPKRDPIATWNQVNARRRVLDEEAKSPSLYRLWDKRMNYIGTVHTHKSFDAEEMQHDTGEGTIVLRGSDWLVNFLRTDVRAEEDLNFTVDPYPHRRNWRWRWGFKVTDVEVGRSEDGEVTVTLHLMHNREHWKHILFGATVFAPPEAQPIKCFLLPANCRTAVATAGAANLARLFNPALAVFTNLLNPGAYVGAALGLGVPGNFSFLNHPIQMQFVNPITDTSRLTVLMSRWQDAHSVTEAMLRDAGCQVRAYTWLEEDEDSPHPELAMLIGEQLARPRRNCIVLACEERAQYQGITGLAPDGAIKLIAATGDDLITNTLFPEYDENGDGVTDPLIRKWLGAAPAVPSLVFRDGPRSAIVSSSHHMYKSKAKHIMTGGKSPAWL…
Camster	pham_1	MPRVENIGDYLDLAEIQRKLLSHNPHEVMQAARQVAEVDANPPGEVSCTVRYNTYKLAGEASNRKSLTVSWPRLTVPTGKLVLDGDDGLADVVLNCHETVVPVVVDCGPLRWSGRVDVAHDKFGDPNEPDTIECELIHDKVWLTRVVAFPWWFMPLQWQGPPTRGVAFGNAISVIKYLFASQFMRVQLGLWEFVNNLLSLNLDWRAMFGSLLMQNPGEELDLRDIVQMATTPVYVVPSAGWNDTSPFISLNWRMDELLQLVTKTCEDNGLTIEVYLWEPGMPQPDPFAEATNLLRIPTIVVDVKDRMQVTGITGTAFDGLQRTFVDLLGSMFGEALKPFLDPNNEAAYAPDGVNIAPVLGVHAIKPWCVFNADHPRSGVRGVVSHHHPIAWRTITGGKA…
Capricorn	pham_1	MYVQNGRKLWVPPACGANGVPDPVKNPIEAFRYLDLKRELIDAEAREKPLIRLWDKAFKYIGTVAAEKSVDAEEMLHDTGQGDIVLRGDDWLVEFMRTDVRREEDLHVTIDPYPHRRNWRRRWHAKVTNVRVARNENGQRTVTLECAHNREHWKHLLFGATPFSLPEVQPMRAWLLPGNTRTIVSTTGFINLARNYWPLLALPSQVMNPGAWIGQASNLANLNPLNWPVQMQFVNPLFDRSRTSVLMSRWSNAHDVCDALLKYAGCHVRAYCWLEEDEDSPHPELAAIVGEKLARPTRNCIVLAVEDMSGTTGVTGTAIDGVLDLIAVSADNILSTLVHVDRDGDGVDDPFIRKLLGVAPAPPDITFRDHEYSSIISSEHSMFRAKAQKILTGGRSPGW…
CaptainTrips	pham_1	MSKFERETAAWQSALQSGDPNRIARTARALTERKSKVDTSFRFTVCDKFWQPMGAVGGDLIEASGADPRNDVETGRIVLKGNSPLIPLFMDCKKTMVGVIVETAGLRYAFYTKNHTYEYRDSAWTGTAELRGIRDILNYYVIWPSWWLPIQAQPFSHAIFVWALQTVVENMVAECALRLQSGWLEFINNGLSLNPDIRAWFGTVLQALSRDGLSVQAFTRMLRTPVYVSRTNPLLDTSPMVARTVRMETVQAVIKDVTQSYGVDTRMDLWLPGDPQPGRWANLDQPTYVFSTVDRSQITGPTKTVLDSVLRTTIDLGGSLGDIFKPVIKQVPGMDGVFYAPALGVDFEQPYAYFVAPEPGEDTGIDACTITDHTPEGWQHIIGGRSPKWLNDLMNATFA…
Carcharodon	pham_1	MAAEQTDIEVWRSAIQSGDPHRIAATARWLTEKKSKVDTEFRFTVCDKMWQPIGYVGNDLMEGSGASPWNDTPTSRLVLKGNSPLIPMFMDCRNTLVGVIVETAGIREAFYTKVHRYRYENSAWTGTVELRGIWDILNYYVIWPTWWLPIQAQPVSHAVFMWALQTVLENMVAECAIRLQSGWLEFINNGLSLNPQIKAWLGTVLQAIKRDGLSVDTFTRMLRTPMYVKRTNPFLDTSPMAAETVRMETVGQVIKRITRPYGVTASVDLFMPGDPQPDQWVNLDQPTYVFSTRDRSQIEGPTKTVADSVIRTVIDLGGSLGSIFQPVIKQVPGMEGVFYAPRVGVDFEQPYAYVVAPEPGEDSSIISCEIADHTPEGWQHIIGGRSPKWLNDLLNATFA…
Carlyle	pham_1	MPAPAADMTTLAGHQQLWDTVMKRRQKREDERIAPPLIRLWDGDYKLRGQLVGERSHKFEFIENETGTASITISLDHYLAKWIASHKGRARRNVHVSFDKQGARWTGRMDHYDIVRTKEGDVYMEVVFKHDYEELKHIYVWANPFLRPEFQFPKLWVMFGPAKWALLLTLFVNILRLETSLWTLPDNPLDISEWFPFSLNPGNWRNIVKPFPFLADNSPLTIVFSRFKSFHDTAKNVLADSQLTIVCRRYFHGEDPHPFAELSGELGLPLIEGIASLIPLRHGCLVWDIVDNSGWGSETAFGGSLLTGLVRAVMNIASDGMTEGIDIYTGLPTYPGEYYTPGFLGTYPKAPHVVFMESPYTGIESSKFTYTEATDTSFVLGGQSMPGVNEIISAGINMG…
CaseJules	pham_1	MYVQNGRKLWVPPACGANGVPDPVKNPIEAFRYLDLKRELIDAEAREKPLIRLWDKAFKYIGTVAAEKSVDAEEMLHDTGQGDIVLRGDDWLVEFMRTDVRREEDLHVTIDPYPHRRNWRRRWHAKVTNVRVARNENGQRTVTLECAHNREHWKHLLFGATPFSLPEVQPMRAWLLPGNTRTIVSTTGFINLARNYWPLLALPSQVMNPGAWIGQASNLANLNPLNWPVQMQFVNPLFDRSRTSVLMSRWSNAHDVCDALLKYAGCHVRAYCWLEEDEDSPHPELAAIVGEKLARPTRNCIVLAVEDMSGTTGVTGTAIDGVLDLIAVSADNILSTLVHVDRDGDGVDDPFIRKLLGVAPAPPDITFRDHEYSSIISSEHSMFRAKAQKILTGGRSPGW…
CassieYates	pham_1	MSMLMPAGYAGASPKRDPIATWNQVNARRRVLDEEAKSPSLYRLWDKRMNYIGTVHTHKSFDAEEMQHDTGEGTIVLRGSDWLVNFLRTDVRAEEDLNFTVDPYPHRRNWRWRWGFKVTDVEVGRSEDGEVTVTLHLMHNREHWKHILFGATVFAPPEAQPIKCFLLPANCRTAVATAGAANLARLFNPALAVFTNLLNPGAYVGAALGLGVPGNFSFLNHPIQMQFVNPITDTSRLTVLMSRWQDAHSVTEAMLRDAGCQVRAYTWLEEDEDSPHPELAMLIGEQLARPRRNCIVLACEERAQYQGITGLAPDGAIKLIAATGDDLITNTLFPEYDENGDGVTDPLIRKWLGAAPAVPSLVFRDGPRSAIVSSSHHMYKSKAKHIMTGGKSPAWLNQV…
Catdawg	pham_1	MTISYSDWEPEPERLARLERARQEILYGDPMTAADAAERLAEEESVISQEWVVSIHDKLWRRAGEFGEDVISLEGSDPRNGLPTSTLKVKGNCEFTDMLMSCKSTFVGLTVETGGIRMPFYVDSFDYEFEDGAWVGTAQLLGIYDILNYIVIWPTWWLPLAAQPFSHAIYIGGLCTCIEAMIMENSLRLQSGIWEFINNVVSLNPDMRAWIGTLLQSNGNIFDMLKTPIYVVRTNPLLDTSPLVARTVRMETCGAVIDDITRAYGVTVSVDLWLPGDEQPDYWTKNFASMRLTQPTYVVTVKDRSRITGPTGTVIDSAVRQVVDVAGSFFGDLLPIIQKVPGRDGVYISEQLGVDYVGPWALLIAPEPGEKGNVVTCRISFHTPKGWQHIIGGRSPKWL…
Caviar	pham_1	MSNHATISTLEDANRVWNTIMARRALREAERLKPPLIRLWDGDMTLRGIVAGERGGDFEFIENDTGTASIQLSLDHHMAKWVMNFKGRAKRNVIITIDKQGARWSGFMDHYRVVREENGDCYLDVVFKHDYEHAKHILVWCNPFLRPELQFPKLWIIFGPAKWCLLLTLFVNILRLETSLWTLPDNPLDPTEWMPLSFNISNWRNIVKPFPLIGDNSNLTIVFSRFQSFHDVAKKTLEDAQLTIVCRRYLKGEDPHPFEDLRGELNIGPLEDLLSLIPIRHGCLVWDIIDNSGWGSETAFGGSWLTGFIRAVVNIASDGMTEGVDVFTGDPTFPGQYYTPWFLGTSPQAPWIVFEEGPYTGIKSSEFKYYEATDTSFVAGGESMPGVNEGISAAVNMGG…
Cedasite	pham_1	MSMLMPAGYAGASPKRDPIATWNQVNARRRVLDEEAKSPSLYRLWDKRMNYIGTVHTHKSFDAEEMQHDTGEGTIVLRGSDWLVNFLRTDVRAEEDLNFTVDPYPHRRNWRWRWGFKVTDVEVGRSEDGEVTVTLHLMHNREHWKHILFGATVFAPPEAQPIKCFLLPANCRTAVATAGAANLARLFNPALAVFTNLLNPGAYVGAALGLGVPGNFSFLNHPIQMQFVNPITDTSRLTVLMSRWQDAHSVTEAMLRDAGCQVRAYTWLEEDEDSPHPELAMLIGEQLARPRRNCIVLACEERAQYQGITGLAPDGAIKLIAATGDDLITNTLFPEYDENGDGVTDPLIRKWLGAAPAVPSLVFRDGPRSAIVSSSHHMYKSKAKHIMTGGKSPAWLNQV…
Centaur	pham_1	MSGLTSVREAEDLWQKIQLRRCKREQERLKPADVELRDGDFRLRGMVAGERLLEWEFIENETGTATLQLSLSHYLSKWVMNHRGRAKRNVILNIEKQGARWTGMMDHYRVVKTDSGDAYLEIVFLHDFEQTKHIRVWCNPFLRPEVQFPKVWIIFGPAKWCLLVTLFVNLLRLETSLWTLPDDPTDINEWMGPSFNPANWRNIVKPFPFLADNSPVTMVFSRFGTFYEVAKRFLEDHQLTLTCRRYIKDRDPHPFEDLKGVWGIDPLEDLLQKIPLRDGCVVWDIEDNSGWGTQTAFGGSWLTGFLRAAVTLAGDGQVEGVDVFTGDYTFPGEYYSPYFLGTSPKAPHVVFEEGPLTGIKSSEFSYYEATDTSFLAGGQSAPGINEGISTLVNMGGDFL…
CentreCat	pham_1	MSTSTITSLEDAERVWNTAMARRALREQERLKPVLTRLWDGDMRLRGHVAGERGGDFEFIENDTGTASLQLSLDHHMAKWVMNFRGREKRNVIVTFDKQGARWSGFMDHYRVVREENGDVYLDIVFKHDYEQAKHILCWCNPFLRPELQFPKLWIIFGPAKWCLLLTLFVNILRLETSLWTLPDNPLDPTEWMPLSFNISNWRNIVKPFPLIGDNSNLTMVFSRFQSFHDIAKSTLEDAQLTIVCRRYLKGEDPHPFEDLRGELNIGPLEDLLSLIPIRHGCLVWDIVDNSGWGSETSFGGSWLTGFIRAVVNIASDGMTEGVDVFTGDPTFPGEYYTPWFLGTSPQAPWIVFEEGPYTGIKSSEFKYFEATDTSFVAGGESMPGVNEGISAGVNMGGD…
Cerasum	pham_1	MSKFERETAAWQSALQSGDPNRIARTARALTERKSKVDTSFRFTVCDKFWQPMGAVGGDLIEASGADPRNDVETGRIVLKGNSPLIPLFMDCKKTMVGVIVETAGLRYAFYTKNHTYEYRDSAWTGTAELRGIRDILNYYVIWPSWWLPIQAQPFSHAIFVWALQTVVENMVAECALRLQSGWLEFINNGLSLNPDIRAWFGTVLQALSRDGLSVQAFTRMLRTPVYVSRTNPLLDTSPMVARTVRMETVQAVIKDVTQSYGVDTRMDLWLPGDPQPDRWANLDQPTYVFSTVDRSQITGPTKTVLDSVLRTTIDLGGSLGDIFKPVIKQVPGMDGVFYAPALGVDFEQPYAYFVAPEPGEDTGIDACTITDHTPEGWQHIIGGRSPKWLNDLMNATFA…
Cerulean	pham_1	MSLTSTITSLEDAERVWNTAMARRAMREAERLKPVLTRLWDGDMRLRGHVAGERGGDFEFIENDTGTASLQLSLDHHMAKWVMNFRGREKRNVIVTFDKQGARWSGFMDHYRVVREENGDVYLDIVFKHDYEQAKHILCWCNPFLRPELQFPKLWIIFGPAKWCLLLTLFVNILRLETSLWTLPDNPLDPTEWMPLSFNISNWRNIVKPFPLIGDNSNLTMVFSRFQSFHDIAKSTLEDAQLTIVCRRYLKGEDPHPFENLRGELNIGPLEDLLSLIPIRHGCLVWDIVDNSGWGSETSFGGSWLTGFIRAVVNIASDGMTEGVDVFTGDPTFPGEYYTPWFLGTSPQAPWIVFEEGPYTGIKSSEFKYFEATDTSFVAGGESMPGVNEGISAGVNMGG…
Chadwick	pham_1	MSGLVTLEDHEALWQKIQARRCERERERLAPVLIRLWDGDYRLRGQVAGERAGSFEFIENDVGTAFLELSLDHYLSKWILNHRGRAKRNVHVTFDKQGARWGGRMSSYRVVRTEGGDAYLEVNFVHDYEQAKHILCWSNPFLRPELQFPKMWIIFGPAKWCLLMTLFVNILRLETSLWTLPDNPLDPSEWFPLSINISNWRNIVKPFPFLGDNSNLTIIFSRFKPFFDVAKDVLADAQLTMTCRRYLHGEDPHPFEDLRGELNIGPLEDLLSLIPIRHGCLVWDIVDNSGWGTETAFGGSLLTGLIRAVVSIAADGTTENIDVFHQDPVFPNQYYRPGWRGTLPNAPHVVFLDGKYTGIKSSEYEYVEATSTSFVGGGHSMPGINEAISAAINIGGDFL…
ChampagnePapi	pham_1	MSLTSTITSLEDAERVWNTAMARRAMREAERLKPVLTRLWDGDMRLRGHVAGERGGDFEFIENDTGTASLQLSLDHHMAKWVMNFRGREKRNVIVTFDKQGARWSGFMDHYRVVREENGDVYLDIVFKHDYEQAKHILCWCNPFLRPELQFPKLWIIFGPAKWCLLLTLFVNILRLETSLWTLPDNPLDPTEWMPLSFNISNWRNIVKPFPLIGDNSNLTMVFSRFQSFHDIAKSTLEDAQLTIVCRRYLKGEDPHPFENLRGELNIGPLEDLLSLIPIRHGCLVWDIVDNSGWGSETSFGGSWLTGFIRAVVNIASDGMTEGVDVFTGDPTFPGEYYTPWFLGTSPQAPWIVFEEGPYTGIKSSEFKYFEATDTSFVAGGESMPGVNEGISAGVNMGG…
Chance64	pham_1	MVLMSMLMPAGYAGASPKRDPIATWNQVNARRRVLDEEAKSPSLYRLWDKRMNYIGTVHTHKSFDAEEMQHDTGEGTIVLRGSDWLVNFLRTDVRAEEDLNFTVDPYPHRRNWRWRWGFKVTDVEVGRSEDGEVTVTLHLMHNREHWKHILFGATVFAPPEAQPIKCFLLPANCRTAVATAGAANLARLFNPALAVFTNLLNPGAYVGAALGLGVPGNFSFLNHPIQMQFVNPITDTSRLTVLMSRWQDAHSVTEAMLRDAGCQVRAYTWLEEDEDSPHPELAMLIGEQLARPRRNCIVLACEERAQYQGITGLAPDGAIKLIAATGDDLITNTLFPEYDENGDGVTDPLIRKWLGAAPAVPSLVFRDGPRSAIVSSSHHMYKSKAKHIMTGGKSPAWL…
Chancellor	pham_1	MAATILKPPTIGVGGAPDPVKAPLSAYRYLDARRDVIDEEAKARPLIRLWDKNMQYIGTVAAEKSVDAEEMLHDTGQGDIVLRADDWLVDFLRTDVRKDEDLHITIDPYPNRRNWRWRWGAKVVNVRVKRDENGTRTVVFECAHNREHWKHLYFGATPFMDPAVQPIKAWLLPGNTRTIITTTGFINLARNYWPLLALPTNALNPFAWVGEASNALNLNPLNWPVQMQFVNPLFDQSRFSVIMSRWSDAHSVTEAMLKDAGCHLRAYTWLEEDEDSPHPELAAIVGEKLARPTRNCIVLAVEDKSQRTGWTGTAFDGVLNLIGAVGDNFVTETIYQVIGTNKVIDPRTNSPAPPIISSILGTAPALPKITFREHEHSAIISSEHSMFRSKAQKILTGGK…
Changeling	pham_1	MSGLTSVRQAEDLWQKIQLRRCKREQERLKPADVELRDGDFRLRGVVAGERLLEWEFIENDVGNCTLHLSLSHYLAKWVMNHRGRAKRNVIINIEKQGARWTGMMDHYRVIKTDSGDAYLEVVFLHDFAQTQHIRVWCNPFLRPELQFPKVWIIFGPAKWCLLVTLFVNILRLETSLWTIPDDPTDINEWMGPSFNPSNWRNIVKPFPFLADNSPITMVFSRFGKFYDVAKQHLEDHQLTLTCRRYIKDRDPHPFEDLKGIWGIDPVEDLLQLIPLRDGCVVWDIEDNSGWGTQTAFGGSWLTGFLRAMVTLAGDGQVEGVDVFTGDYTFPGEYYSPYFMGTSPMAPHVVFEEGPLTGIKSSEFSYYEATDTSFIAGGQSAPGINEGISTAVNVGGDFL…
Chaph	pham_1	MSTSTITSLEDAERVWNTAMARRALREQERLKPVLTRLWDGDMRLRGHVAGERGGDFEFIENDTGTASLQLSLDHHMAKWVMNFRGREKRNVIVTFDKQGARWSGFMDHYRVVREENGDVYLDIVFKHDYEQAKHILCWCNPFLRPELQFPKLWIIFGPAKWCLLLTLFVNILRLETSLWTLPDNPLDPTEWMPLSFNISNWRNIVKPFPLIGDNSNLTMVFSRFQSFHDIAKSTLEDAQLTIVCRRYLKGEDPHPFEDLRGELNIGPLEDLLSLIPIRHGCLVWDIVDNSGWGSETSFGGSWLTGFIRAVVNIASDGMTEGVDVFTGDPTFPGEYYTPWFLGTSPQAPWIVFEEGPYTGIKSSEFKYFEATDTSFVAGGESMPGVNEGISAGVNMGGD…
Charlie	pham_1	MAAEQTDIEVWRSAIQSGDPHRIAATARWLTEKKSKVDTEFRFTVCDKMWQPIGYVGNDLMEGSGASPWNDTPTSRLVLKGNSPLIPMFMDCRNTLVGVIVETAGIREAFYTKVHRYRYENSAWTGTVELRGIWDILNYYVIWPTWWLPIQAQPVSHAVFMWALQTVLENMVAECAIRLQSGWLEFINNGLSLNPQIKAWLGTVLQAIKRDGLSVDTFTRMLRTPMYVKRTNPFLDTSPMAAETVRMETVGQVIKRITRPYGVTASVDLFMPGDPQPDQWVNLDQPTYVFSTRDRSQIEGPTKTVADSVIRTVIDLGGSLGSIFQPVIKQVPGMEGVFYAPRVGVDFEQPYAYVVAPEPGEDSSIISCEIADHTPEGWQHIIGGRSPKWLNDLLNATFA…
Charm	pham_1	MSGLKSLKESDDLWKLIQQRRAKRELERLKQPLVELRDGDFRLRGEVAGYLNLKWEFEENETTPATLQLPLDHYLAKWVMNHRGRAKRNVILNVEKQGSRWTGLMDHYRVVKEDSGAQYLEVVFLHDFEQTKHIRVWCNPFLRPELQFPKVWMIFGPAKWCLLVTLFVNLLRLETSLWTLPDDPTDINEWMGPSFNPANWRNIVKPFPFLADNSPITMVFSRFGTFYDTAKQILTDHQLTLVCRRYIKDRDPHPFNDLKGIWGLDPLEDLLQLIPLRDGCVVWDIEDNSGWGTETAFGGSWLTGFVRAIVTLASDGQVEGVDVFSGDYTYPGEYYNPLFMGTSPRAPHAVFEEGRLTGIKSSEFSYYEATDTSFLAGGQSAPGINEGISALVNIGGDLL…
Chartreuse	pham_1	MSGLFTESDAEALWAKINKRRWDREQARLKPAEVELRDGDFRLRGLVAGERLLEWEFIENETGTATLQLSLSHYLAKWAMNHRGRAKRNVIVVIEKQGARWSGMMDHYRVVKTDSGDQYLEIVFLHDFEQTKHIRVWCNPFLRPELQFPKIWIIFGPAKWCLLVTLFVNLLRLETSLWTLPDDPTDINEWMGPSFNPANWRNIVKPFPFLADNSPITMVFSRFGKFYDVAKQILDDHQLTLTCRRYIKERDPHPFDDLKGIWGLDPIEDLLQLIPLRDGCVVWDIEDNSGWGSQTAFGGSWLTGFIRAIAVLGSDGQVEGVDVFTGDYTYPGEYYNPLFLGTSPRAPWVVFEEGPLTGIKSSEFSYYEATDTSFLAGGQSAPGINEAIATGINVGGDFL…
Chaser	pham_1	MANNWTDILAASAGDEWAAFKTIEAQADEVRAGHQALRRAKPLIRLWMNNPDGSEGLVYVGRVDYDDTIRGSFPFKNNTPSQGVLELRDDNYLAVWLKQLPNNPELKKNVVITVDFYGGKKRWSGLLDKWTIKSKEHVKYLEVTFNDDLTMLQYLLCPPNPALPIPVLQFPRIFGIAGPAKWAISTLIFINLFRVQGNLWTLPDDPFNLESWDDILDWSDWQCFVKSNSFLLDDSSVWTFLSSRMNPVDSIIADALDDAQLTITYRRVLTDDGETAEGFPGAHGIKNGALVFEIVDNSNATALEGTFFSGTIVDGFARSVLLYGGGFVEDTLSVVSDDQTLQPDEYYQSGWLATMAKMPWLVVRDNEWTPIESSDLSWGPAKNVSVIVGGDNPAADAIA…
Che12	pham_1	MSGLTSVRECEDLWQKIQLRRCKREQERLKPPDVELRDGDFRLRGLVAGERVLEWEFIENETGVATLQLSLSHYLAKWVMNHRGRAKRNVILNIEKQGARWTGLMDHYRVVKEDSGDCYLEIVFLHDFEQTKHIRVWCNPFLRPELQFPKIWIIFGPAKWCLLVTLFVNLLRLETSLWTLPDDPTDINEWMGPSFNPANWRNIVKPFPFLADNSPVTMVFSRFGTFYDTAKRILEDHQLTLTCRRYIKDRDPHPFEDLKGVWGIDPIEDLLQLIPLRDGCVVWDIEDNSGWGTETAFGGSWLTGFVRAIVQLAGDGQVEGVDVFSGDYTYPGEYYNPAFMGTSPVAPHVVLEEGPLTGIKSSEFSYYEATDTSFLAGGQSAPGINEGIGALVNIGGDLL…
Che8	pham_1	MSKFERETAAWQSALQSGDPNRIARTARALTERKSKVDTSFRFTVCDKFWQPMGAVGGDLIEASGADPRNDVETGRIVLKGNSPLIPLFMDCKKTMVGVIVETAGLRYAFYTKNHTYEYRDSAWTGTAELRGIRDILNYYVIWPSWWLPIQAQPFSHAIFVWALQTVVENMVAECALRLQSGWLEFINNGLSLNPDIRAWFGTVLQALSRDGLSVQAFTRMLRTPVYVSRTNPLLDTSPMVARTVRMETVQAVIKDVTQSYGVDTRMDLWLPGDPQPDRWANLDQPTYVFSTVDRSQITGPTKTVLDSVLRTTIDLGGSLGDIFKPIIKQVPGMDGVFYAPAVGVDFEQPYAYFVAPEPGEDTGVDACTITDHTPEGWQHIIGGRSPKWLNDLMNATFA…
Che9d	pham_1	MIDVEPDLTAECEAIWRATLAQKRQEQMLRDEDVLIRLWDGDWGLHHLMRNEYSATFAWISNDSGPAQTEVPFDSPEGFWLYDMWGRMERGEKRNVHITADYCGARWSGRLDKCVVEYREDGDVVVVCDWLHDYENTKWYSVWSNPWLPAAFQFPRAFLVAGPVTWILKLALHLQLIREHNPLITIPDDPLDFASYLDVFDQSTWQVVVKPTSFIDAMNSGVVWGLISSRWQNWHDMAHTMLEDAELSVQCTRYLPGDPEPWRGANLRYGTLVIDIVDKSGVHIGTSNGGTAFDGLARTVAEFADDFIDSTENLIEDTDQPNDYFLPNLRLTHKEHPYAVYRQVETGQHVNSPAKGVQVNVGGHSMPGVNEAISASIQAAFDILGGLAQIGSLGGTVDT…
Cheetobro	pham_1	MAATILKPPTIGVGGAPDPVKAPLSAYRYLDARRDVIDEEAKARPLIRLWDKNMQYIGTVAAEKSVDAEEMLHDTGQGDIVLRADDWLVDFLRTDVRKDEDLHITIDPYPNRRNWRWRWGAKVVNVRVKRDENGTRTVVFECAHNREHWKHLYFGATPFMDPAVQPIKAWLLPGNTRTIITTTGFINLARNYWPLLALPTNALNPFAWVGEASNALNLNPLNWPVQMQFVNPLFDQSRFSVIMSRWSDAHSVTEAMLKDAGCHLRAYTWLEEDEDSPHPELAAIVGEKLARPTRNCIVLAVEDKSQRTGWTGTAFDGVLNLIGAVGDNFVTETIYQVIGTNKVIDPRTNSPAPPIISSILGTAPALPKITFREHEHSAIISSEHSMFRSKAQKILTGGK…
Cherrybomb426	pham_1	MVLMSMLMPAGYAGASPKRDPIATWNQVNARRRVLDEEAKSPSLYRLWDKRMNYIGTVHTHKSFDAEEMQHDTGEGTIVLRGSDWLVNFLRTDVRAEEDLNFTVDPYPHRRNWRWRWGFKVTDVEVGRSEDGEVTVTLHLMHNREHWKHILFGATVFAPPEAQPIKCFLLPANCRTAVATAGAANLARLFNPALAVFTNLLNPGAYVGAALGLGVPGNFSFLNHPIQMQFVNPITDTSRLTVLMSRWQDAHSVTEAMLRDAGCQVRAYTWLEEDEDSPHPELAMLIGEQLARPRRNCIVLACEERAQYQGITGLAPDGAIKLIAATGDDLITNTLFPEYDENGDGVTDPLIRKWLGAAPAVPSLVFRDGPRSAIVSSSHHMYKSKAKHIMTGGKSPAWL…
Chewbacca	pham_1	MAAEQTDIEVWRSAIQSGDPHRIAATARWLTEKKSKVDTEFRFTVCDKMWQPIGYVGNDLMEGSGASPWNDTPTSRLVLKGNSPLIPMFMDCRNTLVGVIVETAGIREAFYTKVHRYRYENSAWTGTVELRGIWDILNYYVIWPTWWLPIQAQPVSHAVFMWALQTVLENMVAECAIRLQSGWLEFINNGLSLNPQIKAWLGTVLQAIKRDGLSVDTFTRMLRTPMYVKRTNPFLDTSPMAAETVRMETVGQVIKRITRPYGVTASVDLFMPGDPQPDQWVNLDQPTYVFSTRDRSQIEGPTKTVADSVIRTVIDLGGSLGSIFQPVIKQVPGMEGVFYAPRVGVDFEQPYAYVVAPEPGEDSSIISCEIADHTPEGWQHIIGGRSPKWLNDLLNATFA…
ChipMunk	pham_1	MSGLKSLAQSEDLWKLIQQRRAKREAARLAPADVELRDGDFRLRGAVAGERLLEWEFIENEVGNCTLQLSLSHYLAKWVMNHRGRAKRNVIINIEKQGARWTGMMDHYRVVKTDSGDAYLEIVFLHDFAQTRHIRVWCNPFLRPELQFPKVWIIFGPAKWCLLVTLFVNLLRLETSLWTLPDDPTDINEWMGPSFNPANWRNIVKPFPFLADNSPVTMVFSRFGTFYDTAKQILNDHQLTLTCRRYIKDRDPHPFEDLKGVWGIDPLEDLLQKIPLRDGCVVWDIEDNSGWGTQTAFGGSWLTGFLRAAVTLAGDGQVEGVDVFTGDYTFPGEYYRPGFLGTSPMAPHVVFEEGPLTGIKSSEFSYYEATDTSFLAGGQSAPGINEAISTGVNVGGDFL…
ChosenOne	pham_1	MARVGYEDPANLHARLRADPYNAATAAQMAALAEINPPDDTVVTFYGKTYGIAGVSSDYIEVTAEFPRNAVETATIVLKHSDPMVPHVMKCYEEVVPVTIEIGAMRWSGRVDTFDYAMKDGEYTVTLQCVGDYNWFNKILVWPNWLLPIQVQIPSRAVFIGPAITCLKTMIGEQCLRLQLGMWELVNNLGSGNLDWQAWFGTALMSDGNPLDTLMTPIVVVPTNPLFDTSPWISINGRMDSVATLAEQTLKDLGLHLTASLWLPGDPQPKGLLFPLKKATIVVDVVDRSGVTGPTGTFIDGLIKDVVDLQESVLGKVLAPFLNPGNAYAPEGVNIAPTLGVNFVKPWALFVDHPRGGLTEFHLNGHHPLAHTIIGGGKSPKWLNDLINATMSFFVDIIQ…
ChotaBhai	pham_1	MAALAQINPPDDTVVTFYGKTYGIAGVSSDYIEVTAEFPRNAVETATIVLKHSDPMVPHVMKCYEEVVPVTIEIGAMRWSGRVDTFDYAMKDGEYTVTLQCVGDYNWFNKILVWPNWLLPIQVQIPSRAVFIGPAITCLKTMIGEQCLRLQLGMWELVNNLGSGNLDWQAWFGTALMSDGNPLDTLMTPIVVVPTNPLFDTSPWISINGRMDSVATLAEQTLKDLGLHLTASLWLPGDPQPKGLLFPLKKATIVVDVVDRSGVTGPTGTFIDGLIKDVVDLQESVLGKVLAPFLNPGNAYAPEGVNIAPTLGVNFVKPWALFVDHPRGGLTEFHLNGHHPLAHTIIGGGKSPKWLNDLINATMSFFVDIIQIVIGITGVPSGIFDGTFDDILLAFQLIE…
Chris	pham_1	MYVKNGRKLWVPPAVGANGVPDPVKNPIEAYRYLDLKRDLIDAEAREKPLIRLWDNQMRYIGTVAAEKSVDAEEMLHDTGQGDIVLRGDDWLVEFMRSDVRKDEDLHVTIDPYPHRRSWRWRWGSKVTNVRVKRGEDGLRTVTLECAHNREHWKHLLFGATPFSAPEVQPLRAWLNIGNTRTIVSGTGFINLARNYNPLLALPTQLFNPGAWVGEASNVLNLNPLNWPVQMQFVNPVFDRSRLSVLMSRWQNAHDVCDALLKYAGCHVRAYTWLTEDEDSPHPELALLIGEKAARPSRNCIVLAVEDMSGTVGITGTAIDGALDLIAVSADNILSTLFPIDRNGDGEPDPFIRGLLGIAPPVPDIVFRDTDQSAIISAEHSMFRAKAQKVTTGGRSPGW…
Chuckly	pham_1	MSKFERETAAWQSALQSGDPNRIARTARALTERKSKVDTSFRFTVCDKFWQPMGAVGGDLIEASGADPRNDVETGRIVLKGNSPLIPLFMDCKKTMVGVIVETAGLRYAFYTKNHTYEYRDSAWTGTAELRGIRDILNYYVIWPSWWLPIQAQPFSHAIFVWALQTVVENMVAECALRLQSGWLEFINNGLSLNPDIRAWFGTVLQALSRDGLSVQAFTRMLRTPVYVSRTNPLLDTSPMVARTVRMETVQAVIKDVTQSYGVDTRMDLWLPGDPQPDRWANLDQPTYVFSTVDRSQITGPTKTVLDSVLRTTIDLGGSLGDIFKPVIKQVPGMDGVFYAPALGVDFEQPYAYFVAPEPGEDTGIDACTITDHTPEGWQHIIGGRSPKWLNDLMNATFA…
Chupacabra	pham_1	MSHGTITTLEEAERVWNTVMARRAMREAERLKPPLVELWDGDMNLRGQVAGERGGDFEFIENDTGTASIQLSLDHHMAKWVMNFKGRAKRNVIITIEKQGARWSGFMDHYRVVREENGDVYLDVVFKHDYEQAKHILCWANPFLRPELQFPKLWILFGPAKWCLLLTLFVNILRLETSLWTLPDNPLDPSEWMPLSFNISNWRNIVKPFPLLGDNSNLTLVFSRFQSFHDVAKRTLEDAQLTIVCRRYLRDRDPHPFEDLRGELNIGPLEDLLSLIPIRNGCVVWDIVDNSGWGSETAFGGSLLTGLIRAIVNIASDGMTEGVDVFTGDPTFPGEYYTPWFLGTSPQAPWVVFEEGPWSGIKSSEFKYYEATDTSFVAGGESMPGVNEGISAAVNMGGD…
Ciao	pham_1	MPAPAADMTTLAGHQQLWDTVMKRRQKREDERLAPPLIRLWDGDYKLRGQLVGERSHKFEFIENETGTASITISLDHYLAKWIASHKGRARRNVHVSFDKQGARWTGRMDHYDIVRTKEGDVYMEVVFKHDYEELKHIYVWANPFLRPEFQFPKLWVMFGPAKWALLLTLFVNILRLESSLWTLPDNPLDISEWFPFSLNPGNWRNIVKPFPFLADNSPLTIVFSRFKSFHDTAKNVLADSQLTIVCRRYFHGEDPHPFAELSGELGLPLIEGIASLIPLRHGCLVWDIVDNSGWGSETAFGGSLLTGLVRAVMNIASDGMTEGIDIYTGLPTYPGEYYTPGFLGTYPKAPHVVFMESPYTGIESSKFTYTEATDTSFVLGGQSMPGVNEIISAGINMG…
CicholasNage	pham_1	MADTQYWQDILDAADGDEWKAFASLEAKAESVRQEHVAIRRAKPLIRLWMNNPDGSEGLVYVGRVDYDDTIKGSFPFKNNTPSQGVLELRDDHYLAVWLKKLPNDPTLKKNVVITVDFYGGRKRWSGLLDKWTVKTADNVKYLEVSFNDDLTFLQYLLCPPNPLLPIPVFQFPRVFGIAGPAKWAISTVIFLNLFRVQGSLWQLPDDPFDLESWDDLWDWSDWQCFVKSNSFLLDDSSVWTFISSRMNPIDSIIADSLDDAQLTITYRRVLTDDGETASGFPGANNIKNGALVFEVVDNSNATALEGTFFEGSIVDGFVRSVLLYGGGFVEDTLSVVGDDQTLQPDEYYQSGWLATMAKMPWLVIRDNEWTPIESSDLSWGPAKNVSVIVGGDNPAADA…
Cici	pham_1	MSLASTITSLEDAERLWNTAMARRALREQERLKPVLTRLWDGDMTLRGVVAGERGGDFEFIENDTGTASLQLSLDHHMAKWVMNFRGRAKRNVIVTFDKQGARWSGFMDHYRVVREENGDVYLDIVFKHDYEQAKHILCWCNPFLRPELQFPKLWIVFGPAKWCLLLTLFVNILRLETSLWTLPDNPLDPTEWMPLSFNISNWRNIVKPFPLIGDNSNLTIVFSRFQSFHDVAKKALADAQLTVVCRRYLKGEDPHPFEDLRGELNIGPLEDLLSLIPIRHGCLVWDIVDNSGWGSETAFGGSFLTGFIRAMVNIASDGMTEGVDIFTGDPTFPGEYYTPGFLGTSPQAPWIVFEEGPYTGIKSSEFKYFEATDTSFVAGGESMPGVNEALSAAVNMGG…
Cindaradix	pham_1	MASTITSLEDAERLWNTAMARRALREQERLKPVLTRLWDGDMTLRGVVAGERGGDFEFIENDTGTASLQLSLDHHMAKWVMNFRGRAKRNVIVTFDKQGARWSGFMDHYRVVREENGDVYLDIVFKHDYEQAKHILCWCNPFLRPELQFPKLWIVFGPAKWCLLLTLFVNILRLETSLWTLPDNPLDPSEWMPLSFNISNWRNIVKPFPLIGDNSNLTIVFSRFQSFHDVAKKALADAQLTVVCRRYLKGEDPHPFEDLRGELNIGPLEDLLSLIPIRHGCLVWDIVDNSGWGSETAFGGSFLTGFIRAVVNIASDGMTEGVDIFTGDPTFPGEYYTPWFLGTSPQAPWIVFEEGPYTGIKSSEFKYFEATDTSFVAGGESMPGVNEGISAAVNMGGDF…
Cintron	pham_1	MSTSTITSLEDAERVWNTAMARRALREQERLKPVLTRLWDGDMRLRGHVAGERGGDFEFIENDTGTASLQLSLDHHMAKWVMNFRGREKRNVIVTFDKQGARWSGFMDHYRVVREENGDVYLDIVFKHDYEQAKHILCWCNPFLRPELQFPKLWIIFGPAKWCLLLTLFVNILRLETSLWTLPDNPLDPTEWMPLSFNISNWRNIVKPFPLIGDNSNLTMVFSRFQSFHDIAKSTLEDAQLTIVCRRYLKGEDPHPFEDLRGELNIGPLEDLLSLIPIRHGCLVWDIVDNSGWGSETSFGGSWLTGFIRAVVNIASDGMTEGVDVFTGDPTFPGEYYTPWFLGTSPQAPWIVFEEGPYTGIKSSEFKYFEATDTSFVAGGESMPGVNEGISAGVNMGGD…
Citius	pham_1	MSTSTITSLEDAERVWNTAMARRALREQERLKPVLTRLWDGDMRLRGHVAGERGGDFEFIENDTGTASLQLSLDHHMAKWVMNFRGREKRNVIVTFDKQGARWSGFMDHYRVVREENGDVYLDIVFKHDYEQAKHILCWCNPFLRPELQFPKLWIIFGPAKWCLLLTLFVNILRLETSLWTLPDNPLDPTEWMPLSFNISNWRNIVKPFPLIGDNSNLTMVFSRFQSFHDIAKSTLEDAQLTIVCRRYLKGEDPHPFEDLRGELNIGPLEDLLSLIPIRHGCLVWDIVDNSGWGSETSFGGSWLTGFIRAVVNIASDGMTEGVDVFTGDPTFPGEYYTPWFLGTSPQAPWIVFEEGPYTGIKSSEFKYFEATDTSFVAGGESMPGVNEGISAGVNMGGD…
Cjw1	pham_1	MSSDYIEVTAEFPRNAVETATIVLKHSDPMVPHVMKCYEEVVPVTIEIGAMRWSGRVDTFDYAMKDGEYTVTLQCVGDYNWFNKILVWPNWLLPIQVQIPSRAVFIGPAITCLKTMIGEQCLRLQLGMWELVNNLGSGNLDWQAWFGTALMSDGNPLDTLMTPIVVVPTNPLFDTSPWISINGRMDSVATLAEQTLKDLGLHLTASLWLPGDPQPKGLLFPLKKATIVVDVVDRSGVTGPTGTFIDGLIKDVVDLQESVLGKVLAPFLNPGNAYAPEGVNIAPTLGVNFVKPWALFVDHPRGGLTEFHLNGHHPLAHTIIGGGKSPKWLNDLINATMSFFVDIIQIVIGITGVPSGIFDGTFDDILLAFQLIENFDRRKKLGPFGYPEYFVQTGASAYT…
Clarenza	pham_1	MSTSTITSLEDAERVWNTAMARRALREQERLKPVLTRLWDGDMRLRGHVAGERGGDFEFIENDTGTASLQLSLDHHMAKWVMNFRGREKRNVIVTFDKQGARWSGFMDHYRVVREENGDVYLDIVFKHDYEQAKHILCWCNPFLRPELQFPKLWIIFGPAKWCLLLTLFVNILRLETSLWTLPDNPLDPTEWMPLSFNISNWRNIVKPFPLIGDNSNLTMVFSRFQSFHDIAKSTLEDAQLTIVCRRYLKGEDPHPFEDLRGELNIGPLEDLLSLIPIRHGCLVWDIVDNSGWGSETSFGGSWLTGFIRAVVNIASDGMTEGVDVFTGDPTFPGEYYTPWFLGTSPQAPWIVFEEGPYTGIKSSEFKYFEATDTSFVAGGESMPGVNEGISAGVNMGGD…
Clarkson	pham_1	MPTLADLEIARPTIQEHRRRKKALKQAMPSLHLWVNPPDGETGDGLMWLGRVDLRDAEAYEFPFKNNEPSAGTVTVRADHYIAKKVASIPNDPDMCKNVVITVDLYGGTLRWSGLMHHWTVNSPEGSDYITLSFNDDLQFLDFMLAPPNPALPIPIFQFPRVWPMFGPTRWCVATLILLQIIRLEGHPWTLPDDPFDLEQWFDLVNWGDWQVHVKGVSFLTDDSLWTLLASRMNTVTSVIADALDDAQLTIVYRRIMRNWGETVTGLLDNNVKHGALVFEIVDRSGWALPEGTFFEGTAAAGFFRSVLTWGSGFIEDSLTMVNTTDELYPDEYYQTSWMSTLAAAPGVVVRDSRLVDLQSEVSHSPPTAVSVVVGGDNPAADAIARLIIESVGNLLGYF…
Clautastrophe	pham_1	MANTDWQSILAAADGDEWAAFSSLEDQAQQVRDQHAGIRRAKPLIRLWMNNPDGDAGLVYVGRVDYDDTINGSFPFKNNTPSQGILNLRDDHYLAVWLKRLPNDPALKKNVVITVDFYGGKKRWSGLLDHWKIVTKEHVKQLEVTFNDDLTFLQYLLCPPNPFLPIPVLQFPRIFGLAGPAKWTISVLILINLMRVQGNWWNLPDDPFDLESWDDAFDWSDWQCFVKANSFLLDDSSLWTFVSSRMNPIDSVIADSLDDAQLTITYRRILTDDGEVSDIPGVPNPKNGALVFEVVDNSNATALEGTFFEGTIVDGFARSVLVYGGGFVEDTLSTVGDDQTLQPDEYYQSGFLATMAKMPWLVVRDNEWTPIESSDLSWGPAKNVSVVVGGDNPAADAIA…
Clifton	pham_1	MSKFERETAAWQSALQSGDPNRIARTARALTERKSKVDTSFRFTVCDKFWQPMGAVGGDLIEASGADPRNDVETGRIVLKGNSPLIPLFMDCKKTMVGVIVETAGLRYAFYTKNHTYEYRDSAWTGTAELRGIRDILNYYVIWPSWWLPIQAQPFSHAIFVWALQTVVENMVAECALRLQSGWLEFINNGLSLNPDIRAWFGTVLQALSRDGLSVQAFTRMLRTPVYVSRTNPLLDTSPMVARTVRMETVQAVIKDVTQSYGVDTRMDLWLPGDPQPDRWANLDQPTYVFSTVDRSQITGPTKTVLDSVLRTTIDLGGSLGDIFKPVIKQVPGMDGVFYAPALGVDFEQPYAYFVAPEPGEDTGIDACTITDHTPEGWQHIIGGRSPKWLNDLMNATFA…
CloudWang3	pham_1	MVALLGARMSGLFTESDAQALWDKIQVRRAKREEARLQPADVELRDGDFRLRGAVAGERLLEWEFIENETGTATLQLSLGHYLAKWAMNHRGRAKRNVIIVIEKQGARWSGMMDHYRVVKTDSGDQFLEIVFLHDFEQTKHIRVWCNPFLRPELQFPKIWIIFGPAKWCLLVTLFVNLLRLETSLWTLPDDPTDINEWMGPSFNPANWRNIVKPFPFLADNSPITMVFSRFGKFYDVAKQILDDHQLTLTCRRYIKERDPHPFDDLKGIWGLDPIEDLLQLIPLRNGCVVWDIEDNSGWGTQTAFGGSWLTGFLRAIVNLGSDGQVEGVDVFTGDYTYPGEYYSPWFLGTSPTAPWVVFEEGPLTGIKSSEFSYYEATDTSFLAGGQSAPGINEAIATG…
Coco12	pham_1	MSKFERETAAWQSALQSGDPNRIARTARALTERKSKVDTSFRFTVCDKFWQPMGAVGGDLIEASGADPRNDVETGRIVLKGNSPLIPLFMDCKKTMVGVIVETAGLRYAFYTKNHTYEYRDSAWTGTAELRGIRDILNYYVIWPSWWLPIQAQPFSHAIFVWALQTVVENMVAECALRLQSGWLEFINNGLSLNPDIRAWFGTVLQALSRDGLSVQAFTRMLRTPVYVSRTNPLLDTSPMVARTVRMETVQAVIKDVTQSYGVDTRMDLWLPGDPQPDRWANLDQPTYVFSTVDRSQITGPTKTVLDSVLRTTIDLGGSLGDIFKPVIKQVPGMDGVFYAPALGVDFEQPYAYFVAPEPGEDTGIDACTITDHTPEGWQHIIGGRSPKWLNDLMNATFA…
Cocoaberry	pham_1	MSTSTITSLEDAERVWNTAMARRALREQERLKPVLTRLWDGDMRLRGHVAGERGGDFEFIENDTGTASLQLSLDHHMAKWVMNFRGREKRNVIVTFDKQGARWSGFMDHYRVVREENGDVYLDIVFKHDYEQAKHILCWCNPFLRPELQFPKLWIIFGPAKWCLLLTLFVNILRLETSLWTLPDNPLDPTEWMPLSFNISNWRNIVKPFPLIGDNSNLTMVFSRFQSFHDIAKSTLEDAQLTIVCRRYLKGEDPHPFEDLRGELNIGPLEDLLSLIPIRHGCLVWDIVDNSGWGSETSFGGSWLTGFIRAVVNIASDGMTEGVDVFTGDPTFPGEYYTPWFLGTSPQAPWIVFEEGPYTGIKSSEFKYFEATDTSFVAGGESMPGVNEGISAGVNMGGD…
Colbster	pham_1	MSHGTITTLEDANRVWNTVMAQRAMREAERLKPPLVRLWNGDMVLRGVVAGERGGDFEFIENDTGTASIQLSLDHHMAKWVMNFKGRDKRNVIITIDKQGARWSGFMDHYRVVREENGDCYLDVVFKHDYEQAKHILVWCNPFLRPELQFPKLWIIFGPAKWCLLLTLFVNILRLETSLWTLPDNPLDPTEWMPLSFNISNWRNIVKPFPLLGDNSNLTIVFSRFQSFHDVAKKTLQDAQLTIVCRRYLHGEDPHPFEDLRGELNIGPLEDLLSLIPIRHGCLVWDIIDNSGWGSETAFGGSWLTGFIRAVVNIASDGMTEGIDVFTGDPTFPGEYYTPWFLGTSPQAPWIVFEEGPYTGIKSSEFKYYEATDTSFVAGGESMPGVNEAISAAVNMGGD…
Coleslaw	pham_1	MSMLMPAGYAGASPKRDPIATWNQVNARRRVLDEEAKSPSLYRLWDKRMNYIGTVHTHKSFDAEEMQHDTGEGTIVLRGSDWLVNFLRTDVRAEEDLNFTVDPYPHRRNWRWRWGFKVTDVEVGRSEDGEVTVTLHLMHNREHWKHILFGATVFAPPEAQPIKCFLLPANCRTAVATAGAANLARLFNPALAVFTNLLNPGAYVGAALGLGVPGNFSFLNHPIQMQFVNPITDTSRLTVLMSRWQDAHSVTEAMLRDAGCQVRAYTWLEEDEDSPHPELAMLIGEQLARPRRNCIVLACEERAQYQGITGLAPDGAIKLIAATGDDLITNTLFPEYDENGDGVTDPLIRKWLGAAPAVPSLVFRDGPRSAIVSSSHHMYKSKAKHIMTGGKSPAWLNQV…
Collard	pham_1	MILTVPNLADVLPVIDGPPDPVKSPLAAYSYLDARRQVIDEEARAKPLIRLWDNQMRYIGTVAAEKSVDAEEMLHDTGQGDIVLRGDDWLVDFMRTDVRKDEDLHVTIDPYPNRRNWRWRWNAKVTNVRVKRDENGIRTVTLQCAHNREHWKHLYFGATPFSAPEVQPIRAWLRIANTRTAIAETGFLNLARNYWPLLALPAQVMNPGAWTGEASNLLNLNPLNWPVQMQFVNAFTDQSRLTVLMARWSNAHDVTEAMLRSSGCNVRAYCWLTEDEDSPHPELAALVGQKLARPTRNCIVLAVEDNSGVTGPTGTALDGALDLIAATGDNLITETLFPIDRDGDGETDPFIRRILGVAPKVPDITFRDTEYSQIISSEHSMFRAKAGKILTGGKSPGWV…
Command613	pham_1	MARVGYEDPANLHARLRADPYNAATAAQMAALAEINPPDDTVVTFYGKTYGIAGVSSDYIEVTAEFPRNAVETATIVLKHSDPMVPHVMKCYEEVVPVTIEIGAMRWSGRVDTFDYAMKDGEYTVTLQCVGDYNWFNKILVWPNWLLPIQVQIPSRAVFIGPAITCLKTMIGEQCLRLQLGMWELVNNLGSGNLDWQAWFGTALMSDGNPLDTLMTPIVVVPTNPLFDTSPWISINGRMDSVATLAEQTLKDLGLHLTASLWLPGDPQPKGLLFPLKKATIVVDVVDRSGVTGPTGTFIDGLIKDVVDLQESVLGKVLAPFLNPGNAYAPEGVNIAPTLGVNFVKPWALFVDHPRGGLTEFHLNGHHPLAHTIIGGGKSPKWLNDLINATMSFFVDIIQ…
Commander	pham_1	MSTSTITSLEDAERVWNTAMARRALREQERLKPVLTRLWDGDMRLRGHVAGERGGDFEFIENDTGTASLQLSLDHHMAKWVMNFRGREKRNVIVTFDKQGARWSGFMDHYRVVREENGDVYLDIVFKHDYEQAKHILCWCNPFLRPELQFPKLWIIFGPAKWCLLLTLFVNILRLETSLWTLPDNPLDPTEWMPLSFNISNWRNIVKPFPLIGDNSNLTMVFSRFQSFHDIAKSTLEDAQLTIVCRRYLKGEDPHPFEDLRGELNIGPLEDLLSLIPIRHGCLVWDIVDNSGWGSETSFGGSWLTGFIRAVVNIASDGMTEGVDVFTGDPTFPGEYYTPWFLGTSPQAPWIVFEEGPYTGIKSSEFKYFEATDTSFVAGGESMPGVNEGISAGVNMGGD…
ConceptII	pham_1	MPAPAADMTTLAGHQQLWDTVMKRRQKREDERIAPPLIRLWDGDYKLRGQLVGERSHKFEFIENETGTASITISLDHYLAKWIASHKGRARRNVHVSFDKQGARWTGRMDHYDIVRTKEGDVYMEVVFKHDYEELKHIYVWANPFLRPEFQFPKLWVVFGPAKWALLLTLFVNILRLETSLWTLPDNPLDISEWFPFSLNPGNWRNIVKPFPFLADNSPLTIVFSRFKSFHDTAKNVLADSQLTIVCRRYFHGEDPHPFAELSGELGLPLIEGIASLIPLRHGCLVWDIVDNSGWGSETAFGGSLLTGLVRAVMNIASDGMTEGIDIYTGLPTYPGEYYTPGFLGTYPKAPHVVFMESPYTGIESSKFTYTEATDTSFVLGGQSMPGVNEIISAGINMG…
Connomayer	pham_1	MSTSTITSLEDAERVWNTAMARRALREQERLKPVLTRLWDGDMRLRGHVAGERGGDFEFIENDTGTASLQLSLDHHMAKWVMNFRGREKRNVIVTFDKQGARWSGFMDHYRVVREENGDVYLDIVFKHDYEQAKHILCWCNPFLRPELQFPKLWIIFGPAKWCLLLTLFVNILRLETSLWTLPDNPLDPTEWMPLSFNISNWRNIVKPFPLIGDNSNLTMVFSRFQSFHDIAKSTLEDAQLTIVCRRYLKGEDPHPFEDLRGELNIGPLEDLLSLIPIRHGCLVWDIVDNSGWGSETSFGGSWLTGFIRAVVNIASDGMTEGVDVFTGDPTFPGEYYTPWFLGTSPQAPWIVFEEGPYTGIKSSEFKYFEATDTSFVAGGESMPGVNEGISAGVNMGGD…
Conquerage	pham_1	MSGLATRKQADDLWKLIQQRRAKRELERLASPLVELRDGDFRLRGEVAGYRRLKWEFEENETTPATLQLPLDHYLAKWVMNHRGRAKRNVILNIEKQGARWTGMMDHYRVVKEDSGDQYLEIVFLHDFEQVKHIRVWCNPFLRPELQFPKIWIIFGPAKWCLLVTLFVNLLRLETSLWTLPDDPTDINEWMGPSFNPANWRNIVKPFPFLADNSAITMVFSRFGTFYDTAKQILTDHQLTLTCRRYIKDRDPHPFNELKGIWGIDPVEDLLQLIPLRDGCVVWDIEDNSGWGTETAFGGSWLTGFVRAIVQLASDGQVEGVDVFTGDYTYPGEYYNPFFLGTSPRAPHVVFEEGPVTGIKSSEFSYYEATDTSFLAGGQSAPGINEGISALVNIGGDLL…
Conspiracy	pham_1	MSGLVTLEDHEALWQKIQARRCEREQERLAPVLTRLWDGDYRLRGQVAGERAGSFEFIENDVGTAFLELPLNHYLAAWIMNHRGRAKRNVHVTFDKQGARWGGRMSSYRVVRTESGDAYLEVNFVHDYEQAKHILCWSNPFLRPELQFPKMWIIFGPAKWCLLMTLFVNILRLETSLWTLPDNPLDPSEWFPLSLNISNWRNIVKPFPFLGDNSNLTIIFSRFKPFFDVAKDVLADAQLTMTCRRYLHGEDPHPFEDLRGELNIGPLEDLLSLIPIRHGCLVWDIVDNSGWGTETAFGGSLLTGLVRAVVNIASDGTTENIDVFHQDPVYPNQYYRPGWRGTLPNAPHVVFLDGKYTGIKSSEYEYVEATSTSFVGGGHSMPGINEAISAAINIGGDFL…
Constella	pham_1	MPRVQVDQATLDDLRAKLSLDAYTAVDAARMAAELEQAAVSDTRIVVTVYDKFYRPVGECGDYISMGCKFPRNKVETGNLSIKRSDPLANVILQCHETTVPITIEIGHLLWSGQVKTAHDNFNQPGTADFVECELEGDYAWLMKILAWPNFLLPLQVQFPPRGVAIGPAISILKWLLATQAFRIQAGMWEMVNNALSLNLDWRSWFGTVLQANPGSDGIGLDDIARTLRTPIYVVPTNPLTDTSPFISVNWRMDKIGSIFEEVVEDNGLHVEVKLWRPGDPQPGNDPLLALFPLTVPTIVVDIKDRMGIVGPTGTFIDGILRVAVDLQEGLFGDILAPFLNPKGEYAPDGWNIAPLLGIHYVPSWAVFNADHPKGGVSGRMSHHRPEAWRVIVGGKSPK…
Contagion	pham_1	MARVGYEDPANLHARLRADPYNAATAAQMAALAEINPPDDTVVTFYGKTYGIAGVSSDYIEVTAEFPRNAVETATIVLKHSDPMVPHVMKCYEEVVPVTIEIGAMRWSGRVDTFDYAMKDGEYTVTLQCVGDYNWFNKILVWPNWLLPIQVQIPSRAVFIGPAITCLKTMIGEQCLRLQLGMWELVNNLGSGNLDWQAWFGTALMSDGNPLDTLMTPIVVVPTNPLFDTSPWISINGRMDSVATLAEQTLKDLGLHLTASLWLPGDPQPKGLLFPLKKATIVVDVVDRSGVTGPTGTFIDGLIKDVVDLQESVLGKVLAPFLNPGNAYAPEGVNIAPTLGVNFVKPWALFVDHPRGGLTEFHLNGHHPLAHTIIGGGKSPKWLNDLINATMSFFVDIIQ…
Coog	pham_1	MSGLVTLEDHEALWQKIQARRCERERERLAPVLTRLWDGDYRLRGQVAGERAGSFEFIENDVGTAYLELSLDHYLTKWILDHRGRAKRNVHVTFDKQGARWAGRMSSYRVVRKEGGDAFLEVNFVHDYEQAKHILCWSNPFLRPELQFPKMWIIFGPAKWCLLMTLFVNILRLETSLWTLPDNPLDPSEWFPLSINISRWRNIVKPFPFLGDNSNLTIIFSRFKPFFDVAKDILADAQLTMTCRRYLHGEDPHPFEDLRGELGIGPIEDLLKLIPIRHGCLVWDIVDNSGWGTETAFGGSLLTGLVRAVVSIAADGTTEYVDVFHQDPVFPNQYYRPGWKGTLPSAPHVVFFDGKYSGIKESEYEYIEATSTSFVGGGHSMPGVNEAISSAVNIGGDFL…
Cookiedough	pham_1	MSGLFTESDAEALWAKINKRRWDREQARLKPAEVELRDGNFRLRGLVAGERLLEWEFIENETGTATLQLSLSHYLAKWAMNHRGRAKRNVIIVIEKQGARWSGMMDHYRVVKTDSGDQYLEIVFLHDFEQTKHIRVWCNPFLRPELQFPKIWIIFGPAKWCLLVTLFVNLLRLETSLWTLPDDPTDINEWMGPSFNPANWRNIVKPFPFLADNSPITMVFSRFGKFYDVAKQILDDHQLTLTCRRYIKERDPHPFDDLKGIWGLDPIEDLLQLIPLRDGCVVWDIEDNSGWGSQTAFGGSWLTGFIRAIAVLGSDGQVEGVDVFTGDYTYPGEYYNPLFLGTSPRAPWVVFEEGPLTGIKSSEFSYYEATDTSFLAGGQSAPGINEAIATGINVGGDFL…
Cookies	pham_1	MARVGYEDPANLHARLRADPYNAATAAQMAALAQINPPDDTVVTFYGKTYGIAGVSSDYIEVTAEFPRNAVETATIVLKHSDPMVPHVMKCYEEVVPVTIEIGAMRWSGRVDTFDYAMKDGEYTVTLQCVGDYNWFNKILVWPNWLLPIQVQIPSRAVFIGPAITCLKTMIGEQCLRLQLGMWELVNNLGSGNLDWQAWFGTALMSDGNPLDTLMTPIVVVPTNPLFDTSPWISINGRMDSVATLAEQTLKDLGLHLTASLWLPGDPQPKGLLFPLKKATIVVDVVDRSGVTGPTGTFIDGLIKDVVDLQESVLGKVLAPFLNPGNAYAPEGVNIAPTLGVNFVKPWALFVDHPRGGLTEFHLNGHHPLAHTIIGGGKSPKWLNDLINATMSFFVDIIQ…
Corazon	pham_1	MPTLADLEIARPTIQEHRRRKKALKQAMPSLHLWVNPPDGETGDGLMWLGRVDLRDAEAYEFPFKNNEPSAGTVTVRADHYIAKKVASIPNDPDMCKNVVITVDLYGGTLRWSGLMHHWTVNSPEGSDYITLSFNDDLQFLDFMLAPPNPALPIPIFQFPRVWPMFGPTRWCVATLILLQIIRLEGHPWTLPDDPFDLEQWFDLVNWGDWQVHVKGVSFLTDDSLWTLLASRMNTVTSVIADALDDAQLTIVYRRIMRNWGETVTGLLDNNVKHGALVFEIVDRSGWALPEGTFFEGTAAAGFFRSVLTWGSGFIEDSLTMVTTTDELYPDEYYQTSWMSTLAAAPGVVVRDSRLVDLQSEVSHSPPTAVSVVVGGDNPAADAIARLIIESVGNLLGYF…
Corndog	pham_1	MTITYSDWEPEPERLARLERTRQEILYGDPMTAADAAERLAEEESVISQEWVVSIHDKLWQRAGEFGEDVISLEGSDPRNGLPTSTLKVKGNCEFTDMLMSCKSTFVGLMVETGGIRMPFYVDSFDYEFEDGAWVGTAQLLGIYDILNYIVIWPTWWLPLAAQPFSHAIYIGGLCTCIEAMIMENSLRLQSGIWEFVNNVVSLNPDMRAWIGTLLQSNGNIFDMLKTPIYVVRTNPLLDTSPLVARTVRMETCGAVIDDITRAYGVTVSVDLWLPGDEQPDYWTKNFASMRLTQPTYVVTVKDRSRITGPTGTVIDSAVRQVVDVAGSFFGDLLPIIQKVPGRDGVYISEQLGVDYVGPWALLIAPEPGEKGNVVTCRISFHTPKGWQHIIGGRSPKWL…
Cornucopia	pham_1	MSKFERETAAWQSALQSGDPNRIARTARALTERKSKVDTSFRFTVCDKFWQPMGAVGGDLIEASGADPRNDVETGRIVLKGNSPLIPLFMDCKKTMVGVIVETAGLRYAFYTKNHTYEYRDSAWTGTAELRGIRDILKYYVIWPSWWLPIQAQPFSHAIFVWALQTVVENMVAECALRLQSGWLEFINNGLSLNPDIRAWLGTVLQALSRDGLSVQAFTRMLRTPVYVSRTNPLLDTSPMVARTVRMETVQAVIKDVTQSYGVDTRMDLWLPGDPQPDRWANLDQPTYVFSTVDRSQITGPTKTVLDSVLRTTIDLGGSLGDIFKPVIKQVPGMDGVFYAPALGVDFEQPYAYFVAPEPGEDTGIDACSITDHTPEGWQHIIGGRSPKWLNDLMNATFA…
Corvo	pham_1	MPAPAADMTTLAGHQQLWDTVMKRRQKREDERIAPPLIRLWDGDYKLRGQLVGERSHKFEFIENETGTASITISLDHYLAKWIASHKGRARRNVHVSFDKQGARWTGRMDHYDIVRTKEGDVYMEVVFKHDYEELKHIYVWANPFLRPEFQFPKLWVVFGPAKWALLLTLFVNILRLETSLWTLPDNPLDISEWFPFSLNPGNWRNIVKPFPFLADNSPLTIVFSRFKSFHDTAKNVLADSQLTIVCRRYFHGEDPHPFAELSGELGLPLIEGIASLIPLRHGCLVWDIVDNSGWGSETAFGGSLLTGLVRAVMNIASDGMTEGIDIYTGLPTYPGEYYTPGFLGTYPKAPHVVFMESPYTGIESSKFTYTEATDTSFVLGGQSMPGVNEIISAGINMG…
Cosmo	pham_1	MSVPAPTSHFDWHEGSGSTTTSLVGGYTLTVSNWASRQSVGSIGPSVLSDNWTLFARVTLTQLSGSSGSIFNTNSGNNEASWINIDSERRIGVWPDFNGDPLPEVGVPFDLAIVGNDDNVRFFVDGVQIASDDTFLAFNPGSGGFSVMRDVGLEYDIEELRFWNSALTDAQVMELSTPPQDVALSGVDSGEVFGTPSVLQTDPEPDDALTEANEKLDAISQNVEDYRYELDVMRRAKPQITFYRNKAGNGPLGPADGGGPGLEYYGRVVQQDTIRASFPFKKNVSAQGVLELRFDHYIAEWLRTIPNDPEQCKNVVIRVDMFGGKLRWTGLLHHWEVKEDAEGIVYMECVFHDDLQFLQFLLGPPNPALPIPIFQFPRVLPIFGPAKWACSIMVLINLL…
Courthouse	pham_1	MPRVEVEQKTLDDLRAKLSQDAYTAVEAARMVSEIEKAAVSDTRIIVTVYDKFYRPVGEAGDYLSVGCKFPRNQVESGNLSLKRTDPLADVVLQCHETTVPVTIEIGHLLWSGQVKTAHDNFNNAGKADFVECELEGDYAWLMKILAWPNFLLPLQVQFPPRGVAIGPAISILKWLLGTQAFRLQSGMWEMVNNLLSLNLDWRAWFGTVLSADPGSDGIGLDDVARTLRTPIYVVPTNPLTDTSPFISVNWRMDKIGSIFEEVVEDNGLHVEVKLWRPGDPQPGNDPLLALFPLTVPTIVVDIKDRMGIVGPTGTFLDGILRVLVDLQSSIFGDVLAPFLNPKGEYAPDGWNIAPLLGVHYVPTWAVFNADHPKGGVSGRLSHHRPEAWRVIVGGKSPK…
Cracklewink	pham_1	MTAPLLQSVTADDGNMITVPTLQFTRWLDETRDKVIGADGAPDPVRDPMSAYRYLKGRRSVIEGAARQRPMLRLFDKNMDPIAQIAGERLASVEEMMSDSGQANVVLRYDNWLTDFILHQTKIHEDLHLVVDPNPTNRTWRTRWGGKITGINAKRDSSGIHTLELEAISNRQHAKHMLFASNPVFPPEIQLPKMWVLPGNTRTILSISMFVNLARRFFPLLSIPTNIFNPMAWVNGWGAGLDPLMWPLQVAFVNPLLDQSRLSVLGSSWTDWHTAMDSMLKDAGVLFRAYTWLTEDADTPHTELVDMVRGLGPLQDTVDNLTRPHRNCVVFALEDKSGVQGPTGTAADGVINLIGATADDMITETLFNLDRDGDGETDPIFRKLLGVAPEKPKTIWYDG…
Crespo	pham_1	MSMLMPAGYAGASPKRDPIATWNQVNARRRVLDEEAKSPSLYRLWDKRMNYIGTVHTHKSFDAEEMQHDTGEGTIVLRGSDWLVNFLRTDVRAEEDLNFTVDPYPHRRNWRWRWGFKVTDVEVGRSEDGEVTVTLHLMHNREHWKHILFGATVFAPPEAQPIKCFLLPANCRTAVATAGAANLARLFNPALAVFTNLLNPGAYVGAALGLGVPGNFSFLNHPIQMQFVNPITDTSRLTVLMSRWQDAHSVTEAMLRDAGCQVRAYTWLEEDEDSPHPELAMLIGEQLARPRRNCIVLACEERAQYQGITGLAPDGAIKLIAATGDDLITNTLFPEYDENGDGVTDPLIRKWLGAAPAVPSLVFRDGPRSAIVSSSHHMYKSKAKHIMTGGKSPAWLNQV…
CrimD	pham_1	MYVQNGRKLWVPPACGANGVPDPVKNPIEAFRYLDLKRELIDAEAREKPLIRLWDKAFKYIGTVAAEKSVDAEEMLHDTGQGDIVLRGDDWLVEFMRTDVRREEDLHVTIDPYPHRRNWRRRWHAKVTNVRVARNENGQRTVTLECAHNREHWKHLLFGATPFSLPEVQPMRAWLLPGNTRTIVSTTGFINLARNYWPLLALPSQVMNPGAWIGQASNLANLNPLNWPVQMQFVNPLFDRSRTSVLMSRWSNAHDVCDALLKYAGCHVRAYCWLEEDEDSPHPELAAIVGEKLARPTRNCIVLAVEDMSGTTGVTGTAIDGVLDLIAVSADNILSTLVHVDRDGDGVDDPFIRKLLGVAPAPPDITFRDHEYSSIISSEHSMFRAKAQKILTGGRSPGW…
Crispicous1	pham_1	MPAPSADMTTLAGHQQLWDTVMKRRQKREDERIAPPLIRLWDGDYKLRGQLVGERSHKFEFIENETGTASITISLDHYLAKWIASHKGRARRNVHVSFDKQGARWTGRMDHYDIVRTKEGDVYMEVVFKHDYEELKHIYVWSNPFLRPEFQFPKLWVVFGPAKFALLLTLFVNILRLESSLWTLPDNPLDISEWFPFSLNPGNWRNIVKPFPFLADNSPLTIVFSRFKSFHDTAKNVLADSQLTIVCRRYFHGEDPHPFAELSGELGLPLIEGIASLIPLRHGCLVWDIVDNSGWGSETAFGGSLLTGLVRAVMNIASDGMTEGIDIYTGLPTYPGEYYTPGFLGTYPKAPHVVFMESPYTGIESSKFTYTEATDTSFVLGGQSMPGVNEIISAGINMG…
Crossroads	pham_1	MWQDSDLWEIDKSCDYYRGRHESMRKAHPLIRIWINDPENSHGAVCVGRIDFTDTIKGSFPFKNNTATQGVLQIRDDHYIALFLKRLPQDERYQKNVMITVDFYGGAKRWSGLLDKWNIKTTEDGAKYFEMTFQDDLTYLQYLLCPPNPFLPIPVFQFPRMFMLAGPSKWAISMLILLNLLRVEGNLWELPDDPFDPEEWDQILDWSDWQVHIKGSPWLIDDSSMWTFLSARMNPVDAVIADALDDCQLTMTYRRVLTDDGEVADGLLGIADGTRVKNGALVFEVVDNSNAHAFDGTFLSGTVIDGFARSLITYGGGFVEDVFNQVGEDSTLHPDEYYQSGWLGTIAKQPWLVIRDSEWTPITSSDMSWGPSKNVSVVVGGDNPAADAIAKLIIETTGA…
Crucio	pham_1	MSGLKSLAQSEDLWKLIQQRRAKREAARLAPADVELRDGDFRLRGAVAGERLLEWEFIENEVGNCTLQLSLSHYLAKWVMNHRGRAKRNVIINIEKQGARWTGMMDHYRVVKTDSGDAYLEIVFLHDFAQTRHIRVWCNPFLRPELQFPKVWIIFGPAKWCLLVTLFVNLLRLETSLWTLPDDPTDINEWMGPSFNPANWRNIVKPFPFLADNSPVTMVFSRFGTFYDTAKQILNDHQLTLTCRRYIKDRDPHPFEDLKGVWGIDPLEDLLQKIPLRDGCVVWDIEDNSGWGGQTAFGGSWLTGFLRAAVTLAGDGQVEGVDVFTGDYTFPGEYYSPYFLGTSPLAPHVVFEEGPLTGIKSSEFSYYEATDTSFLAGGQSAPGINEGISTAVNVGGDFL…
CrystalP	pham_1	MARVGYEDPANLHARLRADPYNAATAAQMAALAEINPPDDTVVTFYGKTYGIAGVSSDYIEVTAEFPRNAVETATIVLKHSDPMVPHVMKCYEEVVPVTIEIGAMRWSGRVDTFDYAMKDGEYTVTLQCVGDYNWFNKILVWPNWLLPIQVQIPSRAVFIGPAITCLKTMIGEQCLRLQLGMWELVNNLGSGNLDWQAWFGTALMSDGNPLDTLMTPIVVVPTNPLFDTSPWISINGRMDSVATLAEQTLKDLGLHLTASLWLPGDPQPKGLLFPLKKATIVVDVVDRSGVTGPTGTFIDGLIKDVVDLQESVLGKVLAPFLNPGNAYAPEGVNIAPTLGVNFVKPWALFVDHPRGGLTEFHLNGHHPLAHTIIGGGKSPKWLNDLINATMSFFVDIIQ…
Cuco	pham_1	MSGLVTLEDHEALWQKIQARRCERERERLAPVLTRLWDGDFRLRGQVAGERAGSFEFIENDVGTAYLELSLDHYLTKWILDHRGRAKRNVHVTFDKQGARWAGRMSSYRVVRKEGGDAFLEVNFVHDYEQAKHILCWSNPFLRPELQFPKMWIIFGPAKWCLLMTLFVNLLRLEASLWTVPDNPLDPSEWFPLSLNISRWRNIVKPFPFLGDNSNLTIIFSRFKPFFDVAKDILADAQLTMTCRRYLHGEDPHPFEDLRGELGIGPIEDLLKLIPIRHGCLVWDIVDNSGWGTETAFGGSLLTGLVRAVVSIAADGTTEYVDVFHQDPVFPNQYYRPGWKGTLPSAPHVVFFDGKYSGIKESEYEYIEATSTSFVGGGHSMPGVNEAISSAVNIGGDFL…
Cueylyss	pham_1	MPAPAADMTTLAGHQQLWDTVMKRRQKREDERLAPPLIRLWDGDYKLRGQLVGERSHKFEFIENETGTASITISLDHYLAKWIASHKGRARRNVHVSFDKQGARWTGRMDHYDIVRTKEGDVYMEVVFKHDYEELKHIYVWANPFLRPEFQFPKLWVMFGPAKWALLLTLFVNILRLESSLWTLPDNPLDISEWFPFSLNPGNWRNIVKPFPFLADNSPLTIVFSRFKSFHDTAKNVLADSQLTIVCRRYFHGEDPHPFAELSGELGLPLIEGIASLIPLRHGCLVWDIVDNSGWGSETAFGGSLLTGLVRAVMNIASDGMTEGIDIYTGLPTYPGEYYTPGFLGTYPKAPHVVFMESPYTGIESSKFTYTEATDTSFVLGGQSMPGVNEIISAGINMG…
Curiosium	pham_1	MYVQNGRKLWVPPACGANGVPDPVKNPIEAFRYLDLKRELIDAEAREKPLIRLWDKAFKYIGTVAAEKSVDAEEMLHDTGQGDIVLRGDDWLVEFMRTDVRREEDLHVTIDPYPHRRNWRYRWHAKVTNVRVARNENGQRTVTLECAHNREHWKHLLFGATPFSLPEVQPMRAWLLPGNTRTIVTTTGFINLARNYWPLLALPTQVMNPGAWIGQASNLANLNPLNWPVQMQFVNPVFDRSRTSVLMSRWSNAHDVCDALLKYAGCHVRAYCWLEEDEDSPHPELAAIVGEKLARPTRNCIVLAVEDMSGTTGVTGTAVDGVLDLIAVSADNILSTLVQIDRDGDGVNDPFIRKLLGVAPAPPDITFRDHEYSSIISSEHSMFRAKAGKILTGGRSPGW…
Czyszczon1	pham_1	MARVGYEDPANLHARLRADPYNAATAAQMAALAEINPPDDTVVTFYGKTYGIAGVSSDYIEVTAEFPRNAVETATIVLKHSDPMVPHVMKCYEEVVPVTIEIGAMRWSGRVDTFDYAMKDGEYTVTLQCVGDYNWFNKILVWPNWLLPIQVQIPSRAVFIGPAITCLKTMIGEQCLRLQLGMWELVNNLGSGNLDWQAWFGTALMSDGNPLDTLMTPIVVVPTNPLFDTSPWISINGRMDSVATLAEQTLKDLGLHLTASLWLPGDPQPKGLLFPLKKATIVVDVVDRSGVTGPTGTFIDGLIKDVVDLQESVLGKVLAPFLNPGNAYAPEGVNIAPTLGVNFVKPWALFVDHPRGGLTEFHLNGHHPLAHTIIGGGKSPKWLNDLINATMSFFVDIIQ…
D29	pham_1	MSGLTSVAQAEDLWRKIQLRRCKREQERLKPPDVELRDGDFRLRGLVAGERLLEWEFIENETGVATLQLSLSHYLAKWVMNHRGRAKRNVILNVEKQGARWSGMMDHYRVVKEDSGDCYLEIVFLHDFEQTKHIRVWCNPFLRPELQFPKIWIIFGPAKWCLLVTLFVNLLRLETSLWTIPDDPTDIWEWMGPSFNPSKWRNIVKPFPFLLDNSPITMVFSRFGTFYDTAKQILENHQLTLTCRRYIKDRDPHPFDDLKGLWGIDPVEGLLQLIPLRDGCVVWDIEDNSGWGTETAFGGSWLTGFVRAVVNLAGDGQVEGVDVFTGDYTFPGEYYSPWFLGTSPRAPHVVFEEGPLTGIKSSEFSYYEATDTSFLAGGQSAPGINEGISALVNIGGDLL…
D32	pham_1	MSGLTSVAQAEDLWRKIQLRRCKREQERLKPPDVELRDGDFRLRGLVAGERLLEWEFIENETGVATLQLSLSHYLAKWVMNHRGRAKRNVILNVEKQGARWSGMMDHYRVVKEDSGDCYLEIVFLHDFEQTKHIRVWCNPFLRPELQFPKIWIIFGPAKWCLLVTLFVNLLRLETSLWTIPDDPTDIWEWMGPSFNPSKWRNIVKPFPFLLDNSPITMVFSRFGTFYDTAKQILENHQLTLTCRRYIKDRDPHPFDDLKGLWGIDPVEGLLQLIPLRDGCVVWDIEDNSGWGTETAFGGSWLTGFVRAVVNLAGDGQVEGVDVFTGDYTFPGEYYSPWFLGTSPRAPHVVFEEGPLTGIKSSEFSYYEATDTSFLAGGQSAPGINEGISALVNIGGDLL…
DBQu4n	pham_1	MSGLTSVAQAEDLWQKIQLRRCKREQERLKPPDVELRDGDFRLRGLVAGERLLEWEFIENETGVATLQLSLSHYLAKWVMNHRGRAKRNVILNVEKQGARWSGMMDHYRVVKEDSGDCYLEIVFLHDFEQTKHIRVWCNPFLRPELQFPKIWIIFGPAKWCLLVTLFVNLLRLETSLWTIPDDPTDIWEWMGPSFNPSKWRNIVKPFPFLLDNSPITMVFSRFGTFYDTAKQILEDHQLTLTCRRYIKDRDPHPFDDLKGLWGIDPIEDLLQLIPLRDGCVVWDIEDNSGWGTETAFGGSWLTGFVRAVVNLAGDGQVEGVDVFTGDYTFPGEYYSPWFLGTSPRAPHVVFEEGPLTGIKSSEFSYYEATDTSFLAGGQSAPGINEGISALVNIGGDLL…
DD5	pham_1	MPAPAADMTTLAGHQQLWDTVMKRRQKREDERIAPPLIRLWDGDYKLRGQLVGERSHKFEFIENETGTASITISLDHYLAKWIASHKGRARRNVHVSFDKQGARWTGRMDHYDIVRTKEGDVYMEVVFKHDYEELKHIYVWANPFLRPEFQFPKLWVMFGPAKWALLLTLFVNILRLETSLWTLPDNPLDISEWFPFSLNPGNWRNIVKPFPFLADNSPLTIVFSRFKSFHDTAKNVLADSQLTIVCRRYFHGEDPHPFAELSGELGLPLIEGIASLIPLRHGCLVWDIVDNSGWGSETAFGGSLLTGLVRAVMNIASDGMTEGIDIYTGLPTYPGEYYTPGFLGTYPKAPHVVFMESPYTGIESSKFTYTEATDTSFVLGGQSMPGVNEIISAGINMG…
DLane	pham_1	MSKFERETAAWQSALQSGDPNRIARTARALTERKSKVDTSFRFTVCDKFWQPMGAVGGDLIEASGADPRNDVETGRIVLKGNSPLIPLFMDCKKTMVGVIVETAGLRYAFYTKNHTYEYRDSAWTGTAELRGIRDILNYYVIWPSWWLPIQAQPFSHAIFVWALQTVVENMVAECALRLQSGWLEFINNGLSLNPDIRAWFGTVLQALSRDGLSVQAFTRMLRTPVYVSRTNPLLDTSPMVARTVRMETVQAVIKDVTQSYGVDTRMDLWLPGDPQPDRWANLDQPTYVFSTVDRSQITGPTKTVLDSVLRTTIDLGGSLGDIFKPVIKQVPGMDGVFYAPAVGVDFEQPYAYFVAPEPGEDTGIDACTITDHTPEGWQHIIGGRSPKWLNDLMNATFA…
DMoney	pham_1	MSMLMPAGYAGASPKRDPIATWNQVNARRRVLDEEAKSPSLYRLWDKRMNYIGTVHTHKSFDAEEMQHDTGEGTIVLRGSDWLVNFLRTDVRAEEDLNFTVDPYPHRRNWRWRWGFKVTDVEVGRSEDGEVTVTLHLMHNREHWKHILFGATVFAPPEAQPIKCFLLPANCRTAVATAGAANLARLFNPALAVFTNLLNPGAYVGAALGLGVPGNFSFLNHPIQMQFVNPITDTSRLTVLMSRWQDAHSVTEAMLRDAGCQVRAYTWLEEDEDSPHPELAMLIGEQLARPRRNCIVLACEERAQYQGITGLAPDGAIKLIAATGDDLITNTLFPEYDENGDGVTDPLIRKWLGAAPAVPSLVFRDGPRSAIVSSSHHMYKSKAKHIMTGGKSPAWLNQV…
DRBy19	pham_1	MSKFERETAAWQSALQSGDPNRIARTARALAERKSKVDTSFRFTVCDKFWQPMGSVGGDLIEASGADPRNDVETGRIVLKGNSPLIPLFMDCKKTMVGVIVETAGLRYAFYTKNHTYEYRDSAWTGTAELRGIRDILNYYVIWPSWWLPIQAQPFSHAVFVWALQTVVENMVAECALRLQSGWLEFINNGLSLNPDIRAWFGTVLQALSRDGLSVQAFTRMLRTPVYVSRTNPLLDTSPMVARTVRMETVQAVIKDVTQSYGVDTRMDLWLPGDPQPDRWANLDQPTYVFSTVDRSQITGPTKTVLDSVLRTTIDLGGSLGDIFKPVIKQVPGMDGVFYAPALGVDFEQPYAYFVAPEPGEDTGIDACTITDHTPEGWQHIIGGRSPKWLNDLMNATFA…
DS6A	pham_1	MQSATAVIDYEPVTLDFGMSLEAQCAAILAETEKQKRAEQMALRVRPSVLVWDGDWNLQHIMAVEYKAQFSWISNDTGPGMTELPFNAPVAQWIHDMQGRIDRGEKRNVHITVDYSGARWAGRMDSANVKLTDDGDKSMEVTWLHDYENLKWYSVWSNSWLPAAFQWPRAFILGGPVPWVLKTALWSQVVREHNPLITIPDDPLDFGSWFTSLDQSTWQLVVAPGGFLDGLEAGDIWGVCSSRWSNWHDMAKQPLEDGEYSVTTDRYLPALGDPEPWEGANLRPGALVVDVVNKSGFHLGTSNGGTIFDGLALTVAEFAEDFIDSTLTVITDDDLAPGVKEAYGVPGLFYTQRELPYVIYREDQHSAVQSSEFITSPAKGVQVNCGGHSMPGVNEAISA…
DaHudson	pham_1	MSHGTITTLEDANRVWNTVMAQRAMREAERLKPPLVRLWNGDMVLRGVVAGERGGDFEFIENDTGTASIQLSLDHHMAKWVMNFKGRDKRNVIITIDKQGARWSGFMDHYRVVREENGDCYLDVVFKHDYEQAKHILVWCNPFLRPELQFPKLWIIFGPAKWCLLLTLFVNILRLETSLWTLPDNPLDPTEWMPLSFNISNWRNIVKPFPLLGDNSNLTIVFSRFQSFHDVAKKTLQDAQLTIVCRRYLHGEDPHPFEDLRGELNIGPLEDLLSLIPIRHGCLVWDIIDNSGWGSETAFGGSWLTGFIRAVVNIASDGMTEGIDVFTGDPTFPGEYYTPWFLGTSPQAPWIVFEEGPYTGIKSSEFKYYEATDTSFVAGGESMPGVNEAISAAVNMGGD…
DaVinci	pham_1	MSGLFTESDAEALWAKINKRRWDREQARLKPAEVELRDGDFRLRGLVAGERLLEWEFIENETGTATLQLSLSHYLAKWAMNHRGRAKRNVIVVIEKQGARWSGMMDHYRVVKTDSGDQYLEIVFLHDFEQTKHIRVWCNPFLRPELQFPKIWIIFGPAKWCLLVTLFVNLLRLETSLWTLPDDPTDINEWMGPSFNPANWRNIVKPFPFLADNSPITMVFSRFGKFYDVAKQILDDHQLTLTCRRYIKERDPHPFDDLKGIWGLDPIEDLLQLIPLRDGCVVWDIEDNSGWGSQTAFGGSWLTGFIRAIAVLGSDGQVEGVDVFTGDYTYPGEYYNPLFLGTSPRAPWVVFEEGPLTGIKSSEFSYYEATDTSFLAGGQSAPGINEAIATGINVGGDFL…
DaWorst	pham_1	MSKFERETAAWQSALQSGDPNRIARTARALAERKSKVDTSFRFTVCDKFWQPMGSVGGDLIEASGADPRNDVETGRIVLKGNSPLIPLFMDCKKTMVGVIVETAGLRYAFYTKNHTYEYRDSAWTGTAELRGIRDILNYYVIWPSWWLPIQAQPFSHAVFVWALQTVVENMVAECALRLQSGWLEFINNGLSLNPDIRAWFGTVLQALSRDGLSVQAFTRMLRTPVYVSRTNPLLDTSPMVARTVRMETVQAVIKDVTQSYGVDTRMDLWLPGDPQPDRWANLDQPTYVFSTVDRSQITGPTKTVLDSVLRTTIDLGGSLGDIFKPVIKQVPGMDGVFYAPALGVDFEQPYAYFVAPEPGEDTGIDACTITDHTPEGWQHIIGGRSPKWLNDLMNATFA…
Daegal	pham_1	MTTLAEGIAGLFGPATGVSAATRRGEFTPEVKQQLLERRWAYMNRKVKKPLIRLWDKEMGFIARLENLDSWSWEELATDDGEAKVTFSGQANAWIREVVTYQTRIEEDLHVTIDPDPDKPHDWRNRWGGKVLIVEDDEVSGEAPVTTLHCISNRRHLRGILLGANPVFPMEVQIPKMFLWAGPTAFTCAAATFINLFRLQTLNGFYPVPRNIFAPETWLQNVSPLNWPIQVMPINPVLDQSRWCTIGARWKDAQTVLSPVMKDAGVICRAYTWIPGDPAPYTMFGALAEVLKPTRACIILSFEDKSGYSGPTGTAIDGALNLFAATLDDLITETLFPLDADHNLETDPFFRKLLLVAPKPPPWVFRDVGYGNVKRKTLMIHKQQGTDIVTGGKSPQWVN…
Daenerys	pham_1	MSKFERETAAWQSALQSGDPNRIARTARALTERKSKVDTSFRFTVCDKFWQPMGAVGGDLIEASGADPRNDVETGRIVLKGNSPLIPLFMDCKKTMVGVIVETAGLRYAFYTKNHTYEYRDSAWTGTAELRGIRDILNYYVIWPSWWLPIQAQPFSHAIFVWALQTVVENMVAECALRLQSGWLEFINNGLSLNPDIRAWFGTVLQALSRDGLSVQAFTRMLRTPVYVSRTNPLLDTSPMVARTVRMETVQAVIKDVTQSYGVDTRMDLWLPGDPQPDRWANLDQPTYVFSTVDRSQITGPTKTVLDSVLRTTIDLGGSLGDIFKPVIKQVPGMDGVFYAPALGVDFEQPYAYFVAPEPGEDTGIDACTITDHTPEGWQHIIGGRSPKWLNDLMNATFA…
Daishi	pham_1	MSHGTITTLEDANRVWNTVMAQRAMREAERLKPPLVRLWNGDMVLRGVVAGERGGDFEFIENDTGTASIQLSLDHHMAKWVMNFKGRDKRNVIITIDKQGARWSGFMDHYRVVREENGDCYLDVVFKHDYEQAKHILVWCNPFLRPELQFPKLWIIFGPAKWCLLLTLFVNILRLETSLWTLPDNPLDPTEWMPLSFNISNWRNIVKPFPLLGDNSNLTIVFSRFQSFHDVAKKTLQDAQLTIVCRRYLHGEDPHPFEDLRGELNIGPLEDLLSLIPIRHGCLVWDIIDNSGWGSETAFGGSWLTGFIRAVVNIASDGMTEGIDVFTGDPTFPGEYYTPWFLGTSPQAPWIVFEEGPYTGIKSSEFKYYEATDTSFVAGGESMPGVNEAISAAVNMGGD…
Dalmatian	pham_1	MSGLKSLAQSEDLWKLIQQRRAKREAARLAPADVELRDGDFRLRGAVAGERLLEWEFIENETGNCTLQLSLSHYLAKWVMNHRGRAKRNVIINIEKQGARWTGMMDHYRVVKTDSGDAYLEIVFLHDFAQTKHIRVWCNPFLRPELQFPKVWIIFGPAKWCLLVTLFVNLLRLETSLWTLPDDPTDINEWMGPSFNPANWRNIVKPFPFLADNSPVTMVFSRFGTFYDTAKQILNDHQLTLTCRRYIKDRDPHPFEDLKGIWGIDPLEDLLQLIPLRDGCVVWDIEDNSGWGGQTAFGGSWLTGFIRAAVTLAGDGQVEGVDVFTGDYTFPGEYYSPYFLGTSPLAPHVVFEEGPLTGIKSSEFSYYEATDTSFLAGGQSAPGINEGISTAVNVGGDFL…
Dalmuri	pham_1	MYVQNGRKLWVPPACGANGVPDPVKNPIEAFRYLDLKRELIDAEAREKPLIRLWDKAFKYIGTVAAEKSVDAEEMLHDTGQGDIVLRGDDWLVEFMRTDVRREEDLHVTIDPYPHRRNWRRRWHAKVTNVRVARNENGQRTVTLECAHNREHWKHLLFGATPFSLPEVQPMRAWLLPGNTRTIVSTTGFINLARNYWPLLALPSQVMNPGAWIGQASNLANLNPLNWPVQMQFVNPLFDRSRTSVLMSRWSNAHDVCDALLKYAGCHVRAYCWLEEDEDSPHPELAAIVGEKLARPTRNCIVLAVEDMSGTTGVTGTAIDGVLDLIAVSADNILSTLVHVDRDGDGVDDPFIRKLLGVAPAPPDITFRDHEYSSIISSEHSMFRAKAQKILTGGRSPGW…
Danforth	pham_1	MSGLATLADHEALWNKLQARRCAREQARLAPVLTRLWDGDYQLRGQVAGERAGSFEFIENDVGTAFLQLSLDHYLAKWIMNHRGRAKRNVHVTFDKQGARWAGRMANYRVVREESGDCYLEVNFVHDYEQAKHILCWSNPFLLPELQFPKLWIIFGPAKWCLLMTLFVNILRLETSIWTLPDNPLDPSEYFPLSLNISTWRNIVKPFPFLGDNSNLTIVFSRFKKFYDLAKPILDDSQLTIECRRYLHGEDPHPFEDLRGELNIGPLEDLLSLIPIRHGALVWDIIDNSEWGTETAFGGSLLTGFVRAMVHIASDGLTEGVDVFTGDATYPGEYYRPGFFGTNPKAPWVVFQEGKYTGIKSSEFEYTEATDTSFVGGGHSMPGINEGISALVNIGGDFL…
Dante	pham_1	MPKFERETAAWQSALQSGDPNRIARTARALTERKSKVDTSFRFTVCDKFWQPMGAVGGDLIEASGADPRNDVETGRIVLKGNSPLIPLFMDCKKTMVGVIVETAGLRYAFYTKNHTYEYRDSAWTGTAELRGIRDILNYYVIWPSWWLPIQAQPFSHAIFVWALQTVVENMVAECALRLQSGWLEFINNGLSLNPDIRAWFGTVLQALSRDGLSVQAFTRMLRTPVYVSRTNPLLDTSPMVARTVRMETVQAVIKDVTQSYGVDTRMDLWLPGDPQPDRWANLDQPTYVFSTVDRSQITGPTKTVLDSVLRTTIDLGGSLGDIFKPVIKQVPGMDGVFYAPAVGVDFEQPYAYFVAPEPGEDTGIDACTITDHTPEGWQHIIGGRSPKWLNDLMNATFA…
Darionha	pham_1	MSMLMPAGYAGASPKRDPIATWNQVNARRRVLDEEAKSPSLYRLWDKRMNYIGTVHTHKSFDAEEMQHDTGEGTIVLRGSDWLVNFLRTDVRAEEDLNFTVDPYPHRRNWRWRWGFKVTDVEVGRSEDGEVTVTLHLMHNREHWKHILFGATVFAPPEAQPIKCFLLPANCRTAVATAGAANLARLFNPALAVFTNLLNPGAYVGAALGLGVPGNFSFLNHPIQMQFVNPITDTSRLTVLMSRWQDAHSVTEAMLRDAGCQVRAYTWLEEDEDSPHPELAMLIGEQLARPRRNCIVLACEERAQYQGITGLAPDGAIKLIAATGDDLITNTLFPEYDENGDGVTDPLIRKWLGAAPAVPSLVFRDGPRSAIVSSSHHMYKSKAKHIMTGGKSPAWLNQV…
DarthP	pham_1	MYVKNGRNLWVPPSIGANGVPDPLKNPIEAYQYLDGKRQLIDDEARAKPLIRLWDNQMRYIGTVAAEKSVDAEEMLHDTGQGDITLRGDDWLVEFMRTDVRREEDLHVTIDPYPHRRNWRWRWGAKVTNVRVKRDENGRRTVTLECAHNREHWKHLLFGATPFSAPEIQPLRAWLLPGNTRTIVSTTGFINLARNYWPILALPTQVMNPLAWLGEASNVLNLNPLNWPVQMQFVNPVFDRSRLSVLMSRWQNAHDVCDALLKYAGCHVRAYTWLTEDEDSPHPELALLVGEKLARPSRNCIVLAVEDMSGTTGVTGTALDGALDLLAVSADNILSSLVFIDRDGDGVADPFIRKLLGVAPAVPDIAFRDTKYSSIISSEHSMFRAKAQKILTGGKSPGW…
DarthPhader	pham_1	MSGLSTVQQSEDLWKKIQLRRCKREQERLKAPLIELRDGDFRLRGEVAGERMIEWEFAENETTPATLHLPLAHYLAKWVMNHRGRAKRNVILNIEKQGARWTGMMDHYRVIKTDSGDSYLEVVFLHDFEQTKHIRVWCNPFLRPELQFPKIWIIFGPAKWCLLVTLFVNLLRLETSLWTLPDDPTDINEWMGPSFNPANWRNIVKPFPFFADNSPVSMVFSRFGTFYETAKQLLEDHQLTLTCRRYIHGRDEHPFNDLKGIWGIDPIEDLLQLIPLRDGCVVWDIEDNSGWGTQTAFGGSWLTGFVRAIVNLTGNGEVEGVDVFTGDYTFPGEYYRPDFLGTSPRAPHVVFEEGMLTGIKSSEFSYYEATDTSFLAGGASAPGINEGISSLINMGGDLL…
Datway	pham_1	MSLASTITSLEDAERLWNTAMARRALREQERLKPVLTRLWDGDMTLRGVVAGERGGDFEFIENDTGTASLQLSLDHHMAKWVMNFRGRAKRNVIVTFDKQGARWSGFMDHYRVVREENGDVYLDIVFKHDYEQAKHILCWCNPFLRPELQFPKLWIVFGPAKWCLLLTLFVNILRLETSLWTLPDNPLDPTEWMPLSFNISNWRNIVKPFPLIGDNSNLTIVFSRFQSFHDVAKKALADAQLTVVCRRYLKGEDPHPFEDLRGELNIGPLEDLLSLIPIRHGCLVWDIVDNSGWGSETAFGGSFLTGFIRAMVNIASDGMTEGVDIFTGDPTFPGEYYTPGFLGTSPQAPWIVFEEGPYTGIKSSEFKYFEATDTSFVAGGESMPGVNEALSAAVNMGG…
DeadP	pham_1	MSKFERETAAWQSALQSGDPNRIARTARALTERKSKVDTSFRFTVCDKFWQPMGAVGGDLIEASGADPRNDVETGRIVLKGNSPLIPLFMDCKKTMVGVIVETAGLRYAFYTKNHTYEYRDSAWTGTAELRGIRDILNYYVIWPSWWLPIQAQPFSHAIFVWALQTVVENMVAECALRLQSGWLEFINNGLSLNPDIRAWFGTVLQALSRDGLSVQAFTRMLRTPVYVSRTNPLLDTSPMVARTVRMETVQAVIKDVTQSYGVDTRMDLWLPGDPQPDRWANLDQPTYVFSTVDRSQITGPTKTVLDSVLRTTIDLGGSLGDIFKPVIKQVPGMDGVFYAPALGVDFEQPYAYFVAPEPGEDTGIDACTITDHTPEGWQHIIGGRSPKWLNDLMNATFA…
Deano	pham_1	MSTSTITSLEDAERVWNTAMARRALREQERLKPVLTRLWDGDMRLRGHVAGERGGDFEFIENDTGTASLQLSLDHHMAKWVMNFRGREKRNVIVTFDKQGARWSGFMDHYRVVREENGDVYLDIVFKHDYEQAKHILCWCNPFLRPELQFPKLWIIFGPAKWCLLLTLFVNILRLETSLWTLPDNPLDPTEWMPLSFNISNWRNIVKPFPLIGDNSNLTMVFSRFQSFHDIAKSTLEDAQLTIVCRRYLKGEDPHPFEDLRGELNIGPLEDLLSLIPIRHGCLVWDIVDNSGWGSETSFGGSWLTGFIRAVVNIASDGMTEGVDVFTGDPTFPGEYYTPWFLGTSPQAPWIVFEEGPYTGIKSSEFKYFEATDTSFVAGGESMPGVNEGISAGVNMGGD…
Deby	pham_1	MYVQNGRKLWVPPACGANGVPDPVKNPIEAFRYLDLKRELIDAEAREKPLIRLWDKAFKYIGTVAAEKSVDAEEMLHDTGQGDIVLRGDDWLVEFMRTDVRREEDLHVTIDPYPHRRNWRRRWHAKVTNVRVARNENGQRTVTLECAHNREHWKHLLFGATPFSLPEVQPMRAWLLPGNTRTIVSTTGFINLARNYWPLLALPSQVMNPGAWIGQASNLANLNPLNWPVQMQFVNPLFDRSRTSVLMSRWSNAHDVCDALLKYAGCHVRAYCWLEEDEDSPHPELAAIVGEKLARPTRNCIVLAVEDMSGTTGVTGTAIDGVLDLIAVSADNILSTLVHVDRDGDGVDDPFIRKLLGVAPAPPDITFRDHEYSSIISSEHSMFRAKAQKILTGGRSPGW…
DeepSoil15	pham_1	MTTLAEGIAGLFGPATGVSAATRRGEFTPEVKQQLLERRWAYMNRKVKKPLIRLWDKEMGFIARLENLDSWSWEELATDDGEAKVTFSGQANAWIREVVTYQTRIEEDLHVTIDPDPDKPHDWRNRWGGKVLIVEDDEVSGEAPVTTLHCISNRRHLRGILLGANPVFPMEVQIPKMFLWAGPTAFTCAAATFINLFRLQTLNGFYPVPRNIFAPETWLQNVSPLNWPIQVMPINPVLDQSRWCTIGARWKDAQTVLSPVMKDAGVICRAYTWIPGDPAPYTMFGALAEVLKPTRACIILSFEDKSGYSGPTGTAIDGALNLFAATLDDLITETLFPLDADHNLETDPFFRKLLLVAPKPPPWVFRDVGYGNVKRKTLMIHKQQGTDIVTGGKSPQWVN…
Deloris	pham_1	MGTLLGARVSGLKSLRQSEDLWKLIQQRRAKREAARLAPADVELRDGDFRLRGVVAGERLLEWEFIENDVGNCTLQLSLSHYLAKWVMNHKGRAKRNVIINIEKQGARWTGMMDHYRVIKTDSGDAYLEIVFLHDYAQTQHIRVWCNPFLRPELQFPKVWIIFGPAKWCLLVTLFVNLLRLETSLWTLPDDPTDINEWMGPSFNPANWRNIVKPFPFLADNSPVTMVFSRFGKFYDVAKQMLDDHQLTLTCRRYIKDRDPHPFEDLKGVWGIDPVEDLLQLIPLRDGCVVWDIEDNSGWGTQTAFGGSWLTGFLRAAVTLAGDGQVEGVDVFTGDYTFPGEYYSPWFLGTSPMAPHVVFEEGPLTGIKSSEFSYYEATDTSFLAGGQSAPGINEAISTG…
Demsculpinboyz	pham_1	MIDVEPDLTAECEAIWRATLAQKRQEQMLRDEDVLIRLWDGDWGLHHLMRNEYSATFAWISNDSGPAQTEVPFDSPEGFWLYDMWGRMERGEKRNVHITADYCGARWSGRLDKCVVEYREDGDVVVVCDWLHDYENTKWYSVWSNPWLPAAFQFPRAFLVAGPVTWILKLALHLQLIREHNPLITIPDDPLDFASYLDVFDQSTWQVVVKPTSFIDAMNSGVVWGLISSRWQNWHDMAHTMLEDAELSVQCTRYLPGDPEPWRGANLRYGTLVIDIVDKSGVHIGTSNGGTTFDGLARTVAEFADDFIDSTENLIEDTDQPNDYFLPNLRLTHKEHPYAVYRQVETGQHVNSPAKGVQVNVGGHSMPGVNEAISASIQAAFDILGGLAQIGSLGGTVDT…
Devera	pham_1	MYVQNGRKLWVPPACGANGVPDPVKNPIEAFRYLDLKRELIDAEAREKPLIRLWDKAFKYIGTVAAEKSVDAEEMLHDTGQGDIVLRGDDWLVEFMRTDVRREEDLHVTIDPYPHRRNWRRRWHAKVTNVRVARNENGQRTVTLECAHNREHWKHLLFGATPFSLPEVQPLRAWLLPGNTRTIVSTTGFINLARNYWPLLALPTQVMNPGAWIGQASNLANLNPLNWPVQMQFVNPIFDRSRLSVLMSRWNNAHDVCDALLKYAGCHVRAYCWLEEDEDSPHPELALIVGEKLARPTRNCIVLAVEDMSGTTGVTGTALDGALDLIAVSADNILSTLVHIDRDGDGVDDPFIRKLLGVAPATPDLTFRDHEYSSIISSEHSMFRAKAQKILTGGRSPGW…
Dewey	pham_1	MTTLAEGIAGLFGPATGVSAATRRGEFTPEVKQQLLERRWAYMNRKVKKPLIRLWDKEMGFIARLENLDSWSWEELATDDGEAKVTFSGQANAWIREVVTYQTRIEEDLHVTIDPDPDKPHDWRNRWGGKVLIVEDDEVSGEAPVTTLHCISNRRHLRGILLGANPVFPMEVQIPKMFLWAGPTAFTCAAATFINLFRLQTLNGFYPVPRNIFAPETWLQNVSPLNWPIQVMPINPVLDQSRWCTIGARWKDAQTVLSPVMKDAGVICRAYTWIPGDPAPYTMFGALAEVLKPTRACIILSFEDKSGYSGPTGTAIDGALNLFAATLDDLITETLFPLDADHNLETDPFFRKLLLVAPKPPPWVFRDVGYGNVKRKTLMIHKQQGTDIVTGGKSPQWVN…
Dexes	pham_1	MTTLAGHQQLWDTVMKHRQKREDERIAPPLIRLWDGDYKLRGQLVGERSHKFEFIENETGTASITISLDHYLAKWIASHKGRARRNVHVSFDKQGARWTGRMDHYDIVRTKEGDVYMEVVFKHDYEELKHIYVWANPFLRPEFQFPKLWVMFGPAKWALLLTLFVNILRLETSLWTLPDNPLDISEWFPFSLNPGNWRNIVKPFPFLADNSPLTIVFSRFKSFHDTAKNVLADSQLTIVCRRYFHGEDPHPFAELSGELGLPLIEGIASLIPLRHGCLVWDIVDNSGWGSETAFGGSLLTGLVRAVMNIASDGMTEGIDIYTGLPTYPGEYYTPGFLGTYPKAPHVVFMESPYTGIESSKFTYTEATDTSFVLGGQSMPGVNEIISAGINMGGDFLTSL…
Dhanush	pham_1	MSTSTITSLEDAERVWNTAMARRALREQERLKPVLTRLWDGDMRLRGHVAGERGGDFEFIENDTGTASLQLSLDHHMAKWVMNFRGREKRNVIVTFDKQGARWSGFMDHYRVVREENGDVYLDIVFKHDYEQAKHILCWCNPFLRPELQFPKLWIIFGPAKWCLLLTLFVNILRLETSLWTLPDNPLDPTEWMPLSFNISNWRNIVKPFPLIGDNSNLTMVFSRFQSFHDIAKSTLEDAQLTIVCRRYLKGEDPHPFEDLRGELNIGPLEDLLSLIPIRHGCLVWDIVDNSGWGSETSFGGSWLTGFIRAVVNIASDGMTEGVDVFTGDPTFPGEYYTPWFLGTSPQAPWIVFEEGPYTGIKSSEFKYFEATDTSFVAGGESMPGVNEGISAGVNMGGD…
Dieselweasel	pham_1	MSHGTITTLEDANRVWNTVMAQRAMREAERLKPPLVRLWNGDMVLRGVVAGERGGDFEFIENDTGTASIQLSLDHHMAKWVMNFKGRDKRNVIITIDKQGARWSGFMDHYRVVREENGDCYLDVVFKHDYEQAKHILVWCNPFLRPELQFPKLWIIFGPAKWCLLLTLFVNILRLETSLWTLPDNPLDPTEWMPLSFNISNWRNIVKPFPLLGDNSNLTIVFSRFQSFHDVAKKTLQDAQLTIVCRRYLHGEDPHPFEDLRGELNIGPLEDLLSLIPIRHGCLVWDIIDNSGWGSETAFGGSWLTGFIRAVVNIASDGMTEGIDVFTGDPTFPGEYYMPWFLGTSPQAPWIVFEEGPYTGIKSSEFKYYEATDTSFVAGGESMPGVNEAISAAVNMGGD…
Dignity	pham_1	MSGLKSLAQSEDLWKLIQQRRAKREAARLAPADVELRDGDFRLRGAVAGERLLEWEFIENEVGNCTLQLSLSHYLAKWVMNHRGRAKRNVIINIEKQGARWTGMMDHYRVVKTDSGDAYLEIVFLHDFAQTRHIRVWCNPFLRPELQFPKVWIIFGPAKWCLLVTLFVNLLRLETSLWTLPDDPTDINEWMGPSFNPSNWRNIVKPFPFLADNSPVTMVFSRFGTFYDTAKQILNDHQLTLTCRRYIKDRDPHPFEDLKGVWGIDPLEDLLQKIPLRDGCVVWDIEDNSGWGTQTAFGGSWLTGFLRAAVTLAGDGQVEGVDVFTGDYTFPGEYYRPDFLGTSPMAPHVVFEEGPLTGIKSSEFSYYEATDTSFLAGGQSAPGINEAISTGVNMGGDFL…
DillTech15	pham_1	MSKFERETAAWQSALQSGDPNRIARTARALTERKSKVDTSFRFTVCDKFWQPMGAVGGDLIEASGADPRNDVETGRIVLKGNSPLIPLFMDCKKTMVGVIVETAGLRYAFYTKNHTYEYRDSAWTGTAELRGIRDILNYYVIWPSWWLPIQAQPFSHAVFVWALQTVVENMVAECALRLQSGWLEFINNGLSLNPDIRAWFGTVLQALSRDGLSVQAFTRMLRTPVYVSRTNPLLDTSPMVARTVRMETVQAVIKDVTQSYGVDTRMDLWLPGDPQPDRWANLDQPTYVFSTVDRSQITGPTKTVLDSVLRTTIDLGGSLGDIFKPVIKQVPGMDGVFYAPALGVDFEQPYAYFVAPEPGEDTGIDACTITDHTPEGWQHIIGGRSPKWLNDLMNATFA…
DirkDirk	pham_1	MADTQYWQDILDAADGDEWKAFASLEAKADSVRQEHVAIRRAKPLIRLWMNNPDGSEGLVYVGRVDYDDTIKGSFPFKNNTPSQGVLELRDDHYLAVWLKKLPNDPTLKKNVVITVDFYGGRKRWSGLLDKWTVKTADNVKYLEVSFNDDLTFLQYLLCPPNPLLPIPVFQFPRVFGIAGPAKWAISTVIFLNLFRVQGSLWQLPDDPFDLESWDDLWDWSDWQCFVKSNSFLLDDSSVWTFISSRMNPIDSIIADSLDDAQLTITYRRVLTDDGETASGFPGANNIKNGALVFEVVDNSNATALEGTFFEGSIVDGFVRSVLLYGGGFVEDTLSVVGDDQTLQPDEYYQSGWLATMAKMPWLVIRDNEWTPIESSDLSWGPAKNVSVIVGGDNPAADA…
DirtMcgirt	pham_1	MCDKFWQPMGAVGGDLIEASGADPRNDVETGRIVLKGNSPLIPLFMDCKKTMVGVIVETAGLRYAFYTKNHTYEYRDSAWTGTAELRGIRDILKYYVIWPSWWLPIQAQPFSHAVFVWALQTVVENMVAECALRLQSGWLEFINNGLSLNPDVRAWFGTVLQALSRDGLSVQAFTRMLRTPVYVSRTNPLLDTSPMVARTVRMETVQAVIKDVTQSYGVDTRMDLWLPGDPQPDRWANLDQPTYVFSTVDRSQITGPTKTVLDSVLRTTIDLGGSLGDIFKPVIKQVPGMDGVFYAPALGVDFEQPYAYFVAPEPGEDTGIDACTITDHTPEGWQHIIGGRSPKWLNDLMNATFAWLIDSLMIVVGFTGIPSDLLSGFLNNSFLAFQLIQHYDRRDDVG…
DirtyDunning	pham_1	MSTSTITSLEDAERVWNTAMARRALREQERLKPVLTRLWDGDMRLRGHVAGERGGDFEFIENDTGTASLQLSLDHHMAKWVMNFRGREKRNVIVTFDKQGARWSGFMDHYRVVREENGDVYLDIVFKHDYEQAKHILCWCNPFLRPELQFPKLWIIFGPAKWCLLLTLFVNILRLETSLWTLPDNPLDPTEWMPLSFNISNWRNIVKPFPLIGDNSNLTMVFSRFQSFHDIAKSTLEDAQLTIVCRRYLKGEDPHPFEDLRGELNIGPLEDLLSLIPIRHGCLVWDIVDNSGWGSETSFGGSWLTGFIRAVVNIASDGMTEGVDVFTGDPTFPGEYYTPWFLGTSPQAPWIVFEEGPYTGIKSSEFKYFEATDTSFVAGGESMPGVNEGISAGVNMGGD…
DismalFunk	pham_1	MTATLLEPPRIGANGAPDPVRDPISAYTYLDSRREVIDEEARARPLIRLWDKQMQYIGTVAAEKSVDAEEMLHDTGTGDIVLRGDDWLVEFMRSDVRKDEDLHITIDPYPHRRNWRWRWNAKVTNVRVKRGEDGLRTVTLECSHNREHWKHLYFGATPFMPPEVQPLRAWLLPGNTRTIVATTGFINLARNYSPLLALPSQVMNPGAWLGEASNVLNLNPLNWPVQMQFVNPVFDQSRFSVIMSRWADAHSVTEAMLKDAGCNVRAYMWLPEDEDSPHPELAAIIGEKAARPTRACIVLAVEDNSGRTGWTGTAADGFLQLIGVTGDDAIREVIGQIDDKGRIIDPITKATLFGKLLGTAPSIPSVVFRDTEHSSIITAEHSMFRAKAQKILTGGKSPG…
DismalStressor	pham_1	MTATLLEPPRIGANGAPDPVRDPISAYTYLDSRREVIDEEARARPLIRLWDKQMQYIGTVAAEKSVDAEEMLHDTGTGDIVLRGDDWLVEFMRSDVRKDEDLHITIDPYPHRRNWRWRWNAKVTNVRVKRGEDGLRTVTLECSHNREHWKHLYFGATPFMPPEVQPLRAWLLPGNTRTIVATTGFINLARNYSPLLALPSQVMNPGAWLGEASNVLNLNPLNWPVQMQFVNPVFDQSRFSVIMSRWADAHSVTEAMLKDAGCNVRAYMWLPEDEDSPHPELAAIIGEKAARPTRACIVLAVEDNSGRTGWTGTAADGFLQLIGVTGDDAIREVIGQIDDKGRIIDPITKATLFGKLLGTAPSIPSVVFRDTEHSSIITAEHSMFRAKAQKILTGGKSPG…
Dixon	pham_1	MSGLATLADHEALWNKLQARRCAREQARLAPVLTRLWDGDYQLRGQVAGERAGSFEFIENDVGTAFLQLSLDHYLAKWIMNHRGRAKRNVHVTFDKQGARWAGRMANYRVVREESGDCYLEVNFVHDYEQAKHILCWSNPFLLPELQFPKLWIIFGPAKWCLLMTLFVNILRLETSIWTLPDNPLDPSEYFPLSLNISTWRNIVKPFPFLGDNSNLTIVFSRFKKFYDLAKPILDDSQLTIECRRYLHGEDPHPFEDLRGELNIGPLEDLLSLIPIRHGALVWDIIDNSEWGTETAFGGSLLTGFVRAMVHIASDGLTEGVDVFSGDATYPGEYYRPGFFGTNPKAPWVVFQEGKYTGIKSSEFEYTEATDTSFVGGGHSMPGINEGISALVNIGGDFL…
DmpstrDiver	pham_1	MPRVQVDQATLDDLRAKLSLDAYTAVDAARMAAELEQAAVSDTRIVVTVYDKFYRPVGECGDYISMGCKFPRNKVETGNLSIKRSDPLANVILQCHETTVPITIEIGHLLWSGQVKTAHDNFNQPGMADFVECELEGDYAWLMKILAWPNFLLPLQVQFPPRGVAIGPAISILKWLLATQAFRIQAGMWEMVNNALSLNLDWRSWFGTVLQANPGSDGIGLDDIARTLRTPIYVVPTNPLTDTSPFISVNWRMDKIGSIFEEVVEDNGLHVEVKLWRPGDPQPGNDPLLALFPLTVPTIVVDIKDRMGIVGPTGTFIDGILRVAVDLQEGLFGDILAPFLNPKGEYAPDGWNIAPLLGIHYVPSWAVFNADHPKGGVSGRMSHHRPEAWRVIVGGLSGN…
DoctorDiddles	pham_1	MAALAEINPPDDTVVTFYGKTYGIAGVSSDYIEVTAEFPRNAVETATIVLKHSDPMVPHVMKCYEEVVPVTIEIGAMRWSGRVDTFDYAMKDGEYTVTLQCVGDYNWFNKILVWPNWLLPIQVQIPSRAVFIGPAITCLKTMIGEQCLRLQLGMWELVNNLGSGNLDWQAWFGTALMSDGNPLDTLMTPIVVVPTNPLFDTSPWISINGRMDSVATLAEQTLKDLGLHLTASLWLPGDPQPKGLLFPLKKATIVVDVVDRSGVTGPTGTFIDGLIKDVVDLQESVLGKVLAPFLNPGNAYAPEGVNIAPTLGVNFVKPWALFVDHPRGGLTEFHLNGHHPLAHTIIGGGKSPKWLNDLINATMSFFVDIIQIVIGITGVPSGIFDGTFDDILLAFQLIE…
Dole	pham_1	MYVQNGRKLWVPPACGANGVPDPVKNPIEAFRYLDLKRELIDAEAREKPLIRLWDKAFKYIGTVAAEKSVDAEEMLHDTGQGDIVLRGDDWLVEFMRTDVRREEDLHVTIDPYPHRRNWRRRWHAKVTNVRVARNENGQRTVTLECAHNREHWKHLLFGATPFSLPEVQPLRAWLLPGNTRTIVSTTGFINLARNYWPLLALPTQVMNPGAWIGQASNLANLNPLNWPVQMQFVNPIFDRSRLSVLMSRWNNAHDVCDALLKYAGCHVRAYCWLEEDEDSPHPELALIVGEKLARPTRNCIVLAVEDMSGTTGVTGTALDGALDLIAVSADNILSTLVHIDRDGDGVDDPFIRKLLGVAPATPDLTFRDHEYSSIISSEHSMFRAKAQKILTGGRSPGW…
Donkeykong	pham_1	MSKFERETAAWQSALQSGDPNRIARTARALAERKSKVDTSFRFTVCDKFWQPMGSVGGDLIEASGADPRNDVETGRIVLKGNSPLIPLFMDCKKTMVGVIVETAGLRYAFYTKNHTYEYRDSAWTGTAELRGIRDILNYYVIWPSWWLPIQAQPFSHAVFVWALQTVVENMVAECALRLQSGWLEFINNGLSLNPDIRAWFGTVLQALSRDGLSVQAFTRMLRTPVYVSRTNPLLDTSPMVARTVRMETVQAVIKDVTQSYGVDTRMDLWLPGDPQPDRWANLDQPTYVFSTVDRSQITGPTKTVLDSVLRTTIDLGGSLGDIFKPVIKQVPGMDGVFYAPALGVDFEQPYAYFVAPEPGEDTGIDACTITDHTPEGWQHIIGGRSPKWLNDLMNATFA…
Donovan	pham_1	MPRVENIGDYLDLAEIQRKLLSHNPHEVMQAARQVAEVDANPPGEVSCTVRYNTYKLAGEASNRKSLAVSWPRLTVPTGKLVLDGDDGLADVVLNCHETVVPVVVDCGPLRWSGRVDVAHDKFGDPNEPDTIECELIHDKVWLTRVVAFPWWFMPLQWQGPPTRGVAFGNAISVIKYLFASQFMRVQLGLWEFVNNLLSLNLDWRAMFGSLLMQNPGEELDLRDIVQMATTPVYVVPSAGWNDTSPFISLNWRMDELLQLVTKTCEDNGLTIEVYLWEPGMPQPDPFAEATNLLRIPTIVVDVKDRMQVTGITGTAFDGLQRTFVDLLGSMFGEALKPFLDPNNEAAYAPDGVNIAPVLGVHAIKPWCVFNADHPRSGVRGVVSHHHPIAWRTITGGKS…
Doom	pham_1	MPAPAADMTTLAGHQQLWDTVMKRRQKREDERIAPPLIRLWDGDYKLRGQLVGERSHKFEFIENETGTASITISLDHYLAKWIASHKGRARRNVHVSFDKQGARWTGRMDHYDIVRTKEGDVYMEVVFKHDYEELKHIYVWANPFLRPEFQFPKLWVMFGPAKWALLLTLFVNILRLETSLWTLPDNPLDISEWFPFSLNPGNWRNIVKPFPFLADNSPLTIVFSRFKSFHDTAKNVLADSQLTIVCRRYFHGEDPHPFAELSGELGLPLIEGIASLIPLRHGCLVWDIVDNSGWGSETAFGGSLLTGLVRAVMNIASDGMTEGIDIYTGLPTYPGEYYTPGFLGTYPKAPHVVFMESPYTGIESSKFTYTEATDTSFVLGGQSMPGVNEVISAGINMG…
Doomphist	pham_1	MSKFERETAAWQSALQSGDPNRIARTARALTERKSKVDTSFRFTVCDKFWQPMGAVGGDLIEASGADPRNDVETGRIVLKGNSPLIPLFMDCKKTMVGVIVETAGLRYAFYTKNHTYEYRDSAWTGTAELRGIRDILNYYVIWPSWWLPIQAQPFSHAIFVWALQTVVENMVAECALRLQSGWLEFINNGLSLNPDIRAWFGTVLQALSRDGLSVQAFTRMLRTPVYVSRTNPLLDTSPMVARTVRMETVQAVIKDVTQSYGVDTRMDLWLPGDPQPDRWANLDQPTYVFSTVDRSQITGPTKTVLDSVLRTTIDLGGSLGDIFKPVIKQVPGMDGVFYAPALGVDFEQPYAYFVAPEPGEDTGIDACTITDHTPEGWQHIIGGRSPKWLNDLMNATFA…
Dorothy	pham_1	MSKFERETAAWQSALQSGDPNRIARTARALTERKSKVDTSFRFTVCDKFWQPMGAVGGDLIEASGADPRNDVETGRIVLKGNSPLIPLFMDCKKTMVGVIVETAGLRYAFYTKNHTYEYRDSAWTGTAELRGIRDILNYYVIWPSWWLPIQAQPFSHAIFVWALQTVVENMVAECALRLQSGWLEFINNGLSLNPDIRAWFGTVLQALSRDGLSVQAFTRMLRTPVYVSRTNPLLDTSPMVARTVRMETVQAVIKDVTQSYGVDTRMDLWLPGDPQPDRWANLDQPTYVFSTVDRSQITGPTKTVLDSVLRTTIDLGGSLGDIFKPVIKQVPGMDGVFYAPALGVDFEQPYAYFVAPEPGEDTGIDACTITDHTPEGWQHIIGGRSPKWLNDLMNATFA…
DotProduct	pham_1	MSKFERETAAWQSALQSGDPNRIARTARALTERKSKVDTSFRFTVCDKFWQPMGAVGGDLIEASGADPRNDVETGRIVLKGNSPLIPLFMDCKKTMVGVIVETAGLRYAFYTKNHTYEYRDSAWTGTAELRGIRDILNYYVIWPSWWLPIQAQPFSHAIFVWALQTVVENMVAECALRLQSGWLEFINNGLSLNPDIRAWFGTVLQALSRDGLSVQAFTRMLRTPVYVSRTNPLLDTSPMVARTVRMETVQAVIKDVTQSYGVDTRMDLWLPGDPQPDRWANLDQPTYVFSTVDRSQITGPTKTVLDSVLRTTIDLGGSLGDIFKPVIKQVPGMDGVFYAPALGVDFEQPYAYFVAPEPGEDTGIDACTITDHTPEGWQHIIGGRSPKWLNDLMNATFA…
Doug	pham_1	MSKFERETAAWQSALQSGDPNRIARTARALTERKSKVDTSFRFTVCDKFWQPMGAVGGDLIEASGADPRNDVETGRIVLKGNSPLIPLFMDCKKTMVGVIVETAGLRYAFYTKNHTFEYRDSAWTGTAELRGIRDLLNYYVIWPSWWLPIQAQPFSHAIFVWALQTVVENMVAECALRLQSGWLEFINNGLSLNPDIRAWFGTVLQALSRDGLSVQAFTRMLRTPVYVSRTNPLLDTSPMVARTVRMETVQAVIKDVTQSYGVDTRMDLWLPGDPQPDRWANLDQPTYVFSTVDRSQITGPTKTVLDSVLRTTIDLGGSLGDIFKPVIKQVPGMDGVFYAPALGVDFEQPYAYFVAPEPGEDTGIDACTITDHTPEGWQHIIGGRSPKWLNDLMNATFA…
DrDrey	pham_1	MARVGYEDPANLHARLRADPYNAATAAQMAALAQINPPDDTVVTFYGKTYGIAGVSSDYIEVTAEFPRNAVETATIVLKHSDPMVPHVMKCYEEVVPVTIEIGAMRWSGRVDTFDYAMKDGEYTVTLQCVGDYNWFNKILVWPNWLLPIQVQIPSRAVFIGPAITCLKTMIGEQCLRLQLGMWELVNNLGSGNLDWQAWFGTALMSDGNPLDTLMTPIVVVPTNPLFDTSPWISINGRMDSVATLAEQTLKDLGLHLTASLWLPGDPQPKGLLFPLKKATIVVDVVDRSGVTGPTGTFIDGLIKDVVDLQESVLGKVLAPFLNPGNAYAPEGVNIAPTLGVNFVKPWALFVDHPRGGLTEFHLNGHHPLAHTIIGGGKSPKWLNDLINATMSFFVDIIQ…
DrFeelGood	pham_1	MPAPAADMTTLAGHQQLWDTVMKRRQKREDERIAPPLIRLWDGDYKLRGQLVGERSHKFEFIENETGTASITISLDHYLAKWIASHKGRARRNVHVSFDKQGARWTGRMDHYDIVRTKEGDVYMEVVFKHDYEELKHIYVWANPFLRPEFQFPKLWVMFGPAKWALLLTLFVNILRLETSLWTLPDNPLDISEWFPFSLNPGNWRNIVKPFPFLADNSPLTIVFSRFKSFHDTAKNVLADSQLTIVCRRYFHGEDPHPFAELSGELGLPLIEGIASLIPLRHGCLVWDIVDNSGWGSETAFGGSLLTGLVRAVMNIASDGMTEGIDIYTGLPTYPGEYYTPGFLGTYPKAPHVVFMESPYTGIESSKFTYTEATDTSFVLGGQSMPGVNEIISAGINMG…
DrHayes	pham_1	MYVQNGRKLWVPPACGANGVPDPVKNPIEAYRYLDLKRDLIDAEAREKPLIRLWDKAFKYIGTVAAEKSVDAEEMLHDTGQGDIVLRGDDWLVEFMRTDVRREEDLHVTIDPYPHRRNWRRRWHAKVTNVRVARNENGQRTVTLECAHNREHWKHLLFGATPFSLPEVQPLRAWLLPGNTRTIVSTTGFINLARNYWPLLALPTQAMNPGAWIGQASNIANLNPLNWPLQMQFVNPVFDRSRTSVLMSRWSNAHDVCDALLKYAGCHVRAYCWLEEDEDSPHPELAAIVGEKLARPTRNCIVLAVEDMSGTTGVTGTAIDGVLDLIAVSADNILSTLVHIDRDGDGVDDPFIRKLLGVAPAPPDITFRDHEYSSIISSEHSMFRAKAQKILTGGRSPGW…
DrSeegs	pham_1	MWQDSDLWEIDKSCDYYRGRHESMRKAHPLIRIWINDPENSHGAVCVGRIDFTDTIKGSFPFKNNTATQGVLQIRDDHYIALFLKRLPQDERYQKNVMITVDFYGGAKRWSGLLDKWNIKTTEDGAKYFEMTFQDDLTYLQYLLCPPNPFLPIPVFQFPRMFMLAGPSKWAISMLILLNLLRVEGNLWELPDDPFDPEEWDQILDWSDWQVHIKGSPWLIDDSSMWTFLSARMNPVDAVIADALDDCQLTMTYRRVLTDDGEVADGLLGIADGTRVKNGALVFEVVDNSNAHAFDGTFLSGTVIDGFARSLITYGGGFVEDVFNQVGEDSTLHPDEYYQSGWLGTIAKQPWLVIRDSEWTPITSSDMSWGPSKNVSVVVGGDNPAADAIAKLIIETTGA…
Drago	pham_1	MSKFERESAAWQSALQSGDPNRIARTARALAERKSKVDTSFRFTVCDKFWQPMGAVGGDLIEASGADPRNDVETGRIVLKGNSPLIPLFMDCKKTMVGVIVETAGLRYAFYTKNHTYEYRDSAWTGTAELRGIRDILKYYVIWPSWWLPIQAQPFSHAVFVWALQTVVENMVAECALRLQSGWLEFINNGLSLNPDVRAWFGTVLQALSRDGLSVQAFTRMLRTPVYVSRTNPLLDTSPMVARTVRMETVQAVIKDVTQSYGVDTRMDLWLPGDPQPDRWANLDQPTYVFSTVDRSQITGPTKTVLDSVLRTTIDLGGSLGDIFKPVIKQVPGMDGVFYAPALGVDFEQPYAYFVAPEPGEDTGIDACTITDHTPEGWQHIIGGRSPKWLNDLMNATFA…
Drake55	pham_1	MSGLTSVREAEDLWQKIQLRRCKREQERLKPADVELRDGDFRLRGMVAGERLLEWEFIENETGTATLQLSLSHYLSKWVMNHRGRAKRNVILNIEKQGARWTGMMDHYRVVKTDSGDAYLEIVFLHDFEQTKHIRVWCNPFLRPEVQFPKVWIIFGPAKWCLLVTLFVNLLRLETSLWTLPDDPTDINEWMGPSFNPANWRNIVKPFPFLADNSPVTMVFSRFGTFYEVAKRFLEDHQLTLTCRRYIKDRDPHPFEDLKGVWGIDPVEDLLQLIPLRDGCVVWDIEDNSGWGTQTAFGGSWLTGFLRAAVTLAGDGQVEGVDVFTGDYTFPGEYYSPYFLGTSPMAPHVVFEEGPLTGIKSSEFSYYEATDTSFLAGGQSAPGINEGISTLVNMGGDFL…
Drake94	pham_1	MSHGTITTLEDAERVWNTVMARRAMREAERLKPPLVELWDGDMNLRGQVAGERGGDFEFIENDTGTASIQFSLDHHLAKWVMNFKGRAKRNVIITIEKQGARWSGFMDNYRVVREENGDVYLDVTFKHDYEQAKHILCWANPFLRPELQFPKLWIIFGPAKWCLLLTLFVNILRLETSLWTLPDNPLDPTEWMPLSFNISNWRNIVKPFPLIGDNSNLTLVFSRFQSFHDVAKRALEDAQLTIVCRRYLKDRDPHPFEDLRGELNIGPLEDLLSLIPIRHGCVVWDIVDNSGWGSETAFGGSLLTGLIRAVVNIASDGMTEGVDVFTGDPTFPGQYYTPWFLGTSPQAPWVVFEEGPWSGIKSSEFQYFEATDTSFVAGGESMPGVNEGISAAVNMGGD…
DreamCatcher	pham_1	MPAPAADMTTLAGHQQLWDTVMKRRQKREDERIAPPLIRLWDGDYKLRGQLVGERSHKFEFIENETGTASITISLDHYLAKWIASHKGRARRNVHVSFDKQGARWTGRMDHYDIVRTKEGDVYMEVVFKHDYEELKHIYVWANPFLRPEFQFPKLWVMFGPAKWALLLTLFVNILRLETSLWTLPDNPLDISEWFPFSLNPGNWRNIVKPFPFLADNSPLTIVFSRFKSFHDTAKNVLADSQLTIVCRRYFHGEDPHPFAELSGELGLPLIEGIASLIPLRHGCLVWDIVDNSGWGSETAFGGSLLTGLVRAVMNIASDGMTEGIDIYTGLPTYPGEYYTPGFLGTYPKAPHVVFMESPYTGIESSKFTYTEATDTSFVLGGQSMPGVNEIISAGINMG…
DreamTeam1	pham_1	MSGLKSLKESDDLWKLIQQRRAKRELERLKQPLVELRDGDFRLRGEVAGYLNLKWEFEENETTPATLQLPLDHYLAKWVMNHRGRAKRNVILNVEKQGSRWTGLMDHYRVVKEDSGAQYLEVVFLHDFEQTKHIRVWCNPFLRPELQFPKVWMIFGPAKWCLLVTLFVNLLRLETSLWTLPDDPTDINEWMGPSFNPANWRNIVKPFPFLADNSPITMVFSRFGTFYDTAKQILTDHQLTLVCRRYIKDRDPHPFNDLKGIWGLDPLEDLLQLIPLRDGCVVWDIEDNSGWGTETAFGGSWLTGFVRAIVTLASDGQVEGVDVFSGDYTYPGEYYNPLFMGTSPRAPHAVFEEGRLTGIKSSEFSYYEATDTSFLAGGQSAPGINEGISALVNIGGDLL…
Dreamboat	pham_1	MPAPAADMTTLAGHQQLWDTVMKRRQKREDERIAPPLIRLWDGDYKLRGQLVGERSHKFEFIENETGTASITISLDHYLAKWIASHKGRARRNVHVSFDKQGARWTGRMDHYDIVRTKEGDVYMEVVFKHDYEELKHIYVWANPFLRPEFQFPKLWVMFGPAKWALLLTLFVNILRLETSLWTLPDNPLDISEWFPFSLNPGNWRNIVKPFPFLADNSPLTIVFSRFKSFHDTAKNVLADSQLTIVCRRYFHGEDPHPFAELSGELGLPLIEGIASLIPLRHGCLVWDIVDNSGWGSETAFGGSLLTGLVRAVMNIASDGMTEGIDIYTGLPTYPGEYYTPGFLGTYPKAPHVVFMESPYTGIESSKFTYTEATDTSFVLGGQSMPGVNEIISAGINMG…
DroogsArmy	pham_1	MSLTTVQDHDRLWDYVQARRGRMEKERLRPPRVELWDGDYTLRGEVAGWRAIDFEFIENDTGVATLELSLDHYLAKWVMNFRGREKRNVHITIEKQGARWSGRMDRYKVVKTKEGDAYLEIVFQHDFEQSKHILCWANPFLRPELQFPKLWIIFGPAKWCLLMTLFVNILRLETSLWTLPDNPLDINEWMPFSFNPATWRNIVKPFPFFGDNSNLTIVFSRFKSFYDVAKKTLADAQLTLTCRRYLKGDTHPFGDLTGELNIDFVEDLFSFIPLRHGCLVWDIVDNSGWGTETAFGGSLLTGLIRAVVNIASDGTTEGVDVFTGDPTFPGDYYAPGIDGLANLAGTAPQAPWVVFEEGMYTGIESSEFEYFEATATSFVTGGKSMPGVNETISAGVNMA…
Druantia	pham_1	MSTSTITSLEDAERVWNTAMARRALREQERLKPVLTRLWDGDMRLRGHVAGERGGDFEFIENDTGTASLQLSLDHHMAKWVMNFRGREKRNVIVTFDKQGARWSGFMDHYRVVREENGDVYLDIVFKHDYEQAKHILCWCNPFLRPELQFPKLWIIFGPAKWCLLLTLFVNILRLETSLWTLPDNPLDPTEWMPLSFNISNWRNIVKPFPLIGDNSNLTMVFSRFQSFHDIAKSTLEDAQLTIVCRRYLKGEDPHPFEDLRGELNIGPLEDLLSLIPIRHGCLVWDIVDNSGWGSETSFGGSWLTGFIRAVVNIASDGMTEGVDVFTGDPTFPGEYYTPWFLGTSPQAPWIVFEEGPYTGIKSSEFKYFEATDTSFVAGGESMPGVNEGISAGVNMGGD…
Dublin	pham_1	MSGLVTLEDHEALWQKIQARRCERERERLAPVLTRLWDGDYRLRGQVAGERAGSFEFIENDVGTAYLELSLDHYLTKWILDHRGRAKRNVHVTFDKQGARWAGRMSSYRVVRKEGGDAFLEVNFVHDYEQAKHILCWSNPFLRPELQFPKMWIIFGPAKWCLLMTLFVNILRLETSLWTLPDNPLDPSEWFPLSLNISRWRNIVKPFPFFGDNSNLTIIFSRFKPFFDVAKDILADAQLTMTCRRYLHGEDPHPFEDLRGELGIGPIEDLLKLIPIRHGCLVWDIVDNSGWGTETAFGGSLLTGLVRAVVSIAADGTTEYVDVFHQDPVFPNQYYRPGWKGTLPSAPHVVFFDGKYSGIKESEYEYIEATSTSFVGGGHSMPGVNEAISSAVNIGGDFL…
DudeLittle	pham_1	MSGLKSLAQSEDLWKLIQQRRAKREAARLAPADVELRDGDFRLRGAVAGERLLEWEFIENETGNCTLQLSLSHYLAKWVMNHRGRAKRNVIINIEKQGARWTGMMDHYRVVKTDSGDAYLEIVFLHDFAQTKHIRVWCNPFLRPELQFPKVWIIFGPAKWCLLVTLFVNLLRLETSLWTLPDDPTDINEWMGPSFNPANWRNIVKPFPFLADNSPVTMVFSRFGTFYDTAKQILNDHQLTLTCRRYIKDRDPHPFEDLKGIWGIDPLEDLLQLIPLRDGCVVWDIEDNSGWGGQTAFGGSWLTGFIRAAVTLAGDGQVEGVDVFTGDYTFPGEYYSPYFLGTSPLAPHVVFEEGPLTGIKSSEFSYYEATDTSFLAGGQSAPGINEGISTAVNVGGDFL…
Dulcie	pham_1	MPAPAADMTTLAGHQQLWDTVMKRRQKREDERIAPPLIRLWDGDYKLRGQLVGERSHKFEFIENETGTASITISLDHYLAKWIASHKGRARRNVHVSFDKQGARWTGRMDHYDIVRTKEGDVYMEVVFKHDYEELKHIYVWANPFLRPEFQFPKLWVMFGPAKWALLLTLFVNILRLETSLWTLPDNPLDISEWFPFSLNPGNWRNIVKPFPFLADNSPLTIVFSRFKSFHDTAKNVLADSQLTIVCRRYFHGEDPHPFAELSGELGLPLIEGIASLIPLRHGCLVWDIVDNSGWGSETAFGGSLLTGLVRAVMNIASDGMTEGIDIYTGLPTYPGEYYTPGFLGTYPKAPHVVFMESPYTGIESSKFTYTEATDTSFVLGGQSMPGVNEIISAGINMG…
Dumbo	pham_1	MAALAEINPPDDTVVTFYGKTYGIAGVSSDYIEVTAEFPRNAVETATIVLKHSDPMVPHVMKCYEEVVPVTIEIGAMRWSGRVDTFDYAMKDGEYTVTLQCVGDYNWFNKILVWPNWLLPIQVQIPSRAVFIGPAITCLKTMIGEQCLRLQLGMWELVNNLGSGNLDWQAWFGTALMSDGNPLDTLMTPIVVVPTNPLFDTSPWISINGRMDSVATLAEQTLKDLGLHLTASLWLPGDPQPKGLLFPLKKATIVVDVVDRSGVTGPTGTFIDGLIKDVVDLQESVLGKVLAPFLNPGNAYAPEGVNIAPTLGVNFVKPWALFVDHPRGGLTEFHLNGHHPLAHTIIGGGKSPKWLNDLINATMSFFVDIIQIVIGITGVPSGIFDGTFDDILLAFQLIE…
DuncansLeg	pham_1	MANTDWQSILAAADGDEWAAFSSLEDQAQTVRDQHAGIRRAKPLIRLWMNNPEGDAGLVYVGRVDYDDTINGSFPFKNNTPSQGILNLRDDHYLAVWLKKLPNDPALKKNVVITVDFYGGKKRWSGLLDHWKIVTKEHVKQLEVTFNDDLTFLQYLLCPPNPFLPIPVLQFPRIFGLAGPAKWTISVLILINLMRVQGNWWNLPDDPFDLESWDDAFDWSDWQCFVKANSFLLDDSSLWTFVSSRMNPIDSVIADSLDDAQLTITYRRILTDDGEVSDIPGVPNPKNGALVFEVVDNSNATALEGTFFEGTIVDGFARSVLVYGGGFVEDTLSTVGDDQTLQPDEYYQSGFLATMAKMPWLVVRDNEWTPIESSDLSWGPAKNVSVVVGGDNPAADAIA…
Duplicity	pham_1	MAAEQTDIEVWRSAIQSGDPHRIAATARWLTEKKSKVDTEFRFTVCDKMWQPIGYVGNDLMEGSGASPWNDTPTSRLVLKGNSPLIPMFMDCRNTLVGVIVETAGIREAFYTKVHRYRYENSAWTGTVELRGIWDILNYYVIWPTWWLPIQAQPVSHAVFMWALQTVLENMVAECAIRLQSGWLEFINNGLSLNPQIKAWLGTVLQAIKRDGLSVDTFTRMLRTPMYVKRTNPFLDTSPMAAETVRMETVGQVIKRITRPYGVTASVDLFMPGDPQPDQWVNLDQPTYVFSTRDRSQIEGPTKTVADSVIRTVIDLGGSLGSIFQPVIKQVPGMEGVFYAPRVGVDFEQPYAYVVAPEPGEDSSIISCEIADHTPEGWQHIIGGRSPKWLNDLLNATFA…
Duplo	pham_1	MVALLGPRMSGLTSVAQAEDLWQKIQLRRCKREQERLKPPDVELRDGDFRLRGLVAGERLLEWEFIENETGVATLQLSLSHYLAKWVMNHRGRAKRNVILNVEKQGARWSGMMDHYRVVKEDSGDCYLEIVFLHDFEQTKHIRVWCNPFLRPELQFPKIWIIFGPAKWCLLVTLFVNLLRLETSLWTIPDDPTDIWEWMGPSFNPSKWRNIVKPFPFLLDNSPITMVFSRFGTFYDTAKQILEDHQLTLTCRRYIKDRDPHPFDDLKGLWGIDPIEDLLQLIPLRDGCVVWDIEDNSGWGTETAFGGSWLTGFVRAVVNLAGDGQVEGVDVFTGDYTFPGEYYSPWFLGTSPRAPHVVFEEGPLTGIKSSEFSYYEATDTSFLAGGQSAPGINEGISAL…
Durfee	pham_1	MYVQNGRKLWVPPACGANGVPDPVKNPIEAFRYLDLKRELIDAEAREKPLIRLWDKAFKYIGTVAAEKSVDAEEMLHDTGQGDIVLRGDDWLVEFMRTDVRREEDLHVTIDPYPHRRNWRRRWHAKVTNVRVARNENGQRTVTLECAHNREHWKHLLFGATPFSLPEVQPMRAWLLPGNTRTIVSTTGFINLARNYWPLLALPSQVMNPGAWIGQASNLANLNPLNWPVQMQFVNPLFDRSRTSVLMSRWSNAHDVCDALLKYAGCHVRAYCWLEEDEDSPHPELAAIVGEKLARPTRNCIVLAVEDMSGTTGVTGTAIDGVLDLIAVSADNILSTLVHVDRDGDGVDDPFIRKLLGVAPAPPDITFRDHEYSSIISSEHSMFRAKAQKILTGGRSPGW…
Dusk	pham_1	MARVGYEDPANLHARLRADPYNAATAAQMAALAEINPPDDTVVTFYGKTYGIAGVSSDYIEVTAEFPRNAVETATIVLKHSDPMVPHVMKCYEEVVPVTIEIGAMRWSGRVDTFDYAMKDGEYTVTLQCVGDYNWFNKILVWPNWLLPIQVQIPSRAVFIGPAITCLKTMIGEQCLRLQLGMWELVNNLGSGNLDWQAWFGTALMSDGNPLDTLMTPIVVVPTNPLFDTSPWISINGRMDSVATLAEQTLKDLGLHLTASLWLPGDPQPKGLLFPLKKATIVVDVVDRSGVTGPTGTFIDGLIKDVVDLQESVLGKVLAPFLNPGNAYAPEGVNIAPTLGVNFVKPWALFVDHPRGGLTEFHLNGHHPLAHTIIGGGKSPKWLNDLINATMSFFVDIIQ…
Dussy	pham_1	MPAPAADMTTLAGHQQLWDTVMKRRQKREDERIAPPLIRLWDGDYKLRGQLVGERSHKFEFIENETGTASITISLDHYLAKWIASHKGRARRNVHVSFDKQGARWTGRMDHYDIVRTKEGDVYMEVVFKHDYEELKHIYVWANPFLRPEFQFPKLWVMFGPAKWALLLTLFVNILRLETSLWTLPDNPLDISEWFPFSLNPGNWRNIVKPFPFLADNSPLTIVFSRFKSFHDTAKNVLADSQLTIVCRRYFHGEDPHPFAELSGELGLPLIEGIASLIPLRHGCLVWDIVDNSGWGSETAFGGSLLTGLVRAVMNIASDGMTEGIDIYTGLPTYPGEYYTPGFLGTYPKAPHVVFMESPYTGIESSKFTYTEATDTSFVLGGQSMPGVNEIISAGINMG…
Dylan	pham_1	MTITYPDWEPEPERLARLERTRQEILYGDPMTAADAAERLAEEESAISQEWVVSIHDKLWRRAGEFGEDVISLEGSDPRNGLPTSTLKVKGNCEFTDMLMSCKSTFVGLMVETGGIRMPFYVDSFDYEFEDGAWVGTAQLLGIYDILNYIVIWPTWWLPLAAQPFSHAIYIGGLCTCIEAMIMENSLRLQSGIWEFVNNVVSLNPDMRAWIGTLLQSNGNIFDMLKTPIYVVRTNPLLDTSPLVARTVRMETCGAVIDDITRAYGVTVSVDLWLPGDEQPDYWTKNFASMRLTQPTYVVTVKDRSRITGPTGTVIDSAVRQVVDVAGSFFGDLLPIIQKVPGRDGVYISEQLGVDYVGPWALLIAPEPGEKGNVVTCRISFHTPKGWQHIIGGRSPKWL…
Dynamix	pham_1	MPAPAADMTTLAGHQQLWDTVMKRRQKREDERIAPPLIRLWDGDYKLRGQLVGERSHKFEFIENETGTASITISLDHYLAKWIASHKGRARRNVHVSFDKQGARWTGRMDHYDIVRTKEGDVYMEVVFKHDYEELKHIYVWANPFLRPEFQFPKLWVMFGPAKWALLLTLFVNILRLESSLWTLPDNPLDISEWFPFSLNPGNWRNIVKPFPFLADNSPLTIVFSRFKSFHDTAKNVLADSQLTIVCRRYFHGEDPHPFAELSGELGLPLIEGIASLIPLRHGCLVWDIVDNSGWGSETAFGGSLLTGLVRAVMNIASDGMTEGIDIYTGLPTYPGEYYTPGFLGTYPKAPHVVFMESPYTGIESSKFTYTEATDTSFVLGGQSMPGVNEIISAGINMG…
Dynamo	pham_1	MPRVENIGDYLDLAEIQRKLLSHNPHEVMQAARQVAEVDANPPGEVSCTVRYNTYKLAGEASNRKSLAVSWPRLTVPTGKLVLDGDDGLADVVLNCHETVVPVVVDCGPLRWSGRVDVAHDKFGDPNEPDTIECELIHDKVWLTRVVAFPWWFMPLQWQGPPTRGVAFGNAISVIKYLFASQFMRVQLGLWEFVNNLLSLNLDWRAMFGSLLMQNPGEELDLRDIVQMATTPVYVVPSAGWNDTSPFISLNWRMDELLQLVTKTCEDNGLTIEVYLWEPGMPQPDPFAEATNLLRIPTIVVDVKDRMQVTGITGTAFDGLQRTFVDLLGSMFGEALKPFLDPNNEAAYAPDGVNIAPVLGVHAIKPWCVFNADHPRSGVRGVVSHHHPIAWRTITGGKS…
DyoEdafos	pham_1	MANNWTDILAASDGDEWAAFKTIEAQADEVRAGHQALRRAKPLIRLWMNNPDGSEGLVYVGRVDYDDTIRGSFPFKNNTPSQGVLELRDDNYLAVWLKQLPNNPELKKNVVITVDFYGGKKRWSGLLDKWTIKSKEHVKYLEVTFNDDLTMLQYLLCPPNPALPIPVLQFPRIFGIAGPAKWAISTLIFINLFRVQGNLWTLPDDPFNLESWDDILDWSDWQCFVKSDSFLLDDSSVWTFLSSRMNPVDSIIADALDDAQLTITYRRVLTDDGETAEGFPGAHGIKNGALVFEIVDNSNATALEGTFFSGTIVDGFARSVLLYGGGFVEDTLSVVSDDQTLQPDEYYQSGWLATMAKMPWLVVRDNEWTPIESSDLSWGPAKNVSVIVGGDNPAADAIA…
Eagle	pham_1	MSTSTITSLEDAERVWNTAMARRALREQERLKPVLTRLWDGDMRLRGHVAGERGGDFEFIENDTGTASLQLSLDHHMAKWVMNFRGREKRNVIVTFDKQGARWSGFMDHYRVVREENGDVYLDIVFKHDYEQAKHILCWCNPFLRPELQFPKLWIIFGPAKWCLLLTLFVNILRLETSLWTLPDNPLDPTEWMPLSFNISNWRNIVKPFPLIGDNSNLTMVFSRFQSFHDIAKSTLEDAQLTIVCRRYLKGEDPHPFEDLRGELNIGPLEDLLSLIPIRHGCLVWDIVDNSGWGSETSFGGSWLTGFIRAVVNIASDGMTEGVDVFTGDPTFPGEYYTPWFLGTSPQAPWIVFEEGPYTGIKSSEFKYFEATDTSFVAGGESMPGVNEGISAGVNMGGD…
EagleEye	pham_1	MSGLTSLAESEDLWKKIELRKCKREQERLKPPDVELRDGDFRLRGLVAGERMLEWEFIENETGVATLQLSLSHYLAKWVMNHRGRAKRNVIIVIEKQGARWSGLMDHYRVVKTDQGDMYLEVVFLHDFEQTKHIRVWCNPFLRPELQFPKVWIIFGPAKWCLLVTLFCNLLRLETSLWTIPDDPTDINEWMGPSFNPANWRNIVKPFPFLLDNSPITMVFSRFGTFYETAKKALEDHQLTLTCRRYIKDRDPHPFNDLKGLWGIDPIEDLLQLIPLRDGCVVWDIEDNSGWGKQTAFGGSWLTGFIRAIVNLAGDGQVEGVDVFTGNPTFPGEYYTPWFLGTNPSAPHVVLEEGPLTGIKSSEFSYYEATDTSFLAGGSSAPGINEGIGALVNIGGDLL…
Eaglepride	pham_1	MSTSTITTLEDAERVWNTVMARRALREAERLKPPKVELWDGDMTLRGEVAGERGGDFEFIENDTGTASIQLSLDHHMAKWVMNFKGRAKRNVIITIEKQGARWSGFMDHYTVVREDNGDVYLDVVFKHDYEQAKHILCWANPFLRPELQFPKLWIIFGPAKWCLLLTLFVNILRLETSLWTLPDNPLDPTEWMPLSFNISNWRNIVKPFPLIGDNSNLTLVFSRFQSFHDVAKKTLEDAQLTITCRRYLRDRDPHPFEDLRGELNIGPLEDLLSLIPIRNGCVVWDIVDNSGWGSETAFGGSLLTGLIRAVVNIASDGMTEGVDVFTGDPTFPGQYYTPWFLGTSPQAPWVVFEEGPWSGIKSSEFKYYEATDTSFIAGGESMPGVNEGISAAVNMGGD…
Eapen	pham_1	MSTSTITSLEDAERVWNTAMARRALREQERLKPVLTRLWDGDMRLRGHVAGERGGDFEFIENDTGTASLQLSLDHHMAKWVMNFRGREKRNVIVTFDKQGARWSGFMDHYRVVREENGDVYLDIVFKHDYEQAKHILCWCNPFLRPELQFPKLWIIFGPAKWCLLLTLFVNILRLETSLWTLPDNPLDPTEWMPLSFNISNWRNIVKPFPLIGDNSNLTMVFSRFQSFHDIAKSTLEDAQLTIVCRRYLKGEDPHPFEDLRGELNIGPLEDLLSLIPIRHGCLVWDIVDNSGWGSETSFGGSWLTGFIRAVVNIASDGMTEGVDVFTGDPTFPGEYYTPWFLGTSPQAPWIVFEEGPYTGIKSSEFKYFEATDTSFVAGGESMPGVNEGISAGVNMGGD…
Easy2Say	pham_1	MAALAEINPPDDTVVTFYGKTYGIAGVSSDYIEVTAEFPRNAVETATIVLKHSDPMVPHVMKCYEEVVPVTIEIGAMRWSGRVDTFDYAMKDGEYTVTLQCVGDYNWFNKILVWPNWLLPIQVQIPSRAVFIGPAITCLKTMIGEQCLRLQLGMWELVNNLGSGNLDWQAWFGTALMSDGNPLDTLMTPIVVVPTNPLFDTSPWISINGRMDSVATLAEQTLKDLGLHLTASLWLPGDPQPKGLLFPLKKATIVVDVVDRSGVTGPTGTFIDGLIKDVVDLQESVLGKVLAPFLNPGNAYAPEGVNIAPTLGVNFVKPWALFVDHPRGGLTEFHLNGHHPLAHTIIGGGKSPKWLNDLINATMSFFVDIIQIVIGITGVPSGIFDGTFDDILLAFQLIE…
Ebony	pham_1	MSGLTSAEQAAELWMKIQKRHEARERERLKHPEIELRDGDFRLRGLVAGERMIEWEFIENETGTATLELSLDHYLAQWVMNHRGRAKRNVIIVIEKQGARWSGLMDHYRVVKTDQGDAYLEIVFLHDFEQAKHIRVWCNPFLRPELQFPKAWIIFGPAKWCLLVTLFVNLLRLETSLWTLPDDPTDLNEWMGPSFNPANWRNIVKPFPFLLDNSPITLVFSRFGTFYDTAKQILEDHQLTLTCRRYIKDRDPHPFNDLKGLWGIDPVEDLLQLIPLRDGCVVWDIEDNSGWGTETAFGGSWLTGFVRAIVHLAGDGQVEGVDVFSGDYTYPGQYYNPLFLGTSPVAPWVVLEEGPLTGIKSSEFSYYEATDTSFLAGGQSAPGINEGISALINIGGDLL…
Echild	pham_1	MSGLKSLAQSEDLWKLIQQRRAKREAARLAPADVELRDGDFRLRGAVAGERLLEWEFIENEVGNCTLQLSLSHYLAKWVMNHRGRAKRNVIINIEKQGARWTGMMDHYRVVKTDSGDAYLEIVFLHDFAQTRHIRVWCNPFLRPELQFPKVWIIFGPAKWCLLVTLFVNLLRLETSLWTLPDDPTDINEWMGPSFNPANWRNIVKPFPFLADNSPVTMVFSRFGTFYDTAKQILNDHQLTLTCRRYIKDRDPHPFEDLKGVWGIDPLEDLLQKIPLRDGCVVWDIEDNSGWGGQTAFGGSWLTGFLRAAVTLAGDGQVEGVDVFTGDYTFPGEYYRPGFLGTSPKAPHVVFEEGPLTGIKSSEFSYYEATDTSFLAGGQSAPGINEGISTGVNVGGDFL…
Edtherson	pham_1	MPAPAADMTTLAGHQQLWDTVMKRRQKREDERIAPPLIRLWDGDYKLRGQLVGERSHKFEFIENETGTASITISLDHYLAKWIASHKGRARRNVHVSFDKQGARWTGRMDHYDIVRTKEGDVYMEVVFKHDYEELKHIYVWANPFLRPEFQFPKLWVMFGPAKWALLLTLFVNILRLETSLWTLPDNPLDISEWFPFSLNPGNWRNIVKPFPFLADNSPLTIVFSRFKSFHDTAKNVLADSQLTIVCRRYFHGEDPHPFAELSGELGLPLIEGIASLIPLRHGCLVWDIVDNSGWGSETAFGGSLLTGLVRAVMNIASDGMTEGIDIYTGLPTYPGEYYTPGFLGTYPKAPHVVFMESPYTGIESSKFTYTEATDTSFVLGGQSMPGVNEIISAGINMG…
Efra2	pham_1	MYVQNGRKLWVPPACGANGVPDPVKNPIEAFRYLDLKRELIDAEAREKPLIRLWDKAFKYIGTVAAEKSVDAEEMLHDTGQGDIVLRGDDWLVEFMRTDVRREEDLHVTIDPYPHRRNWRRRWHAKVTNVRVARNENGQRTVTLECAHNREHWKHLLFGATPFSLPEVQPMRAWLLPGNTRTIVTTTGFINLARNYWPLLALPSQVMNPGAWIGQASNLANLNPLNWPVQMQFVNPVFDRSRTSVLMSRWSNAHDVCDALLKYAGCHVRAYCWLEEDEDSPHPELAAIVGEKLARPTRNCIVLAVEDMSGTTGVTGTAADGVLDLIAVSADNILSTLVQIDRDGDGVNDPFIRKLLGVAPAPPDITFRDNEYSSIISSEHSMFRAKAGKILTGGRSPGW…
Eidsmoe	pham_1	MMSGLATRKQADDLWKLIQQRRAKRELERLASPLVELRDGDFRLRGEVAGYRRLKWEFEENETTPATLQLPLDHYLAKWVMNHRGRAKRNVILNIEKQGARWTGMMDHYRVVKEDSGDQYLEIVFLHDFEQVKHIRVWCNPFLRPELQFPKIWIIFGPAKWCLLVTLFVNLLRLETSLWTLPDDPTDINEWMGPSFNPANWRNIVKPFPFLADNSAITMVFSRFGTFYDTAKQILTDHQLTLTCRRYIKDRDPHPFNELKGIWGIDPVEDLLQLIPLRDGCVVWDIEDNSGWGTETAFGGSWLTGFVRAIVQLASDGQVEGVDVFTGDYTYPGEYYNPFFLGTSPRAPHVVFEEGPVTGIKSSEFSYYEATDTSFLAGGQSAPGINEGISALVNIGGDL…
Ein37	pham_1	MTTLAEGIAGLFGPATGVSAATRRGEFTPEVKQQLLERRWAYMNRKVKKPLIRLWDKEMGFIARLENLDSWSWEELATDDGEAKVTFSGQANAWIREVVTYQTRIEEDLHVTIDPDPDKPHDWRNRWGGKVLIVEDDEVSGEAPVTTLHCISNRRHLRGILLGANPVFPMEVQIPKMFLWAGPTAFTCAAATFINLFRLQTLNGFYPVPRNIFAPETWLQNVSPLNWPIQVMPINPVLDQSRWCTIGARWKDAQTVLSPVMKDAGVICRAYTWIPGDPAPYTMFGALAEVLKPTRACIILSFEDKSGYSGPTGTAIDGALNLFAATLDDLITETLFPLDADHNLETDPFFRKLLLVAPKPPPWVFRDVGYGNVKRKTLMIHKQQGTDIVTGGKSPQWVN…
Eish	pham_1	MSKFERETAAWQSALQSGDPNRIARTARALAERKSKVDTSFRFTVCDKFWQPMGSVGGDLIEASGADPRNDVETGRIVLKGNSPLIPLFMDCKKTMVGVIVETAGLRYAFYTKNHTYEYRDSAWTGTAELRGIRDILNYYVIWPSWWLPIQAQPFSHAVFVWALQTVVENMVAECAIRLQSGWFEFINNGLSLNPDIRAWFGTVLQALSRDGLSVQAFTRMLRTPVYVSRTNPLLDTSPMVARTVRMETVQAVIKDVTQSYGVDTRMDLWLPGDPQPDRWANLDQPTYVFSTADRSQITGPTKTVLDSVLRTTIDLGGSLGDIFKPVIKQVPGMDGVFYAPALGVDFEQPYAYFVAPEPGEDTGIDACTITDHTPEGWQHIIGGRSPKWLNDLMNATFA…
Ejimix	pham_1	MPRVQVDQATLDDLRAKLSLDAYTAVDAARMAAELEQAAVSDTRIVVTVYDKFYRPVGECGDYISMGCKFPRNKVETGNLSIKRSDPLANVILQCHETTVPITIEIGHLLWSGQVKTAHDNFNQPGMADFVECELEGDYAWLMKILAWPNFLLPLQVQFPPRGVAIGPAISILKWLLATQAFRIQAGMWEMVNNALSLNLDWRSWFGTVLQANPGSDGIGLDDIARTLRTPIYVVPTNPLTDTSPFISVNWRMDKIGSIFEEVVEDNGLHVEVKLWRPGDPQPGNDPLLALFPLTVPTIVVDIKDRMGIVGPTGTFIDGILRVAVDLQEGLFGDILAPFLNPKGEYAPDGWNIAPLLGIHYVPSWAVFNADHPKGGVSGRMSHHRPEAWRVIVGGKSPK…
Ekdilam	pham_1	MVLMYVKNGRNLWVPPSVGANGVPDPLKNPIEAYQYLDGKRQLIDDEARAKPLIRLWDNQMRYIGTVAAEKSVDAEEMLHDTGQGDITLRGDDWLVEFMRTDVRREEDLHVTIDPYPHRRNWRWRWGAKVTNVRVKRDENGRRTVTLECAHNREHWKHLLFGATPFSSPEIQPLRAWLLPGNTRTIVSTTGFINLARNYWPILALPTQVMNPLAWLGEASNVLNLNPLNWPVQMQFVNPVFDRSRLSVLMSRWQNAHDVCDALLKYAGCHVRAYTWLEEDEDSPHPELALLVGEKLARPSRNCIVLAVEDMSGTTGVTGTALDGALDLLAVSADNILSSLVFVDRDGDGVADPFIRKLLGVAPAVPDIAFRDTKYSSIISSEHSMFRAKAQKILTGGKS…
ElTiger69	pham_1	MSGLVTLEDHEALWQKIQARRCKREQERLAPVLTRLWDGDYRLRGQVAGERAGSFEFIENDVGTAFLELSLDHYLSKWILNHRGRAKRNVHVTFDKQGARWAGRMSSYRVVRTEGGDAYLEVNFVHDYEQAKHILCWSNPFLRPELQFPKMWIIFGPAKWCLLMTLFVNILRLETSLWTLPDNPLDPSEWFPLSINISNWRNIVKPFPFLGDNSNLTIIFSRFKPFFDVAKDVLADAQLTMTCRRYLHGEDPHPFEDLRGELNIGPLEDLLSLIPIRHGCLVWDIVDNSGWGTETAFGGSLLTGLIRAVVSIAADGTTENIDVFHQDPVFPNQYYRPGWRGTLPNAPHVVFLDGKYTGIKSSEYEYVEATSTSFVGGGHSMPGINEAISAAINIGGDFL…
EleanorGeorge	pham_1	MSKFERETAAWQSALQSGDPNRIARTARALTERKSKVDTSFRFTVCDKFWQPMGAVGGDLIEASGADPRNDVETGRIVLKGNSPLIPLFMDCKKTMVGVIVETAGLRYAFYTKNHTYEYRDSAWTGTAELRGIRDILNYYVIWPSWWLPIQAQPFSHAIFVWALQTVVENMVAECALRLQSGWLEFINNGLSLNPDIRAWFGTVLQALSRDGLSVQAFTRMLRTPVYVSRTNPLLDTSPMVARTVRMETVQAVIKDVTQSYGVDTRMDLWLPGDPQPDRWANLDQPTYVFSTVDRSQITGPTKTVLDSVLRTTIDLGGSLGDIFKPVIKQVPGMDGVFYAPALGVDFEQPYAYFVAPEPGEDTGIDACTITDHTPEGWQHIIGGRSPKWLNDLMNATFA…
Elephantoon	pham_1	MSGISTRKQADDLWRLIQQRRAKRELERLAEPLVELRDGDFRLRGEVAGYRKLKWEFEENETTPATLQLPLDHYLAKWVMNHRGRAKRNVILNVEKQGSRWTGMMDHYRVVKEDSGDQYLEIVFLHDFEQVKHIRVWCNPFLRPELQFPKIWIIFGPAKWCLLVTLFVNLLRLETSLWTLPDDPTDLNEWMGPSFNPANWRNIVKPFPFISDNSAITMVFSRFGTFYDTAKQILTDHQLTLTCRRYIKDRDEHPFQELKGLWGIDPVEDLLSLIPLRDGCVVWDIEDNSGWGTETAFGGSWLTGFVRAIVQLASDGQVEGVDVFTGDYTYPGEYYNPLFLGTSPRAPHVVFEEGPITGIKSSEFSYYEATDTSFLAGGQSAPGINEGISALVNIGGDLL…
Elite2014	pham_1	MARVGYEDPANLHARLRADPYNAATAAQMAALAEINPPDDTVVTFYGKTYGIAGVSSDYIEVTAEFPRNAVETATIVLKHSDPMVPHVMKCYEEVVPVTIEIGAMRWSGRVDTFDYAMKDGEYTVTLQCVGDYNWFNKILVWPNWLLPIQVQIPSRAVFIGPAITCLKTMIGEQCLRLQLGMWELVNNLGSGNLDWQAWFGTALMSDGNPLDTLMTPIVVVPTNPLFDTSPWISINGRMDSVATLAEQTLKDLGLHLTASLWLPGDPQPKGLLFPLKKATIVVDVVDRSGVTGPTGTFIDGLIKDVVDLQESVLGKVLAPFLNPGNAYAPEGVNIAPTLGVNFVKPWALFVDHPRGGLTEFHLNGHHPLAHTIIGGGKSPKWLNDLINATMSFFVDIIQ…
Ellie	pham_1	MAGKLWVPPTVGANGVPDPIKNPIEAFRYLDLKREVIDAEAREKPLIRLWDKHMKYIGTVAAEKAVDAEEMLHDTGQGDIVLRGDDWLVEFMRSDVRKDEDLHITIDPYPHRRSWRWRWGAKVTNVRVARNENGQRTVTLECAHNREHWKKLLFGATPFSAPEVQPLRAWLLPGNTRTITFTTGFINLARNYCPLLALPTQVTNPGAWIGEASNVLNLNPLNWPVQMQFVNPVFDRSRLSVLMARWSNAHDVCDALLKYAGCHVRAYTWLTEDEDSPHPELALLVGEKLARPTRNCIVLAVEDMSGTRGITGTALDGALDLLAVSADNILSQLVFVDRDGDGVADPFIRKLLGMAPPVPDIVFRDTEQSAIISAEHSMFRAKASKILTGGKSPGWVNQT…
Elph10	pham_1	MARVGYEDPANLHARLRADPYNAATAAQMAALAEINPPDDTVVTFYGKTYGIAGVSSDYIEVTAEFPRNAVETATIVLKHSDPMVPHVMKCYEEVVPVTIEIGAMRWSGRVDTFDYAMKDGEYTVTLQCVGDYNWFNKILVWPNWLLPIQVQIPSRAVFIGPAITCLKTMIGEQCLRLQLGMWELVNNLGSGNLDWQAWFGTALMSDGNPLDTLMTPIVVVPTNPLFDTSPWISINGRMDSVATLAEQTLKDLGLHLTASLWLPGDPQPKGLLFPLKKATIVVDVVDRSGVTGPTGTFIDGLIKDVVDLQESVLGKVLAPFLNPGNAYAPEGVNIAPTLGVNFVKPWALFVDHPRGGLTEFHLNGHHPLAHTIIGGGKSPKWLNDLINATMSFFVDIIQ…
Emerson	pham_1	MYVQNGRKLWVPPACGANGVPDPVKNPIEAFRYLDLKRELIDAEAREKPLIRLWDKAFKYIGTVAAEKSVDAEEMLHDTGQGDIVLRGDDWLVEFMRTDVRREEDLHVTIDPYPHRRNWRRRWHAKVTNVRVARNENGQRTVTLECAHNREHWKHLLFGATPFSLPEVQPMRAWLLPGNTRTIVSTTGFINLARNYWPLLALPSQVMNPGAWIGQASNLANLNPLNWPVQMQFVNPLFDRSRTSVLMSRWSNAHDVCDALLKYAGCHVRAYCWLEEDEDSPHPELAAIVGEKLARPTRNCIVLAVEDMSGTTGVTGTAIDGVLDLIAVSADNILSTLVHVDRDGDGVDDPFIRKLLGVAPAPPDITFRDHEYSSIISSEHSMFRAKAQKILTGGRSPGW…
Emma	pham_1	MSKFERETAAWQSALQSGDPNRIARTARALTERKSKVDTSFRFTVCDKFWQPMGAVGGDLIEASGADPRNDVETGRIVLKGNSPLIPLFMDCKKTMVGVIVETAGLRYAFYTKNHTYEYRDSAWTGTAELRGIRDILNYYVIWPSWWLPIQAQPFSHAIFVWALQTVVENMVAECALRLQSGWLEFINNGLSLNPDIRAWFGTVLQALSRDGLSVQAFTRMLRTPVYVSRTNPLLDTSPMVARTVRMETVQAVIKDVTQSYGVDTRMDLWLPGDPQPDRWANLDQPTYVFSTVDRSQITGPTKTVLDSVLRTTIDLGGSLGDIFKPVIKQVPGMDGVFYAPALGVDFEQPYAYFVAPEPGEDTGIDACTITDHTPEGWQHIIGGRSPKWLNDLMNATFA…
Emmina	pham_1	MAALAEINPPDDTVVTFYGKTYGIAGVSSDYIEVTAEFPRNAVETATIVLKHSDPMVPHVMKCYEEVVPVTIEIGAMRWSGRVDTFDYAMKDGEYTVTLQCVGDYNWFNKILVWPNWLLPIQVQIPSRAVFIGPAITCLKTMIGEQCLRLQLGMWELVNNLGSGNLDWQAWFGTALMSDGNPLDTLMTPIVVVPTNPLFDTSPWISINGRMDSVATLAEQTLKDLGLHLTASLWLPGDPQPKGLLFPLKKATIVVDVVDRSGVTGPTGTFIDGLIKDVVDLQESVLGKVLAPFLNPGNAYAPEGVNIAPTLGVNFVKPWALFVDHPRGGLTEFHLNGHHPLAHTIIGGGKSPKWLNDLINATMSFFVDIIQIVIGITGVPSGIFDGTFDDILLAFQLIE…
Empress	pham_1	MSKFERETAAWQSALQSGDPNRIARTARALTERKSKVDTSFRFTVCDKFWQPMGAVGGDLIEASGADPRNDVETGRIVLKGNSPLIPLFMDCKKTMVGVIVETAGLRYAFYTKNHTYEYRDSAWTGTAELRGIRDILNYYVIWPSWWLPIQAQPFSHAIFVWALQTVVENMVAECALRLQSGWLEFINNGLSLNPDIRAWFGTVLQALSRDGLSVQAFTRMLRTPVYVSRTNPLLDTSPMVARTVRMETVQAVIKDVTQSYGVDTRMDLWLPGDPQPDRWANLDQPTYVFSTVDRSQITGPTKTVLDSVLRTTIDLGGSLGDIFKPVIKQVPGMDGVFYAPALGVDFEQPYAYFVAPEPGEDTGIDACTITDHTPEGWQHIIGGRSPKWLNDLMNATFA…
Enby	pham_1	MSKFERESAAWQSALQSGDPNRIARTARALAERKSKVDTSFRFTVCDKFWQPMGAVGGDLIEASGADPRNDVETGRIVLKGNSPLIPLFMDCKKTMVGVIVETAGLRYAFYTKNHTYEYRDSAWTGTAELRGIRDILKYYVIWPSWWLPIQAQPFSHAVFVWALQTVVENMVAECALRLQSGWLEFINNGLSLNPDVRAWFGTVLQALSRDGLSVQAFTRMLRTPVYVSRTNPLLDTSPMVARTVRMETVQAVIKDVTQSYGVDTRMDLWLPGDPQPDRWANLDQPTYVFSTVDRSQITGPTKTVLDSVLRTTIDLGGSLGDIFKPVIKQVPGMDGVFYAPALGVDFEQPYAYFVAPEPGEDTGIDACTITDHTPEGWQHIIGGRSPKWLNDLMNATFA…
Enceladus	pham_1	MADTQYWQDILDAADGDEWKAFASLEAKADSVRQEHVAIRRAKPLIRLWMNNPDGSEGLVYVGRVDYDDTIKGSFPFKNNTPSQGVLELRDDHYLAVWLKKLPNDPTLKKNVVITVDFYGGRKRWSGLLDKWTVKTADNVKYLEVSFNDDLTFLQYLLCPPNPLLPIPVFQFPRVFGIAGPAKWAISTVIFLNLFRVQGSLWQLPDDPFDLESWDDLWDWSDWQCFVKSNSFLLDDSSVWTFISSRMNPIDSIIADSLDDAQLTITYRRVLTDDGETASGFPGANNIKNGALVFEVVDNSNATALEGTFFEGSIVDGFVRSVLLYGGGFVEDTLSVVGDDQTLQPDEYYQSGWLATMAKMPWLVIRDNEWTPIESSDLSWGPAKNVSVIVGGDNPAADA…
EniyanLRS	pham_1	MSVPAPTSHFDWHEGSGSTTTSLVGGYTLTVSNWASRESVGSIGPSVLSDNWTLFARVTLTQLSGSSGSIFNTNSGNNEASWINIDSERRIGVWPDFNGDPLPEVGVPFDLAIVGNDDNVRFFVDGVQIASDDTFLAFNPGSGGFRVMRDVGLEYDIEELRFWNSALTDAQVMELSTPPQDVAPSSVDSGEVFGTPSVLQTDPEPDDALTEANEKLDAISQNVEDYRYELDVMRRAKPQITFYRNKAGNGPLGPADGGGPGLEYYGRVVQQDTIRASFPFKKNVSAQGVLELRFDHYIAEWLRTIPNDPEQCKNVVIRVDMFGGKLRWTGLLHHWEVKEDAEGIVYMECVFHDDLQFLQFLLGPPNPALPIPIFQFPRVLPIFGPAKWACSIMVLINLL…
Enkosi	pham_1	MYVKDGRTPWVAPSVGASGVPDPLRNPIEAYRYLDLKRELLDAEAREKPLIRLWDKHMKYIGTVAAEKSVDAEELLHETGQGDIVLRGDDWLVEFLRSDVRKDEDLHITIDPYPRRRSWRWRWNAKVTNVRVARNENGQHTVTFECAHNREHWKHLLFGATPFSAPEVQPLRAWLLPGNTRTIVTTTGFINLARNYWPILALPSQVLNPGAWIGEGSNVANLNPLNWPVQMQFVNPLLDRSRMSVVMSRWSAAHDVCDALLKYAGCHVRAYCWLEEDEDSPHPELAAIVGEKLARPTRNCIVLAVEDMSGTTGVTGTALDGVLDLIAVSADNILSTIIPIDRDGDGEPDPFIRKLLGVAPAPPDLTFRDGEYTQIISSEHSMFRAKAQKILTGGRSPGW…
EpicPhail	pham_1	MSHGTITTLEDANRVWNTVMAQRAMREAERLKPPLVRLWNGDMVLRGVVAGERGGDFEFIENDTGTASIQLSLDHHMAKWVMNFKGRDKRNVIITIDKQGARWSGFMDHYRVVREENGDCYLDVVFKHDYEQAKHILVWCNPFLRPELQFPKLWIIFGPAKWCLLLTLFVNILRLETSLWTLPDNPLDPTEWMPLSFNISNWRNIVKPFPLLGDNSNLTIVFSRFQSFHDVAKKTLQDAQLTIVCRRYLHGEDPHPFEDLRGELNIGPLEDLLSLIPIRHGCLVWDIIDNSGWGSETAFGGSWLTGFIRAVVNIASDGMTEGIDVFTGDPTFPGEYYTPWFLGTSPQAPWIVFEEGPYTGIKSSEFKYYEATDTSFVAGGESMPGVNEAISAAVNMGGD…
Eponine	pham_1	MAATILKPPAIGVGGPPDPVKAPLSAYRYLDARRDVIDEEAKARPLIRLWDKHMRYIGTVAAEKSVDAEEMLHDTGQGDIVLRGDDWLVEFLRTDVRKDEDLHITIDPYPNRRNWRWRWGAKVVNVRVKRDENGTRTVVFECAHNREHWKHLYFGATPFMDPAVQPIKAWLLPGNTRTIITTTGFINLARNYWPLLALPTNALNPFAWVGEASNVLNLNPLNWPVQMQFVNPLFDQSRFSVIMSRWSDAHSVTEAMLKDAGCHLRAYTWLEEDEDSPHPELAAIVGEKLARPTRNCIVLAVEDKSQRTGWTGTAFDGVLNLIGAVGDNFVTETIYQVIGTNKVIDPRTNSPAPPIISSILGTAPALPKITFREHEHSAIISSEHSMFRSKAQKILTGGK…
Equemioh13	pham_1	MSGLTSVREAEDLWQKIQLRRCKREQERLKPADVELRDGDFRLRGMVAGERLLEWEFIENETGTATLQLSLSHYLSKWVMNHRGRAKRNVILNIEKQGARWTGMMDHYRVVKTDSGDAYLEIVFLHDFEQTKHIRVWCNPFLRPEVQFPKVWIIFGPAKWCLLVTLFVNLLRLETSLWTLPDDPTDINEWMGPSFNPANWRNIVKPFPFLADNSPVTMVFSRFGTFYEVAKRFLEDHQLTLTCRRYIKDRDPHPFEDLKGVWGIDPVEDLLQKIPLRDGCVVWDIEDNSGWGTQTAFGGSWLTGFLRAAVTLAGDGQVEGVDVFTGDYTFPGEYYSPYFLGTSPKAPHVVFEEGPLTGIKSSEFSYYEATDTSFLAGGQSAPGINEGISTLVNMGGDFL…
Eradicator	pham_1	MSKFERETAAWQSALQSGDPNRIARTARALAERKSKVDTSFRFTVCDKFWQPMGAVGGDLIEASGADPRNDVETGRIVLKGNSPLIPLFMDCKKTMVGVIVETAGLRYAFYTKNHTYEYRDSAWTGTAELRGIRDILNYYVIWPSWWLPIQAQPFSHAVFVWALQTVVENMVAECALRLQSGWLEFINNGLSLNPDIRAWFGTVLQALSRDGLSVQAFTRMLRTPVYVSRTNPLLDTSPMVARTVRMETVQAVIKDVTQSYGVDTRMDLWLPGDPQPDRWANLDQPTYVFSTVDRSQITGPTKTVLDSVLRTTIDLGGSLGDIFKPVIKQVPGMDGVFYAPALGVDFEQPYAYFVAPEPGEDTGIDACTITDHTPEGWQHIIGGRSPKWLNDLMNATFA…
EricB	pham_1	MSGLFTESDAEALWAKINKRRWDREQARLKPAEVELRDGDFRLRGLVAGERLLEWEFIENETGTATLQLSLSHYLAKWAMNHRGRAKRNVIVVIEKQGARWSGMMDHYRVVKTDSGDQYLEIVFLHDFEQTKHIRVWCNPFLRPELQFPKIWIIFGPAKWCLLVTLFVNLLRLETSLWTLPDDPTDINEWMGPSFNPANWRNIVKPFPFLADNSPITMVFSRFGKFYDVAKQILDDHQLTLTCRRYIKERDPHPFDDLKGIWGLDPIEDLLQLIPLRDGCVVWDIEDNSGWGSQTAFGGSWLTGFIRAIAVLGSDGQVEGVDVFTGDYTYPGEYYNPLFLGTSPRAPWVVFEEGPLTGIKSSEFSYYEATDTSFLAGGQSAPGINEAIATGINVGGDFL…
Eris	pham_1	MSTSTITSLEDAERVWNTAMARRALREQERLKPVLTRLWDGDMRLRGHVAGERGGDFEFIENDTGTASLQLSLDHHMAKWVMNFRGREKRNVIVTFDKQGARWSGFMDHYRVVREENGDVYLDIVFKHDYEQAKHILCWCNPFLRPELQFPKLWIIFGPAKWCLLLTLFVNILRLETSLWTLPDNPLDPTEWMPLSFNISNWRNIVKPFPLIGDNSNLTMVFSRFQSFHDIAKSTLEDAQLTIVCRRYLKGEDPHPFEDLRGELNIGPLEDLLSLIPIRHGCLVWDIVDNSGWGSETSFGGSWLTGFIRAVVNIASDGMTEGVDVFTGDPTFPGEYYTPWFLGTSPQAPWIVFEEGPYTGIKSSEFKYFEATDTSFVAGGESMPGVNEGISAGVNMGGD…
Eros	pham_1	MSTSTITSLEDAERVWNTAMARRALREQERLKPVLTRLWDGDMRLRGHVAGERGGDFEFIENDTGTASLQLSLDHHMAKWVMNFRGREKRNVIVTFDKQGARWSGFMDHYRVVREENGDVYLDIVFKHDYEQAKHILCWCNPFLRPELQFPKLWIIFGPAKWCLLLTLFVNILRLETSLWTLPDNPLDPTEWMPLSFNISNWRNIVKPFPLIGDNSNLTMVFSRFQSFHDIAKSTLEDAQLTIVCRRYLKGEDPHPFEDLRGELNIGPLEDLLSLIPIRHGCLVWDIVDNSGWGSETSFGGSWLTGFIRAVVNIASDGMTEGVDVFTGDPTFPGEYYTPWFLGTSPQAPWIVFEEGPYTGIKSSEFKYFEATDTSFVAGGESMPGVNEGISAGVNMGGD…
Estave1	pham_1	MSKFERETAAWQSALQSGDPNRIAVTARTLAERKSKVDTSFRFTVCDKFWQPMGSVGGDLIEASGADPRNDVETGRIVLKGNSPLIPLFMDCKKTMVGVIVETAGLRYAFYTKNHTYEYRDSAWTGTAELRGIRDILNYYVIWPSWWLPIQAQPFSHAVFVWALQTVVENMVAECALRLQSGWLEFINNGLSLNPDVRAWFGTVLQALSRDGLSVKAFTRMLRTPVYVSRTNPLLDTSPMVARTVRMETVQAVIKDVTQSYGVDTRMDLWLPGDPQPDRWANLDQPTYVFSTADRSQITGPTKTVLDSVLRTTIDLGGSLGDIFKPVIKQVPGMDGVFYAPALGVDFEQPYAYFVAPEPGEDTGIDACTITDHTPEGWQHIIGGRSPKWLNDLMNATFA…
Estes	pham_1	MTAPVLDRIAELDSISTEVESYRDQLMWMRLAKPMITFYRNPDDGSEGLEYYGRVAYQDTIKASFPFKKNVSAQGVLELRFDHYISEWLRDVPEDPMAKKNIVIRVDFFGGKLRWTGLLHHHAKKMRDGMAYMEFTFNDDLQFLQFLLGPPNPALPIPVFQWPRVLPILGPAKWACSIMVLLNLIRVQGHLWTLPDDPFDLSQWLSILPTEWENWQVHIKCNPLALDDSSLWTVLGTRMNPIDAVLADALEDAQLTIRWRRIFSDEGESETGLLFVETVANGALVFEIVDDSGYFNPLLGGTFLGGTIMDGMVRSVAVYVGGFIEDTASVLTDDETYHPDEYYGSGWLATLAQMPWLVIRDSSWSPVETSELTWSPATAVSVIVGGDNPAADAIARLII…
Et2Brutus	pham_1	MSGLTSAEQAAELWMKIQKRHEARERERLKHPEIELRDGDFRLRGLVAGERMIEWEFIENETGTATLELSLDHYLAQWVMNHRGRAKRNVIIVIEKQGARWSGLMDHYRVVKTDQGDAYLEIVFLHDFEQAKHIRVWCNPFLRPELQFPKAWIIFGPAKWCLLVTLFVNLLRLETSLWTLPDDPTDLNEWMGPSFNPANWRNIVKPFPFLLDNSPITLVFSRFGTFYDTAKQILEDHQLTLTCRRYIKDRDPHPFNDLKGLWGIDLVEDLLQLIPLRDGCVVWDIEDNSGWGTETAFGGSWLTGFVRAIVHLAGDGQVEGVDVFSGDYTYPGQYYNPLFLGTSPVAPWVVLEEGPLTGIKSSEFSYYEATDTSFLAGGQSAPGINEGISALINIGGDLL…
Euphoria	pham_1	MPAPAADMTTLAGHQQLWDTVMKRRQKREDERIAPPLIRLWDGDYKLRGQLVGERSHKFEFIENETGTASITISLDHYLAKWIASHKGRARRNVHVSFDKQGARWTGRMDHYDIVRTKEGDVYMEVVFKHDYEELKHIYVWANPFLRPEFQFPKLWVMFGPAKWALLLTLFVNILRLETSLWTLPDNPLDISEWFPFSLNPGNWRNIVKPFPFLADNSPLTIVFSRFKSFHDTAKNVLADSQLTIVCRRYFHGEDPHPFAELSGELGLPLIEGIASLIPLRHGCLVWDIVDNSGWGSETAFGGSLLTGLVRAVMNIASDGMTEGIDIYTGLPTYPGEYYTPGFLGTYPKAPHVVFMESPYTGIESSKFTYTEATDTSFVLGGQSMPGVNEIISAGINMG…
Eureka	pham_1	MARVGYEDPANLHARLRADPYNAATAAQMAALAEINPPDDTVVTFYGKTYGIAGVSSDYIEVTAEFPRNAVETATIVLKHSDPMVPHVMKCYEEVVPVTIEIGAMRWSGRVDTFDYAMKDGEYTVTLQCVGDYNWFNKILVWPNWLLPIQVQIPSRAVFIGPAITCLKTMIGEQCLRLQLGMWELVNNLGSGNLDWQAWFGTALMSDGNPLDTLMTPIVVVPTNPLFDTSPWISINGRMDSVATLAEQTLKDLGLHLTASLWLPGDPQPKGLLFPLKKATIVVDVVDRSGVTGPTGTFIDGLIKDVVDLQESVLGKVLAPFLNPGNAYAPEGVNIAPTLGVNFVKPWALFVDHPRGGLTEFHLNGHHPLAHTIIGGGKSPKWLNDLINATMSFFVDIIQ…
Evanesce	pham_1	MTTLAEGIAGLFGPATGVSAATRRGEFTPEVKQQLLERRWAYMNRKVKKPLIRLWDKEMGFIARLENLDSWSWEELATDDGEAKVTFSGQANAWIREVVTYQTRIEEDLHVTIDPDPDKPHDWRNRWGGKVLIVEDDEVSGEAPVTTLHCISNRRHLRGILLGANPVFPMEVQIPKMFLWAGPTAFTCAAATFINLFRLQTLNGFYPVPRNIFAPETWLQNVSPLNWPIQVMPINPVLDQSRWCTIGARWKDAQTVLSPVMKDAGVICRAYTWIPGDPAPYTMFGALAEVLKPTRACIILSFEDKSGYSGPTGTAIDGALNLFAATLDDLITETLFPLDADHNLETDPFFRKLLLVAPKPPPWVFRDVGYGNVKRKTLMIHKQQGTDIVTGGKSPQWVN…
EvilGenius	pham_1	MSGLKSLAQSEDLWKLIQQRRAKREAARLAPADVELRDGDFRLRGAVAGERLLEWEFIENEVGNCTLQLSLSHYLAKWVMNHRGRAKRNVIINIEKQGARWTGMMDHYRVVKTDSGDAYLEIVFLHDFAQTRHIRVWCNPFLRPELQFPKVWIIFGPAKWCLLVTLFVNLLRLETSLWTLPDDPTDINEWMGPSFNPSNWRNIVKPFPFLADNSPVTMVFSRFGTFYDTAKQILNDHQLTLTCRRYIKDRDPHPFEDLKGVWGIDPLEDLLQKIPLRDGCVVWDIEDNSGWGTQTAFGGSWLTGFLRAAVTLAGDGQVEGVDVFTGDYTFPGEYYRPGFLGTSPMAPHVVFEEGPLTGIKSSEFSYYEATDTSFLAGGQSAPGINEAISTGVNVGGDFL…
Expelliarmus	pham_1	MSGLATLADHEALWNKLQARRCAREQARLAPVLTRLWDGDYQLRGQVAGERAGSFEFIENDVGTAFLQLSLDHYLAKWIMNHRGRAKRNVHVTFDKQGARWAGRMANYRVVREESGDCYLEVNFVHDYEQAKHILCWSNPFLLPELQFPKLWIIFGPAKWCLLMTLFVNILRLETSIWTLPDNPLDPSEYFPLSLNISTWRNIVKPFPFLGDNSNLTIVFSRFKKFYDLAKPILDDSQLTIECRRYLHGEDPHPFEDLRGELNIGPLEDLLSLIPIRHGALVWDIIDNSEWGTETAFGGSLLTGFVRAMVHIASDGLTEGVDVFTGDATYPGEYYRPGFFGTNPKAPWVVFQEGKYTGIKSSEFEYTEATDTSFVGGGHSMPGINEGISALVNIGGDFL…
ExplosioNervosa	pham_1	MSGLATRKQADDLWKLIQQRRAKRELERLAAPLVELRDGDFRLRGEVAGYRRLKWEFEENETTPATLQLPLDHYLAKWVMNHRGRAKRNVILNVEKQGARWTGMMDHYRVVKEDSGDQYLEIVFLHDFEQVKHIRVWCNPFLRPELQFPKIWIIFGPAKWCLLVTLFVNLLRLETSLWTLPDDPTDINEWMGPSFNPANWRNIVKPFPFLADNSAITMVFSRFGTFYDTAKQILTDHQLTLTCRRYIKDRDPHPFNDLKGVWGIDPVEDLLQLIPLRDGCVVWDIEDNSGWGTETAFGGSWLTGFVRAIVQLASDGQVEGVDVFTGDYTYPGEYYNPFFLGTSPRAPHVVFEEGPVTGIKSSEFSYYEATDTSFLAGGQSAPGINEGISALVNIGGDLL…
Eyeball	pham_1	MPAPAADMTTLAGHQQLWDTVMKRRQKREDERIAPPLIRLWDGDYKLRGQLVGERSHKFEFIENETGTASITISLDHYLAKWIASHKGRARRNVHVSFDKQGARWTGRMDHYDIVRTKEGDVYMEVVFKHDYEELKHIYVWANPFLRPEFQFPKLWVMFGPAKWALLLTLFVNILRLETSLWTLPDNPLDISEWFPFSLNPGNWRNIVKPFPFLADNSPLTIVFSRFKSFHDTAKNVLADSQLTIVCRRYFHGEDPHPFAELSGELGLPLIEGIASLIPLRHGCLVWDIVDNSGWGSETAFGGSLLTGLVRAVMSIASDGMTEGIDIYTGLPTYPGEYYTPGFLGTYPKAPHVVFMESPYTGIESSKFTYTEATDTSFVLGGQSMPGVNEIISAGINMG…
FF47	pham_1	MSPSGSTRLGGEMSDAGGWVTHADLTFERLKGNSLFAAMEAAKEESGPPDPRNNPLRALRYARTRRNVIVKSYKQRPLIRVWDKNHDYIGRITAEKSVDWQELMYSPGSAKILLRRNNWLSDFLIKDVRADEDLHITIDPRPTKRSWETRWGGKVTAAHIRRTSDGAHEIELECISNWTHWQHLIFQANPVLPPEIQLPKIFIFPMNIRTSATYTAILNLARNYVPLLSIPTNLFNPGHWLVPIIDPALPTSQNPGLLGNFSMLDWPVQMAFVNPAIDQSRFSFVTARWTMADVATDPLFRDAGCFLRAYTFLTEDETSPHRELADLIGERAARPNRNCVVLAVLNKSGHTGPTGTLLDGIIDLVASTLDDGITEIVFPIDRDSDGITDPLFRKWLGVA…
Faith1	pham_1	MWQDSDLWEIDKSCDYYRGRHESMRKAHPLIRIWINDPENSHGAVCVGRIDFTDTIKGSFPFKNNTATQGVLQIRDDHYIALFLKRLPQDERYQKNVMITVDFYGGAKRWSGLLDKWNIKTTEDGAKYFEMTFQDDLTYLQYLLCPPNPFLPIPVFQFPRMFMLAGPSKWAISMLILLNLLRVEGNLWELPDDPFDPEEWDQILDWSDWQVHIKGSPWLIDDSSMWTFLSARMNPVDAVIADALDDCQLTMTYRRVLTDDGEVADGLLGIADGTRVKNGALVFEVVDNSNAHAFDGTFLSGTVIDGFARSLITYGGGFVEDVFNQVGEDSTLHPDEYYQSGWLGTIAKQPWLVIRDSEWTPITSSDMSWGPSKNVSVVVGGDNPAADAIAKLIIETTGA…
Fajezeel	pham_1	MPAPAADMTTLAGHQQLWDTVMKRRQKREDERIAPPLIRLWDGDYKLRGQLVGERSHKFEFIENETGTASITISLDHYLAKWIASHKGRARRNVHVSFDKQGARWTGRMDHYDIVRTKEGDVYMEVVFKHDYEELKHIYVWANPFLRPEFQFPKLWVMFGPAKWALLLTLFVNILRLETSLWTLPDNPLDISEWFPFSLNPGNWRNIVKPFPFLADNSPLTIVFSRFKSFHDTAKNVLADSQLTIVCRRYFHGEDPHPFAELSGELGLPLIEGIASLIPLRHGCLVWDIVDNSGWGSETAFGGSLLTGLVRAVMNIASDGMTEGIDIYTGLPTYPGEYYTPGFLGTYPKAPHVVFMESPYTGIESSKFTYTEATDTSFVLGGQSMPGVNEIISAGINMG…
Fameo	pham_1	MSGLKSLAQSEDLWKLIQQRRAKREAARLAPADVELRDGDFRLRGAVAGERLLEWEFIENETGNCTLQLSLSHYLAKWVMNHRGRAKRNVIINIEKQGARWTGMMDHYRVVKTDSGDAYLEIVFLHDFAQTKHIRVWCNPFLRPELQFPKVWIIFGPAKWCLLVTLFVNLLRLETSLWTLPDDPTDINEWMGPSFNPANWRNIVKPFPFLADNSPVTMVFSRFGTFYDTAKQILNDHQLTLTCRRYIKDRDPHPFEDLKGIWGIDPLEDLLQLIPLRDGCVVWDIEDNSGWGGQTAFGGSWLTGFIRAAVTLAGDGQVEGVDVFTGDYTFPGEYYSPYFLGTSPLAPHVVFEEGPLTGIKSSEFSYYEATDTSFLAGGQSAPGINEGISTAVNVGGDFL…
Familton	pham_1	MTISYSDWEPEPERLARLERARQEILYGDPMTAADAAERLAEEESVISQEWVVSIHDKLWRRAGEFGEDVISLEGSDPRNGLPTSTLKVKGNCEFTDMLMSCKSTFVGLMVETGGIRMPFYVDSFDYEFEDGAWVGTAQLLGIYDILNYIVIWPTWWLPLAAQPFSHAIYIGGLCTCIEAMIMENSLRLQSGIWEFVNNVVSLNPDMRAWIGTLLQSNGNIFDMLKTPIYVVRTNPLLDTSPLVARTVRMETCGAVIDDITRAYGVTVSVDLWLPGDEQPDYWTKNFASMRLTQPTYVVTVKDRSRITGPTGTVIDSAVRQVVDVAGSFFGDLLPIIQKVPGRDGVYISEQLGVDYVGPWALLIAPEPGEKGNVVTCRISFHTPKGWQHIIGGRSPKWL…
Fancypants	pham_1	MSKFERETAAWQSALQSGDPNRIARTARALTERKSKVDTSFRFTVCDKFWQPMGAVGGDLIEASGADPRNDVETGRIVLKGNSPLIPLFMDCKKTMVGVIVETAGLRYAFYTKNHTYEYRDSAWTGTAELRGIRDILNYYVIWPSWWLPIQAQPFSHAVFVWALQTVVENMVAECALRLQSGWLEFINNGLSLNPDIRAWFGTVLQALSRDGLSVQAFTRMLRTPVYVSRTNPLLDTSPMVARTVRMETVQAVIKDVTQSYGVDTRMDLWLPGDPQPDRWANLDQPTYVFSTVDRSQITGPTKTVLDSVLRTTIDLGGSLGDIFKPVIKQVPGMDGVFYAPALGVDFEQPYAYFVAPEPGEDTGIDACTITDHTPEGWQHIIGGRSPKWLNDLMNATFA…
Farber	pham_1	MSHGTITTLEDANRVWNTVMAQRAMREAERLKPPLVRLWNGDMVLRGVVAGERGGDFEFIENDTGTASIQLSLDHHMAKWVMNFKGRDKRNVIITIDKQGARWSGFMDHYRVVREENGDCYLDVVFKHDYEQAKHILVWCNPFLRPELQFPKLWIIFGPAKWCLLLTLFVNILRLETSLWTLPDNPLDPTEWMPLSFNISNWRNIVKPFPLLGDNSNLTIVFSRFQSFHDVAKKTLQDAQLTIVCRRYLHGEDPHPFEDLRGELNIGPLEDLLSLIPIRHGCLVWDIIDNSGWGSETAFGGSWLTGFIRAVVNIASDGMTEGIDVFTGDPTFPGEYYTPWFLGTSPQAPWIVFEEGPYTGIKSSEFKYYEATDTSFVAGGESMPGVNEAISAAVNMGGD…
Fascinus	pham_1	MPAPAADMTTLAGHQQLWDTVMKRRQKREDERIAPPLIRLWDGDYKLRGQLVGERSHKFEFIENETGTASITISLDHYLAKWIASHKGRARRNVHVSFDKQGARWTGRMDHYDIVRTKEGDVYMEVVFKHDYEELKHIYVWANPFLRPEFQFPKLWVMFGPAKWALLLTLFVNILRLETSLWTLPDNPLDISEWFPFSLNPGNWRNIVKPFPFLADNSPLTIVFSRFKSFHDTAKNVLADSQLTIVCRRYFHGEDPHPFAELSGELGLPLIEGIASLIPLRHGCLVWDIVDNSGWGSETAFGGSLLTGLVRAVMNIASDGMTEGIDIYTGLPTYPGEYYTPGFLGTYPKAPHVVFMESPYTGIESSKFTYTEATDTSFVLGGQSMPGVNEIISAGINMG…
Fayely	pham_1	MSGLATRKQADDLWKLIQQRRAKRELERLAAPLVELRDGDFRLRGEVAGYRRLKWEFEENETTPATLQLPLDHYLAKWVMNHRGRAKRNVILNVEKQGARWTGMMDHYRVVKEDSGDQYLEIVFLHDFEQVKHIRVWCNPFLRPELQFPKIWIIFGPAKWCLLVTLFVNLLRLETSLWTLPDDPTDINEWMGPSFNPANWRNIVKPFPFLADNSAITMVFSRFGTFYDTAKQILTDHQLTLTCRRYIKDRDPHPFNDLKGVWGIDPVEDLLQLIPLRDGCVVWDIEDNSGWGTETAFGGSWLTGFVRAIVQLASDGQVEGVDVFTGDYTYPGEYYNPFFLGTSPRAPHVVFEEGPVTGIKSSEFSYYEATDTSFLAGGQSAPGINEGISALVNIGGDLL…
Fefferhead	pham_1	MMAGKLWVPPTVGANGVPDPTKNPIEAYRYLDLKREVIDAEAREKPLIRLWDKHMKYIGTVAAEKAVDAEEMLHDTGQGDIVLRGDDWLVEFMRSDVRKDEDLHITIDPYPRRRSWRWRWGAKVTNVRVARNENGQRTVTLECAHNREHWKKLLFGATPFSAPEVQPLRAWLLPGNTRTITFTTGFINLARNYCPLLALPTQVTNPGAWIGEASNVLNLNPLNWPVQMQFVNPVFDRSRLSVLMARWSNAHDVCDALLKYAGCHVRAYTWLTEDEDSPHPELALLVGEKLARPTRNCIVLAVEDMSGTRGITGTALDGALDLLAVSADNILSQLVFVDRDGDGVADPFIRKLLGMAPPVPDIVFRDTEQSAIISAEHSMFRAKASKILTGGKSPGWVNQ…
Fenn	pham_1	MPAPAADMTTLAGHQQLWDTVMKRRQKREDERIAPPLIRLWDGDYKLRGQLVGERSHKFEFIENETGTASITISLDHYLAKWIASHKGRARRNVHVSFDKQGARWTGRMDHYDIVRTKEGDVYMEVVFKHDYEELKHIYVWANPFLRPEFQFPKLWVMFGPAKWALLLTLFVNILRLETSLWTLPDNPLDISEWFPFSLNPGNWRNIVKPFPFLADNSPLTIVFSRFKSFHDTAKNVLADSQLTIVCRRYFHGEDPHPFAELSGELGLPLIEGIASLIPLRHGCLVWDIVDNSGWGSETAFGGSLLTGLVRAVMNIASDGMTEGIDIYTGLPTYPGEYYTPGFLGTYPKAPHVVFMESPYTGIESSKFTYTEATDTSFVLGGQSMPGVNEIISAGINMG…
Fernando	pham_1	MSHGTITTLEDANRVWNTVMAQRAMREAERLKPPLVRLWNGDMVLRGVVAGERGGDFEFIENDTGTASIQLSLDHHMAKWVMNFKGRDKRNVIITIDKQGARWSGFMDHYRVVREENGDCYLDVVFKHDYEQAKHILVWCNPFLRPELQFPKLWIIFGPAKWCLLLTLFVNILRLETSLWTLPDNPLDPTEWMPLSFNISNWRNIVKPFPLLGDNSNLTIVFSRFQSFHDVAKKTLQDAQLTIVCRRYLHGEDPHPFEDLRGELNIGPLEDLLSLIPIRHGCLVWDIIDNSGWGSETAFGGSWLTGFIRAVVNIASDGMTEGIDVFTGDPTFPGEYYTPWFLGTSPQAPWIVFEEGPYTGIKSSEFKYYEATDTSFVAGGESMPGVNEAISAAVNMGGD…
Fibonacci	pham_1	MSGLTSAEQAAELWMKIQKRHEARERERLKHPEIELRDGDFRLRGLVAGERMIEWEFIENETGTATLELSLDHYLAQWVMNHRGRAKRNVIIVIEKQGARWSGLMDHYRVVKTDQGDAYLEIVFLHDFEQAKHIRVWCNPFLRPELQFPKAWIIFGPAKWCLLVTLFVNLLRLETSLWTLPDDPTDLNEWMGPSFNPANWRNIVKPFPFLLDNSPITLVFSRFGTFYDTAKQILEDHQLTLTCRRYIKDRDPHPFNDLKGLWGIDLVEDLLQLIPLRDGCVVWDIEDNSGWGTETAFGGSWLTGFVRAIVHLAGDGQVEGVDVFSGDYTYPGQYYNPLFLGTSPVAPWVVLEEGPLTGIKSSEFSYYEATDTSFLAGGQSAPGINEGISALINIGGDLL…
Filch	pham_1	MARVGYEDPANLHARLRADPYNAATAAQMAALAEINPPDDTVVTFYGKTYGIAGVSSDYIEVTAEFPRNAVETATIVLKHSDPMVPHVMKCYEEVVPVTIEIGAMRWSGRVDTFDYAMKDGEYTVTLQCVGDYNWFNKILVWPNWLLPIQVQIPSRAVFIGPAITCLKTMIGEQCLRLQLGMWELVNNLGSGNLDWQAWFGTALMSDGNPLDTLMTPIVVVPTNPLFDTSPWISINGRMDSVATLAEQTLKDLGLHLTASLWLPGDPQPKGLLFPLKKATIVVDVVDRSGVTGPTGTFIDGLIKDVVDLQESVLGKVLAPFLNPGNAYAPEGVNIAPTLGVNFVKPWALFVDHPRGGLTEFHLNGHHPLAHTIIGGGKSPKWLNDLINATMSFFVDIIQ…
Filuzino	pham_1	MSKFERETAAWQSALQSGDPNRIARTARALTERKSKVDTSFRFTVCDKFWQPMGAVGGDLIEASGADPRNDVETGRIVLKGNSPLIPLFMDCKKTMVGVIVETAGLRYAFYTKNHTYEYRDSAWTGTAELRGIRDILNYYVIWPSWWLPIQAQPFSHAIFVWALQTVVENMVAECALRLQSGWLEFINNGLSLNPDIRAWFGTVLQALSRDGLSVQAFTRMLRTPVYVSRTNPLLDTSPMVARTVRMETVQAVIKDVTQSYGVDTRMDLWLPGDPQPDRWANLDQPTYVFSTVDRSQITGPTKTVLDSVLRTTIDLGGSLGDIFKPVIKQVPGMDGVFYAPALGVDFEQPYAYFVAPEPGEDTGIDACTITDHTPEGWQHIIGGRSPKWLNDLMNATFA…
Findley	pham_1	MTATLLEPPRIGANGAPDPVRDPISAYTYLDSRREVIDEEARARPLIRLWDKQMQYIGTVAAEKSVDAEEMLHDTGTGDIVLRGDDWLVEFMRSDVRKDEDLHITIDPYPHRRNWRWRWNAKVTNVRVKRGEDGLRTVTLECSHNREHWKHLYFGATPFMPPEVQPLRAWLLPGNTRTIVATTGFINLARNYSPLLALPSQVMNPGAWLGEASNVLNLNPLNWPVQMQFVNPVFDQSRFSVIMSRWADAHSVTEAMLKDAGCNVRAYMWLPEDEDSPHPELAAIIGEKAARPTRACIVLAVEDNSGRTGWTGTAADGFLQLIGVTGDDAIREVIGQIDDKGRIIDPITKATLFGKLLGTAPSIPSVVFRDTEHSSIITAEHSMFRAKAQKILTGGKSPG…
Finemlucis	pham_1	MWQDSDLWEIDKSCDYYRGRHESMRKAHPLIRIWINDPENSHGAVCVGRIDFTDTIKGSFPFKNNTATQGVLQIRDDHYIALFLKRLPQDERYQKNVMITVDFYGGAKRWSGLLDKWNIKTTEDGAKYFEMTFQDDLTYLQYLLCPPNPFLPIPVFQFPRMFMLAGPSKWAISMLILLNLLRVEGNLWELPDDPFDPEEWDQILDWSDWQVHIKGSPWLIDDSSMWTFLSARMNPVDAVIADALDDCQLTMTYRRVLTDDGEVADGLLGIADGTRVKNGALVFEVVDNSNAHAFDGTFLSGTVIDGFARSLITYGGGFVEDVFNQVGEDSTLHPDEYYQSGWLGTIAKQPWLVIRDSEWTPITSSDMSWGPSKNVSVVVGGDNPAADAIAKLIIETTGA…
Finnry	pham_1	MANTDWQSILAAADGDEWAAFSSLEDQAQQVRDQHAGIRRAKPLIRLWMNNPDGDAGLVYVGRVDYDDTINGSFPFKNNTPSQGILNLRDDHYLAVWLKRLPNDPALKKNVVITVDFYGGKKRWSGLLDHWKIVTKEHVKQLEVTFNDDLTFLQYLLCPPNPFLPIPVLQFPRIFGLAGPAKWTISVLILINLMRVQGNWWNLPDDPFDLESWDDAFDWSDWQCFVKANSFLLDDSSLWTFVSSRMNPIDSVIADSLDDAQLTITYRRILTDDGEVSDIPGVPNPKNGALVFEVVDNSNATALEGTFFEGTIVDGFARSVLVYGGGFVEDTLSTVGDDQTLQPDEYYQSGFLATMAKMPWLVVRDNEWTPIESSDLSWGPAKNVSVVVGGDNPAADAIA…
Fionnbharth	pham_1	MAATILKPPTIGVDGAPDPVKAPLSAYRYLDARRDVIDEEAKARPLIRLWDKNMQYIGTVAAEKSVDAEEMLHDTGQGDIVLRGDDWLVEFLRTDVRKDEDLHITIDPYPNRRNWRWRWGAKVVNVRVKRDENGTRTVVFECAHNREHWKHLYFGATPFMDPAVQPIKAWLLPGNTRTIITTTGFINLARNYWPLLALPTNALNPFAWVGEASNVLNLNPLNWPVQMQFVNPLFDQSRFSVIMSRWSDAHSVTEAMLKDAGCHLRAYTWLEEDEDSPHPELAAIVGEKLARPTRNCIVLAVEDKSQRTGWTGTAFDGVLNLIGAVGDNFVTETIYQVIGTNKVIDPRTNSPAPPIISSILGTAPALPKITFREHEHSAIISSEHSMFRSKAQKILTGGK…
FireRed	pham_1	MAALAEINPPDDTVVTFYGKTYGIAGVSSDYIEVTAEFPRNAVETATIVLKHSDPMVPHVMKCYEEVVPVTIEIGAMRWSGRVDTFDYAMKDGEYTVTLQCVGDYNWFNKILVWPNWLLPIQVQIPSRAVFIGPAITCLKTMIGEQCLRLQLGMWELVNNLGSGNLDWQAWFGTALMSDGNPLDTLMTPIVVVPTNPLFDTSPWISINGRMDSVATLAEQTLKDLGLHLTASLWLPGDPQPKGLLFPLKKATIVVDVVDRSGVTGPTGTFIDGLIKDVVDLQESVLGKVLAPFLNPGNAYAPEGVNIAPTLGVNFVKPWALFVDHPRGGLTEFHLNGHHPLAHTIIGGGKSPKWLNDLINATMSFFVDIIQIVIGITGVPSGIFDGTFDDILLAFQLIE…
Firecracker	pham_1	MTITYSDWEPEPERLARLERTRQEILYGDPMTAADAAERLAEEESAISQEWVVSIHDKLWRRAGEFGEDVISLEGSDPRNGLPTSTLKVKGNCEFTDMLMSCKSTFVGLMVETGGIRMPFYVDSFDYEFEDGAWVGTAQLLGIYDILNYIVIWPTWWLPLAAQPFSHAIYIGGLCTCIEAMIMENSLRLQSGIWEFVNNVVSLNPDMRAWIGTLLQSNGNIFDMLKTPIYVVRTNPLLDTSPLVARTVRMETCGAVIDDITRAYGVTVSVDLWLPGDEQPDYWTKNFASMRLTQPTYVVTVKDRSRITGPTGTVIDSAVRQVVDVAGSFFGDLLPIIQKVPGRDGVYISEQLGVDYVGPWALLIAPEPGEKGNVVTCRISFHTPKGWQHIIGGRSPKWL…
Firehouse51	pham_1	MSKFERETAAWQSALQSGDPNRIARTARALTERKSKVDTSFRFTVCDKFWQPMGAVGGDLIEASGADPRNDVETGRIVLKGNSPLIPLFMDCKKTMVGVIVETAGLRYAFYTKNHTYEYRDSAWTGTAELRGIRDILNYYVIWPSWWLPIQAQPFSHAIFVWALQTVVENMVAECALRLQSGWLEFINNGLSLNPDIRAWFGTVLQALSRDGLSVQAFTRMLRTPVYVSRTNPLLDTSPMVARTVRMETVQAVIKDVTQSYGVDTRMDLWLPGDPQPDRWANLDQPTYVFSTVDRSQITGPTKTVLDSVLRTTIDLGGSLGDIFKPVIKQVPGMDGVFYAPALGVDFEQPYAYFVAPEPGEDTGIDACTITDHTPEGWQHIIGGRSPKWLNDLMNATFA…
FiringLine	pham_1	MSGLKSLAQSEDLWKLIQQRRAKREAARLAPADVELRDGDFRLRGAVAGERLLEWEFIENEVGNCTLQLSLSHYLAKWVMNHRGRAKRNVIINIEKQGARWTGMMDHYRVVKTDSGDAYLEIVFLHDFAQTRHIRVWCNPFLRPELQFPKVWIIFGPAKWCLLVTLFVNLLRLETSLWTLPDDPTDINEWMGPSFNPANWRNIVKPFPFLADNSPVTMVFSRFGTFYDTAKQILNDHQLTLTCRRYIKDRDPHPFEDLKGVWGIDPLEDLLQKIPLRDGCVVWDIEDNSGWGGQTAFGGSWLTGFLRAAVTLAGDGQVEGVDVFTGDYTFPGEYYSPYFLGTSPLAPHVVFEEGPLTGIKSSEFSYYEATDTSFLAGGQSAPGINEGISTAVNVGGDFL…
First	pham_1	MSGLKSLRQSEDLWKLIQQRRAKREAARLAPADVELRDGDFRLRGVVAGERLLEWEFIENDVGNCTLHLSLNHYLAKWVMNHRGRAKRNVIINIEKQGARWTGMMDHYRVIKTDSGDAYLEVVFLHDYAQTQHIRVWCNPFLRPELQFPKVWIIFGPAKWCLLVTLFVNLLRLETSLWTLPDDPTDINEWMGPSFNPANWRNIVKPFPFLADNSPVTMVFSRFGKFYDVAKQHLEDHQLTLTCRRYIKDRDPHPFEDLKGVWGIDPLEDLLQKIPLRDGCVVWDIEDNSGWGTQTAFGGSWLTGFLRAAVTLAGDGQVEGVDVFTGDYTYPGEYYSPYFLGTSPMAPHVVLEEGPLTGIKSSEFSYYEATDTSFLAGGQSAPGINEGLSTAVNVGGDFL…
FirstPlacePfu	pham_1	MPRVENIGDYLDLAEIQRKLLSHNPHEVMQAARQVAEVDANPPGEVSCTVRYNTYKLAGEASNRKSLAVSWPRLTVPTGKLVLDGDDGLADVVLNCHETVVPVVVDCGPLRWSGRVDVAHDKFGDPNEPDTIECELIHDKVWLTRVVAFPWWFMPLQWQGPPTRGVAFGNAISVIKYLFASQFMRVQLGLWEFVNNLLSLNLDWRAMFGSLLMQNPGEELDLRDIVQMATTPVYVVPSAGWNDTSPFISLNWRMDELLQLVTKTCEDNGLTIEVYLWEPGMPQPDPFAEATNLLRIPTIVVDVKDRMQVTGITGTAFDGLQRTFVDLLGSMFGEALKPFLDPNNEAAYAPDGVNIAPVLGVHAIKPWCVFNADHPRSGVRGVVSHHHPIAWRTITGGKS…
Fishburne	pham_1	MPRVENIGDYLDLAEIQRKLLSHNPHEVMQAARQVAEVDANPPGEVSCTVRYNTYKLAGEASNRKSLAVSWPRLTVPTGKLVLDGDDGLADVVLNCHETVVPVVVDCGPLRWSGRVDVAHDKFGDPNEPDTIECELIHDKVWLTRVVAFPWWFMPLQWQGPPTRGVAFGNAISVIKYLFASQFMRVQLGLWEFVNNLLSLNLDWRAMFGSLLMQNPGEELDLRDIVQMATTPVYVVPSAGWNDTSPFISLNWRMDELLQLVTKTCEDNGLTIEVYLWEPGMPQPDPFAEATNLLRIPTIVVDVKDRMQVTGITGTAFDGLQRTFVDLLGSMFGEALKPFLDPNNEAAYAPDGVNIAPVLGVHAIKPWCVFNADHPRSGVRGVVSHHHPIAWRTITGGKS…
FlagStaff	pham_1	MAYPFAPAPNRTVQAWNNVEARRKVIDAEAKAPSLYRLWDKRLGYIGTVHTHKRFKAEQIDHDSGTGEVVLRGSDWLVKFLRTDVRAEEDLNFSVDPYPHRRNWRWRWGFKVTDVAVGKSEDGEVTVTLQITENREHWKHILFGATVFAPPEAQPIKCFLLPANCRTAVATAGTANLARLFNPALAVFTNLLNPGAWVGAALGAGLPGNFSFLNHPIQMQFVNPVTDTSRLSCLMSRWQDAHSVTEAMLRDAGCFVRSYMWLEEDEDSPHPELAMLVGEKAARPSRNCIVLSVQEQEHYHGITGLAPDGAIKLLAASGDDLITNTLFAEYDENGDGVTDPLIRKWFGAAPDVPSLVFRDGDRSAIITSERHMYKGTAKHIMTGGKSPQWLNQVQTFLVR…
Flare16	pham_1	MSGLTSVREAEDLWQKIQLRRCKREQERLKPADVELRDGDFRLRGMVAGERLLEWEFIENETGTATLQLSLSHYLSKWVMNHRGRAKRNVILNIEKQGARWTGMMDHYRVVKTDSGDAYLEIVFLHDFEQTKHIRVWCNPFLRPEVQFPKVWIIFGPAKWCLLVTLFVNLLRLETSLWTLPDDPTDINEWMGPSFNPANWRNIVKPFPFLADNSPVTMVFSRFGTFYEVAKRFLEDHQLTLTCRRYIKDRDPHPFEDLKGVWGIDPVEDLLQLIPLRDGCVVWDIEDNSGWGTQTAFGGSWLTGFLRAAVTLAGDGQVEGVDVFTGDYTFPGEYYSPYFLGTSPKAPHVVFEEGPLTGIKSSEFSYYEATDTSFLAGGQSAPGINEGISTLVNMGGDFL…
Flathead	pham_1	MSKFERETAAWQSALQSGDPNRIARTARALTERKSKVDTSFRFTVCDKFWQPMGAVGGDLIEASGADPRNDVETGRIVLKGNSPLIPLFMDCKKTMVGVIVETAGLRYAFYTKNHTYEYRDSAWTGTAELRGIRDILNYYVIWPSWWLPIQAQPFSHAIFVWALQTVVENMVAECALRLQSGWLEFINNGLSLNPDIRAWFGTVLQALSRDGLSVQAFTRMLRTPVYVSRTNPLLDTSPMVARTVRMETVQAVIKDVTQSYGVDTRMDLWLPGDPQPDRWANLDQPTYVFSTVDRSQITGPTKTVLDSVLRTTIDLGGSLGDIFKPVIKQVPGMDGVFYAPALGVDFEQPYAYFVAPEPGEDTGIDACTITDHTPEGWQHIIGGRSPKWLNDLMNATFA…
Flaverint	pham_1	MSGLTSAEQAAELWMKIQKRHEARERERLKHPDIELRDGDFRLRGLVAGERMIEWEFIENETGTATLELSLDHYLAQWVMNHRGRAKRNVIIVIEKQGARWSGLMDHYRVVKTDQGDAYLEIVFLHDFEQAKHIRVWCNPFLRPELQFPKIWIIFGPAKWCLLVTLFVNLLRLETSLWTLPDDPTDLNEWMGPSFNPANWRNIVKPFPFLLDNSPITLVFSRFGTFYDTAKQILEDHQLTLTCRRYIKDRDPHPFNDLKGLWGIDPVEDLLQLIPLRDGCVVWDIEDNSGWGTETAFGGSWLTGFVRAIVHLAGDGQVEGVDVFSGDYTYPGQYYNPLFLGTSPVAPWVVLEEGPLTGIKSSEFSYYEATDTSFLAGGQSAPGINEGISALINIGGDLL…
Florean	pham_1	MSTSTITSLEDAERVWNTAMARRALREQERLKPVLTRLWDGDMRLRGHVAGERGGDFEFIENDTGTASLQLSLDHHMAKWVMNFRGREKRNVIVTFDKQGARWSGFMDHYRVVREENGDVYLDIVFKHDYEQAKHILCWCNPFLRPELQFPKLWIIFGPAKWCLLLTLFVNILRLETSLWTLPDNPLDPTEWMPLSFNISNWRNIVKPFPLIGDNSNLTMVFSRFQSFHDIAKSTLEDAQLTIVCRRYLKGEDPHPFEDLRGELNIGPLEDLLSLIPIRHGCLVWDIVDNSGWGSETSFGGSWLTGFIRAVVNIASDGMTEGVDVFTGDPTFPGEYYTPWFLGTSPQAPWIVFEEGPYTGIKSSEFKYFEATDTSFVAGGESMPGVNEGISAGVNMGGD…
Florinda	pham_1	MSKFERETAAWQSALQSGDPNRIARTARALTERKSKVDTSFRFTVCDKFWQPMGAVGGDLIEASGADPRNDVETGRIVLKGNSPLIPLFMDCKKTMVGVIVETAGLRYAFYTKNHTYEYRDSAWTGTAELRGIRDILNYYVIWPSWWLPIQAQPFSHAIFVWALQTVVENMVAECALRLQSGWLEFINNGLSLNPDIRAWFGTVLQALSRDGLSVQAFTRMLRTPVYVSRTNPLLDTSPMVARTVRMETVQAVIKDVTQSYGVDTRMDLWLPGDPQPDRWANLDQPTYVFSTVDRSQVSGPTKTVLDSVLRTTIDLGGSLGDIFKPVIKQVPGMDGVFYAPALGVDFEQPYAYFVAPEPGEDTGIDACTITDHTPEGWQHIIGGRSPKWLNDLMNATFA…
Flux	pham_1	MSTSTITSLEDAERVWNTAMARRALREQERLKPVLTRLWDGDMRLRGHVAGERGGDFEFIENDTGTASLQLSLDHHMAKWVMNFRGREKRNVIVTFDKQGARWSGFMDHYRVVREENGDVYLDIVFKHDYEQAKHILCWCNPFLRPELQFPKLWIIFGPAKWCLLLTLFVNILRLETSLWTLPDNPLDPTEWMPLSFNISNWRNIVKPFPLIGDNSNLTMVFSRFQSFHDIAKSTLEDAQLTIVCRRYLKGEDPHPFEDLRGELNIGPLEDLLSLIPIRHGCLVWDIVDNSGWGSETSFGGSWLTGFIRAVVNIASDGMTEGVDVFTGDPTFPGEYYTPWFLGTSPQAPWIVFEEGPYTGIKSSEFKYFEATDTSFVAGGESMPGVNEGISAGVNMGGD…
Flypotenuse	pham_1	MAALAEINPPDDTVVTFYGKTYGIAGVSSDYIEVTAEFPRNAVETATIVLKHSDPMVPHVMKCYEEVVPVTIEIGAMRWSGRVDTFDYAMKDGEYTVTLQCVGDYNWFNKILVWPNWLLPIQVQIPSRAVFIGPAITCLKTMIGEQCLRLQLGMWELVNNLGSGNLDWQAWFGTALMSDGNPLDTLMTPIVVVPTNPLFDTSPWISINGRMDSVATLAEQTLKDLGLHLTASLWLPGDPQPKGLLFPLKKATIVVDVVDRSGVTGPTGTFIDGLIKDVVDLQESVLGKVLAPFLNPGNAYAPEGVNIAPTLGVNFVKPWALFVDHPRGGLTEFHLNGHHPLAHTIIGGGKSPKWLNDLINATMSFFVDIIQIVIGITGVPSGIFDGTFDDILLAFQLIE…
ForGetIt	pham_1	MSGLVTLEDHEALWQKIQARRCEREQERLAPVLTRLWDGDYRLRGQVAGERAGSFEFIENDVGTAFLELPLNHYLAAWIMNHRGRAKRNVHVTFDKQGARWGGRMSSYRVVRTESGDAYLEVNFVHDYEQAKHILCWSNPFLRPELQFPKMWIIFGPAKWCLLMTLFVNILRLETSLWTLPDNPLDPSEWFPLSLNISNWRNIVKPFPFLGDNSNLTIIFSRFKPFFDVAKDVLADAQLTMTCRRYLHGEDPHPFEDLRGELNIGPLEDLLSLIPIRHGCLVWDIVDNSGWGTETAFGGSLLTGLVRAVVNIASDGTTENIDVFHQDPVYPNQYYRPGWRGTLPNAPHVVFLDGKYTGIKSSEYEYVEATSTSFVGGGHSMPGINEAISAAINIGGDFL…
Forge	pham_1	MTTLAEGIAGLFGPATGVSAATRRGEFTPEVKQQLLERRWAYMNRKVKKPLIRLWDKEMGFIARLENLDSWSWEELATDDGEAKVTFSGQANAWIREVVTYQTRIEEDLHVTIDPDPDKPHDWRNRWGGKVLIVEDDEVSGEAPVTTLHCISNRRHLRGILLGANPVFPMEVQIPKMFLWAGPTAFTCAAATFINLFRLQTLNGFYPVPRNIFAPETWLQNVSPLNWPIQVMPINPVLDQSRWCTIGARWKDAQTVLSPVMKDAGVICRAYTWIPGDPAPYTMFGALAEVLKPTRACIILSFEDKSGYSGPTGTAIDGALNLFAATLDDLITETLFPLDADHNLETDPFFRKLLLVAPKPPPWVFRDVGYGNVKRKTLMIHKQQGTDIVTGGKSPQWVN…
Forsytheast	pham_1	MPAPAADMTTLAGHQQLWDTVMKRRQKREDERIAPPLIRLWDGDYKLRGQLVGERSHKFEFIENETGTASITISLDHYLAKWIASHKGRARRNVHVSFDKQGARWTGRMDHYDIVRTKEGDVYMEVVFKHDYEELKHIYVWANPFLRPEFQFPKLWVMFGPAKWALLLTLFVNILRLETSLWTLPDNPLDISEWFPFSLNPGNWRNIVKPFPFLADNSPLTIVFSRFKSFHDTAKNVLADSQLTIVCRRYFHGEDPHPFAELSGELGLPLIEGIASLIPLRHGCLVWDIVDNSGWGSETAFGGSLLTGLVRAVMNIASDGMTEGIDIYTGLPTYPGEYYTPGFLGTYPKAPHVVFMESPYTGIESSKFTYTEATDTSFVLGGQSMPGVNEIISAGINMG…
Francis47	pham_1	MPAPAADMTTLAGHQQLWDTVMKRRQKREDERLAPPLIRLWDGDYKLRGQLVGERSHKFEFIENETGTASITISLDHYLAKWIASHKGRARRNVHVSFDKQGARWTGRMDHYDIVRTKEGDVYMEVVFKHDYEELKHIYVWANPFLRPEFQFPKLWVMFGPAKWALLLTLFVNILRLETSLWTLPDNPLDISEWFPFSLNPGNWRNIVKPFPFLADNSPLTIVFSRFKSFHDTAKNVLADSQLTIVCRRYFHGEDPHPFAELSGELGLPLIEGIASLIPLRHGCLVWDIVDNSGWGSETAFGGSLLTGLVRAVMNIASDGMTEGIDIYTGLPTYPGEYYTPGFLGTYPKAPHVVFMESPYTGIESSKFTYTEATDTSFVLGGQSMPGVNEIISAGINMG…
Frankie	pham_1	MSKFERETAAWQSALQSGDPNRIARTARALTERKSKVDTSFRFTVCDKFWQPMGAVGGDLIEASGADPRNDVETGRIVLKGNSPLIPLFMDCKKTMVGVIVETAGLRYAFYTKNHTYEYRDSAWTGTAELRGIRDILNYYVIWPSWWLPIQAQPFSHAIFVWALQTVVENMVAECALRLQSGWLEFINNGLSLNPDIRAWFGTVLQALSRDGLSVQAFTRMLRTPVYVSRTNPLLDTSPMVARTVRMETVQAVIKDVTQSYGVDTRMDLWLPGDPQPDRWANLDQPTYVFSTVDRSQITGPTKTVLDSVLRTTIDLGGSLGDIFKPVIKQVPGMDGVFYAPALGVDFEQPYAYFVAPEPGEDTGIDACTITDHTPEGWQHIIGGRSPKWLNDLMNATFA…
Fred313	pham_1	MSNHATISTLEDANRVWNTVMARRAWREAERLKPPLIRLWDGDMTLRGVVAGERGGDFEFIENDTGTASIQLSLDHHMAKWVMNFKGRAKRNVIITIDKQGARWSGFMDHYRVVREENGDCYLDVVFKHDYEHAKHILVWCNPFLRPELQFPKLWIIFGPAKWCLLLTLFVNILRLETSLWTLPDNPLDPSEWMPLSFNISNWRNIVKPFPLIGDNSNLTIVFSRFQSFHDVAKKTLEDAQLTIVCRRYLKGEDPHPFENLRGELNIGPLEDLLSLIPIRHGCLVWDIIDNSGWGTETAFGGSWLTGFIRAVVNIASDGMTEGVDVFTGDPTFPGEYYTPWFLGTSPQAPWIVFEEGPYTGIKSSEFKYYEATDTSFVAGGESMPGVNEAISAAVNMGG…
Froghopper	pham_1	MPAPAADMTTLAGHQQLWDTVMKRRQKREDERIAPPLIRLWDGDYKLRGQLVGERSHKFEFIENETGTASITISLDHYLAKWIASHKGRARRNVHVSFDKQGARWTGRMDHYDIVRTKEGDVYMEVVFKHDYEELKHIYVWANPFLRPEFQFPKLWVMFGPAKWALLLTLFVNILRLETSLWTLPDNPLDISEWFPFSLNPGNWRNIVKPFPFLADNSPLTIVFSRFKSFHDTAKNVLADSQLTIVCRRYFHGEDPHPFAELSGELGLPLIEGIASLIPLRHGCLVWDIVDNSGWGSETAFGGSLLTGLVRAVMNIASDGMTEGIDIYTGLPTYPGEYYTPGFLGTYPKAPHVVFMESPYTGIESSKFTYTEATDTSFVLGGQSMPGVNEIISAGINMG…
Frosty24	pham_1	MVLMSMLMPAGYAGASPKRDPIATWNQVNARRRVLDEEAKSPSLYRLWDKRMNYIGTVHTHKSFDAEEMQHDTGEGTIVLRGSDWLVNFLRTDVRAEEDLNFTVDPYPHRRNWRWRWGFKVTDVEVGRSEDGEVTVTLHLMHNREHWKHILFGATVFAPPEAQPIKCFLLPANCRTAVATAGAANLARLFNPALAVFTNLLNPGAYVGAALGLGVPGNFSFLNHPIQMQFVNPITDTSRLTVLMSRWQDAHSVTEAMLRDAGCQVRAYTWLEEDEDSPHPELAMLIGEQLARPRRNCIVLACEERAQYQGITGLAPDGAIKLIAATGDDLITNTLFPEYDENGDGVTDPLIRKWLGAAPAVPSLVFRDGPRSAIVSSSHHMYKSKAKHIMTGGKSPAWL…
Fruitloop	pham_1	MSKFERETAAWQSALQSGDPNRIARTARALTERKSKVDTSFRFTVCDKFWQPMGAVGGDLIEASGADPRNDVETGRIVLKGNSPLIPLFMDCKKTMVGVIVETAGLRYAFYTKNHTYEYRDSAWTGTAELRGIRDILNYYVIWPSWWLPIQAQPFSHAIFVWALQTVVENMVAECALRLQSGWLEFINNGLSLNPDIRAWFGTVLQALSRDGLSVQAFTRMLRTPVYVSRTNPLLDTSPMVARTVRMETVQAVIKDVTQSYGVDTRMDLWLPGDPQPDRWANLDQPTYVFSTVDRSQITGPTKTVLDSVLRTTIDLGGSLGDIFKPVIKQVPGMDGVFYAPALGVDFEQPYAYFVAPEPGEDTGIDACTITDHTPEGWQHIIGGRSPKWLNDLMNATFA…
Fulbright	pham_1	MAAEQTDIEVWRSAIQSGDPHRIAATARWLTEKKSKVDTEFRFTVCDKMWQPIGYVGNDLMEGSGASPWNDTPTSRLVLKGNSPLIPMFMDCRNTLVGVIVETAGIREAFYTKVHRYRYENSAWTGTVELRGIWDILNYYVIWPTWWLPIQAQPVSHAVFMWALQTVLENMVAECAIRLQSGWLEFINNGLSLNPQIKAWLGTVLQAIKRDGLSVDTFTRMLRTPMYVKRTNPFLDTSPMAAETVRMETVGQVIKRITRPYGVTASVDLFMPGDPQPDQWVNLDQPTYVFSTRDRSQIEGPTKTVADSVIRTVIDLGGSLGSIFQPVIKQVPGMEGVFYAPRVGVDFEQPYAYVVAPEPGEDSSIISCEIADHTPEGWQHIIGGRSPKWLNDLLNATFA…
Funston	pham_1	MSTSTITSLEDAERVWNTAMARRALREQERLKPVLTRLWDGDMRLRGHVAGERGGDFEFIENDTGTASLQLSLDHHMAKWVMNFRGREKRNVIVTFDKQGARWSGFMDHYRVVREENGDVYLDIVFKHDYEQAKHILCWCNPFLRPELQFPKLWIIFGPAKWCLLLTLFVNILRLETSLWTLPDNPLDPTEWMPLSFNISNWRNIVKPFPLIGDNSNLTMVFSRFQSFHDIAKSTLEDAQLTIVCRRYLKGEDPHPFEDLRGELNIGPLEDLLSLIPIRHGCLVWDIVDNSGWGSETSFGGSWLTGFIRAVVNIASDGMTEGVDVFTGDPTFPGEYYTPWFLGTSPQAPWIVFEEGPYTGIKSSEFKYFEATDTSFVAGGESMPGVNEGISAGVNMGGD…
Fushigi	pham_1	MPAPAADMTTLAGHQQLWDTVMKRRQKREDERIAPPLIRLWDGDYKLRGQLVGERSHKFEFIENETGTASITISLDHYLAKWIASHKGRARRNVHVSFDKQGARWTGRMDHYDIVRTKEGDVYMEVVFKHDYEELKHIYVWANPFLRPEFQFPKLWVMFGPAKWALLMTLFVNILRLETSLWTLPDNPLDIYEWFPFSLNPGNWRNIVKPFPFLADNSPLTIVFSRFKSFYDTAKNVLADSQLTIVCRRYFHGEDPHPFAELSGELGLPLIEGIASLIPLRHGCLVWDIVDNSGWGSETAFGGSLLTGLVRAVMNIASDGMTEGIDIYTGLPTYPGEYYTPGFLGTYPKAPHVVFMESPYTGIESSKFTYTEATDTSFVLGGQSMPGVNEIISAGINMG…
GUmbie	pham_1	MSKFERESAAWQSALQSGDPNRIARTARALTERKSKVDTSFRFTVCDKFWQPMGAVGGDLIEASGADPRNDVETGRIVLKGNSPLIPLFMDCKKTMVGVIVETAGLRYAFYTKNHTYEYRDSAWTGTAELRGIRDILKYYVIWPSWWLPIQAQPFSHAVFVWALQTVVENMVAECALRLQSGWLEFINNGLSLNPDVRAWFGTVLQALSRDGLSVQAFTRMLRTPVYVSRTNPLLDTSPMVARTVRMETVQAVIKDVTQSYGVDTRMDLWLPGDPQPDRWANLDQPTYVFSTVDRSQITGPTKTVLDSVLRTTIDLGGSLGDIFKPVIKQVPGMDGVFYAPALGVDFEQPYAYFVAPEPGEDTGIDACTITDHTPEGWQHIIGGRSPKWLNDLMNATFA…
Gabriela	pham_1	MWQDSDLWEIDKSCDYYRGRHESMRKAHPLIRIWINDPENSHGAVCVGRIDFTDTIKGSFPFKNNTATQGVLQIRDDHYIALFLKRLPQDERYQKNVMITVDFYGGAKRWSGLLDKWNIKTTEDGAKYFEMTFQDDLTYLQYLLCPPNPFLPIPVFQFPRMFMLAGPSKWAISMLILLNLLRVEGNLWELPDDPFDPEEWDQILDWSDWQVHIKGSPWLIDDSSMWTFLSARMNPVDAVIADALDDCQLTMTYRRVLTDDGEVADGLLGIADGTRVKNGALVFEVVDNSNAHAFDGTFLSGTVIDGFARSLITYGGGFVEDVFNQVGEDSTLHPDEYYQSGWLGTIAKQPWLVIRDSEWTPITSSDMSWGPSKNVSVVVGGDNPAADAIAKLIIETTGA…
Gadost	pham_1	MSTSTITSLEDAERVWNTAMARRALREQERLKPVLTRLWDGDMRLRGHVAGERGGDFEFIENDTGTASLQLSLDHHMAKWVMNFRGREKRNVIVTFDKQGARWSGFMDHYRVVREENGDVYLDIVFKHDYEQAKHILCWCNPFLRPELQFPKLWIIFGPAKWCLLLTLFVNILRLETSLWTLPDNPLDPTEWMPLSFNISNWRNIVKPFPLIGDNSNLTMVFSRFQSFHDIAKSTLEDAQLTIVCRRYLKGEDPHPFEDLRGELNIGPLEDLLSLIPIRHGCLVWDIVDNSGWGSETSFGGSWLTGFIRAVVNIASDGMTEGVDVFTGDPTFPGEYYTPWFLGTSPQAPWIVFEEGPYTGIKSSEFKYFEATDTSFVAGGESMPGVNEGISAGVNMGGD…
Gage	pham_1	MAALAEINPPDDTVVTFYGKTYGIAGVSSDYIEVTAEFPRNAVETATIVLKHSDPMVPHVMKCYEEVVPVTIEIGAMRWSGRVDTFDYAMKDGEYTVTLQCVGDYNWFNKILVWPNWLLPIQVQIPSRAVFIGPAITCLKTMIGEQCLRLQLGMWELVNNLGSGNLDWQAWFGTALMSDGNPLDTLMTPIVVVPTNPLFDTSPWISINGRMDSVATLAEQTLKDLGLHLTASLWLPGDPQPKGLLFPLKKATIVVDVVDRSGVTGPTGTFIDGLIKDVVDLQESVLGKVLAPFLNPGNAYAPEGVNIAPTLGVNFVKPWALFVDHPRGGLTEFHLNGHHPLAHTIIGGGKSPKWLNDLINATMSFFVDIIQIVIGITGVPSGIFDGTFDDILLAFQLIE…
GageAP	pham_1	MPAPAADMTTLAGHQQLWDTVMKRRQKREDERIAPPLIRLWDGDYKLRGQLVGERSHKFEFIENETGTASITISLDHYLAKWIASHKGRARRNVHVSFDKQGARWTGRMDHYDIVRTKEGDVYMEVVFKHDYEELKHIYVWANPFLRPEFQFPKLWVMFGPAKWALLLTLFVNILRLETSLWTLPDNPLDISEWFPFSLNPGNWRNIVKPFPFLADNSPLTIVFSRFKSFHDTAKNVLADSQLTIVCRRYFHGEDPHPFAELSGELGLPLIEGIASLIPLRHGCLVWDIVDNSGWGSETAFGGSLLTGLVRAVMNIASDGMTEGIDIYTGLPTYPGEYYTPGFLGTYPKAPHVVFMESPYTGIESSKFTYTEATDTSFVLGGQSMPGVNEIISAGINMG…
Gaia	pham_1	MINMALQVASMEDLQRILDRTIAEKAAPNPSDPLSAYRYLEARRNMYREQKRQRPLLRLWDKNMNSIGTIAQEKSVRVEELMADSGTATCVIRRDNWLSDFMLYDRRAEEDLHFTLDPIPTNRSWRTRWGGKVTGVNAKRDANGLHTVEMEMIHNREHVKHILGGANPIFPPEIQFPKMFILPWNCRTAVSMMLFINLARQFFPLLSIPTNMFNPGAWLGVGDVIGGFDPLAWPIQVQFLNPLFDQSRTEILTARWNDMHTITQEPLEDAGCMIRAYTFLTEDKESPHPELHLGLKNAPIVGPILEKISEKTGLPTDVDELARPHRNAVILAVEDKSGVTGPTGTLLDGPINLIASTADDLITESLASVIDLDKDGDGKTDPLIRKWLGVAPKPPWVVF…
Gail	pham_1	MSGLASVKECNALWDKIQLRRCKLEQARLADPDVELRDGDFRLRGMVAGQRVLEWEFIENETGVCTLHMPLDHYLSKWAMNHRGRAKRNVIINIEKQGARWTGMMDHYRVVKNESGDQYLEIIFLHDFEQTKHIRVWCNPFLRPELQFPKVWIIFGPAKWCLLVTLFVNLLRLETSLWTLPDDPTDINEWMGPSFNPANWRNIVKPFPFLADNSPVTMVFSRFGTFYDTAKQILNDHQLTLTCRRYIKDRDPHPFEDLKGVWGIDPVEDLLQLIPLRDGCVVWDIEDNSGWGTETAFGGSWLTGFVRAIVTLASDGQVEGVDVFSGDYTYPGEYYNPLFLGTSPRAPHVVLEEGPLTGIKSSEFSYYEATDTSFLAGGSSAPGINEGIGALINIGGDLL…
Galactic	pham_1	MSKFERETAAWQSALQSGDPNRIARTARALTERKSKVDTSFRFTVCDKFWQPMGAVGGDLIEASGADPRNDVETGRIVLKGNSPLIPLFMDCKKTMVGVIVETAGLRYAFYTKNHTYEYRDSAWTGTAELRGIRDILNYYVIWPSWWLPIQAQPFSHAIFVWALQTVVENMVAECALRLQSGWLEFINNGLSLNPDIRAWFGTVLQALSRDGLSVQAFTRMLRTPVYVSRTNPLLDTSPMVARTVRMETVQAVIKDVTQSYGVDTRMDLWLPGDPQPDRWANLDQPTYVFSTVDRSQITGPTKTVLDSVLRTTIDLGGSLGDIFKPVIKQVPGMDGVFYAPALGVDFEQPYAYFVAPEPGEDTGIDACTITDHTPEGWQHIIGGRSPKWLNDLMNATFA…
Gancho	pham_1	MTTLAEGIAGLFGAATGVSAATRRGEFTPEVKQQLLERRWAYMNRKVKKPLIRLWDKEMGFIARLENLDSWSWEELATDDGEAKVTFSGQANAWIREVVTYQTRIEEDLHVTIDPDPDKPHDWRNRWGGKVLIVEDDEVSGEAPVTTLHCISNRRHLRGILLGANPVFPMEVQIPKMFLWAGPTAFTCAAATFINLFRLQTLNGFYPVPRNIFAPETWLQNVSPLNWPIQVMPINPVLDQSRWCTIGARWKDAQTVLSPVMKDAGVICRAYTWIPGDPAPYTMFGDLAELLKPTRACIILSFEDKSGYSGPTGTAIDGALNLFAATLDDLITETLFPLDADRNLETDPFFRKLLLVAPKPPPWVFRDVGYGNVKRKTLMIHKQQGTDIVTGGKSPQWVN…
Gandalf20	pham_1	MPAPAADMTTLAGHQQLWDTVMKRRQKREDERIAPPLIRLWDGDYKLRGQLVGERSHKFEFIENETGTASITISLDHYLAKWIASHKGRARRNVHVSFDKQGARWTGRMDHYDIVRTKEGDVYMEVVFKHDYEELKHIYVWANPFLRPEFQFPKLWVMFGPAKWALLLTLFVNILRLETSLWTLPDNPLDISEWFPFSLNPGNWRNIVKPFPFLADNSPLTIVFSRFKSFHDTAKNVLADSQLTIVCRRYFHGEDPHPFAELSGELGLPLIEGIASLIPLRHGCLVWDIVDNSGWGSETAFGGSLLTGLVRAVMNIASDGMTEGIDIYTGLPTYPGEYYTPGFLGTYPKAPHVVFMESPYTGIESSKFTYTEATDTSFVLGGQSMPGVNEIISAGINMG…
Gandalph	pham_1	MSKFERETAAWQSALQSGDPNRIARTARALAERKSKVDTSFRFTVCDKFWQPMGSVGGDLIEASGADPRNDVETGRIVLKGNSPLIPLFMDCKKTMVGVIVETAGLRYAFYTKNHTYEYRDSAWTGTAELRGIRDILKYYVIWPSWWLPIQAQPFSHAVFVWALQTVVENMVAECALRLQSGWLEFINNGLSLNPDVRAWFGTVLQALSRDGLSVQAFTRMLRTPVYVSRTNPLLDTSPMVARTVRMETVQAVIKDVTQSYGVDTRMDLWLPGDPQPDRWANLDQPTYVFSTVDRSQITGPTKTVLDSVLRTTIDLGGSLGDIFKPVIKQVPGMDGVFYAPALGVDFEQPYAYFVAPEPGEDTGIDACTITDHTPEGWQHIIGGRSPKWLNDLMNATFA…
Ganymede	pham_1	MYVQNGRKLWVPPACGANGVPDPVKNPIEAFRYLDLKRELIDAEAREKPLIRLWDKAFKYIGTVAAEKSVDAEEMLHDTGQGDIVLRGDDWLVEFMRTDVRREEDLHVTIDPYPHRRNWRRRWHAKVTNVRVARNENGQRTVTLECAHNREHWKHLLFGATPFSLPEVQPMRAWLLPGNTRTIVSTTGFINLARNYWPLLALPSQVMNPGAWIGQASNLANLNPLNWPVQMQFVNPLFDRSRTSVLMSRWSNAHDVCDALLKYAGCHVRAYCWLEEDEDSPHPELAAIVGEKLARPTRNCIVLAVEDMSGTTGVTGTAIDGVLDLIAVSADNILSTLVHVDRDGDGVDDPFIRKLLGVAPAPPDITFRDHEYSSIISSEHSMFRAKAQKILTGGRSPGW…
Gardann	pham_1	MWQDSDLWEIDKSCDYYRGRHESMRKAHPLIRIWINDPENSHGAVCVGRIDFTDTIKGSFPFKNNTATQGVLQIRDDHYIALFLKRLPQDERYQKNVMITVDFYGGAKRWSGLLDKWNIKTTEDGAKYFEMTFQDDLTYLQYLLCPPNPFLPIPVFQFPRMFMLAGPSKWAISMLILLNLLRVEGNLWELPDDPFDPEEWDQILDWSDWQVHIKGSPWLIDDSSMWTFLSARMNPVDAVIADALDDCQLTMTYRRVLTDDGEVADGLLGIADGTRVKNGALVFEVVDNSNAHAFDGTFLSGTVIDGFARSLITYGGGFVEDVFNQVGEDSTLHPDEYYQSGWLGTIAKQPWLVIRDSEWTPITSSDMSWGPSKNVSVVVGGDNPAADAIAKLIIETTGA…
GardenSalsa	pham_1	MVHASVEPTSGGDLMTAPVLDRIAELDSISTEVESYRDQLMWMRLAKPMITFYRNPDDGSEGLEYYGRVAYQDTIKASFPFKKNVSAQGVLELRFDHYISEWLRDVPEDPMAKKNIVIRVDFFGGKLRWTGLLHHHAKKMRDGMAYMEFTFNDDLQFLQFLLGPPNPALPIPVFQWPRVLPILGPAKWACSIMVLLNLIRVQGHLWTLPDDPFDLSQWLSILPTEWENWQVHIKCNPLALDDSSLWTVLGTRMNPIDAVLADALEDAQLTIRWRRIFSDEGESETGLLFVETVANGALVFEIVDDSGYFNPLLGGTFLGGTIMDGMVRSVAVYVGGFIEDTASVLTDDETYHPDEYYGSGWLATLAQMPWLVIRDSSWSPIETSELTWSPATAVSVIVG…
Gator	pham_1	MARVGYEDPANLHARLRADPYNAATAAQMAALAEINPPDDTVVTFYGKTYGIAGVSSDYIEVTAEFPRNAVETATIVLKHSDPMVPHVMKCYEEVVPVTIEIGAMRWSGRVDTFDYAMKDGEYTVTLQCVGDYNWFNKILVWPNWLLPIQVQIPSRAVFIGPAITCLKTMIGEQCLRLQLGMWELVNNLGSGNLDWQAWFGTALMSDGNPLDTLMTPIVVVPTNPLFDTSPWISINGRMDSVATLAEQTLKDLGLHLTASLWLPGDPQPKGLLFPLKKATIVVDVVDRSGVTGPTGTFIDGLIKDVVDLQESVLGKVLAPFLNPGNAYAPEGVNIAPTLGVNFVKPWALFVDHPRGGLTEFHLNGHHPLAHTIIGGGKSPKWLNDLINATMSFFVDIIQ…
Gattaca	pham_1	MPTLADLEIARPTIHEHRRRKKALKQAMPSLHLWVNPPDGETGDGLMWLGRVDLRDAEAYEFPFKNNEPSAGTVTVRADHYIAKKVASIPNDPDMCKNVVITVDLYGGTLRWSGLMHHWTVNSPEGSDYITLSFNDDLQFLDFMLAPPNPALPIPIFQFPRVWPMFGPTRWCVATLILLQIIRLEGHPWTLPDDPFDLEQWFDLVNWGDWQVHVKGVSFLTDDSLWTLLASRMNTVTSVIADALDDAQLTIVYRRIMRNWGETVTGLLDNNVKHGALVFEIVDRSGWALPEGTFFEGTAAAGFFRSVLTWGSGFIEDSLTMVTTTDELYPDEYYQTSWMSTLAAAPGVVVRDSRLVDLQSEVSHSPPTAVSVVVGGDNPAADAIARLIIESVGNLLGYF…
GaugeLDP	pham_1	MSGLTSVREAEALWQKIQLRRCKREQERLKPPDVELRDGDFRLRGMVAGERLLEWEFIENETGSATLQLSLSHYLAKWVMNHRGRAKRNVILNIEKQGARWTGLMDHYRVVKTDSGDAYLEIVFLHDFEQTKHIRVWCNPFLRPELQFPKIWIIFGPAKWCLLVTLFVNILRLETSLWTLPDDPTDINEWMGPSFNPSNWRNIVKPFPFLMDNSPITMVFSRFGKFYDVAKQILEDHQLTLTCRRYIKDRDPHPFEDLKGVWGIPVVSDLLQLIPLRDGCVVWDIEDNSGWGTQTAFGGSWLTGFVRAMVNLAGDGQVEGVDVFTGDYTYPGEYYRPWFLGTSPTAPHVVFEEGPLTGIKSSEFSYYEATDTSFLAGGQSAPGINEAISTAVNMGGDFL…
Gemini	pham_1	MARVGYEDPANLHARLRADPYNAATAAQMAALAEINPPDDTVVTFYGKTYGIAGVSSDYIEVTAEFPRNAVETATIVLKHSDPMVPHVMKCYEEVVPVTIEIGAMRWSGRVDTFDYAMKDGEYTVTLQCVGDYNWFNKILVWPNWLLPIQVQIPSRAVFIGPAITCLKTMIGEQCLRLQLGMWELVNNLGSGNLDWQAWFGTALMSDGNPLDTLMTPIVVVPTNPLFDTSPWISINGRMDSVATLAEQTLKDLGLHLTASLWLPGDPQPKGLLFPLKKATIVVDVVDRSGVTGPTGTFIDGLIKDVVDLQESVLGKVLAPFLNPGNAYAPEGVNIAPTLGVNFVKPWALFVDHPRGGLTEFHLNGHHPLAHTIIGGGKSPKWLNDLINATMSFFVDIIQ…
Gemma	pham_1	MSHGTITTLEEANRVWNTVMARRAMREAERLKPPLIRLWNGDMVLRGVVAGERGGDFEFIENDTGTASIQLSLDHHMAKWVMNFKGRDKRNVIITIDKQGARWSGFMDHYRVVREENGDCYLDIVFKHDYEQAKHILVWCNPFLRPELQFPKLWIIFGPAKWCLLLTLFVNILRLETSLWTLPDNPLDPTEWMPLSFNISNWRNIVKPFPLIGDNSNLTIVFSRFQSFHDVAKKTLQDAQLTIVCRRYLHGEDPHPFEDLRGELNIGPLEDLLSLIPIRHGCLVWDIIDNSGWGSETAFGGSWLTGFVRAVVNIASDGMTEGVDVFTGDPTFPGEYYTPWFLGTSPQAPWIVFEEGPYTGIKSSEFKYYEATDTSFVAGGESMPGVNEAISAAVNMGGD…
GenevaB15	pham_1	MVHASVEPTSGGDLMTAPVLDRIAELDSISTEVESYRDQLMWMRLAKPMITFYRNPDDGSEGLEYYGRVAYQDTIKASFPFKKNVSAQGVLELRFDHYISEWLRDVPEDPMAKKNIVIRVDFFGGKLRWTGLLHHHAKKMRDGMAYMEFTFNDDLQFLQFLLGPPNPALPIPVFQWPRVLPILGPAKWACSIMVLLNLIRVQGHLWTLPDDPFDLSQWLSILPTEWENWQVHIKCNPLALDDSSLWTVLGTRMNPIDAVLADALEDAQLTIRWRRIFSDEGESETGLLFVETVANGALVFEIVDDSGYFNPLLGGTFLGGTIMDGMVRSVAVYVGGFIEDTASVLTDDETYHPDEYYGSGWLATLAQMPWLVIRDSSWSPIETSELTWSPATAVSVIVG…
Gengar	pham_1	MILTVPNLADVLPVIDGPPDPVKSPLAAYSYLDARRQVIDEEARAKPLIRLWDNQMRYIGTVAAEKSVDAEEMLHDTGQGDIVLRGDDWLVDFMRTDVRKDEDLHVTIDPYPNRRNWRWRWNAKVTNVRVKRDENGIRTVTLQCAHNREHWKHLYFGATPFSAPEVQPIRAWLRIANTRTAIAETGFLNLARNYWPLLALPAQVMNPGAWAGEASNLLNLNPLNWPVQMQFVNAFTDQSRLTVLMARWSNAHDVTEAMLRSSGCNVRAYCWLTEDEDSPHPELAALVGQKLARPTRNCIVLAVEDNSGVTGPTGTAFDGALDLIAATGDNLITETLFPIDRDGDGETDPFIRKILGVAPKVPDITFRDTEYSQIISSEHSMFRAKAGKILTGGKSPGWV…
George	pham_1	MSGLVTLEDHEALWQKIQARRCERERERLAPVLTRLWDGDFRLRGQVAGERAGSFEFIENDVGTAYLELSLDHYLTKWILDHRGRAKRNVHVTFDKQGARWAGRMSSYRVVRKEGGDAFLEVNFVHDYEQAKHILCWSNPFLRPELQFPKMWIIFGPAKWCLLMTLFVNLLRLEASLWTVPDNPLDPSEWFPLSLNISRWRNIVKPFPFLGDNSNLTIIFSRFKPFFDVAKDILADAQLTMTCRRYLHGEDPHPFEDLRGELGIGPIEDLLKLIPIRHGCLVWDIVDNSGWGTETAFGGSLLTGLVRAVVSIAADGTTEYVDVFHQDPVFPNQYYRPGWKGTLPSAPHVVFFDGKYSGIKESEYEYIEATSTSFVGGGHSMPGVNEAISSAVNIGGDFL…
Georgie2	pham_1	MSGLKSLAQSEDLWKLIQQRRAKREAARLAPADVELRDGDFRLRGAVAGERLLEWEFIENEVGNCTLQLSLSHYLAKWVMNHRGRAKRNVIINIEKQGARWTGMMDHYRVVKTDSGDAYLEIVFLHDFAQTRHIRVWCNPFLRPELQFPKVWIIFGPAKWCLLVTLFVNLLRLETSLWTLPDDPTDINEWMGPSFNPANWRNIVKPFPFLADNSPVTMVFSRFGTFYDTAKQILNDHQLTLTCRRYIKDRDPHPFEDLKGVWGIDPLEDLLQKIPLRDGCVVWDIEDNSGWGGQTAFGGSWLTGFLRAAVTLAGDGQVEGVDVFTGDYTFPGEYYSPYFLGTSPLAPHVVFEEGPLTGIKSSEFSYYEATDTSFLAGGQSAPGINEGISTAVNVGGDFL…
Geraldini	pham_1	MYVQNGRKLWVPPACGANGVPDPVKNPIEAFRYLDLKRELIDAEAREKPLIRLWDKAFKYIGTVAAEKSVDAEEMLHDTGQGDIVLRGDDWLVEFMRTDVRREEDLHVTIDPYPHRRNWRRRWHAKVTNVRVARNENGQRTVTLECAHNREHWKHLLFGATPFSLPEVQPMRAWLLPGNTRTIVSTTGFINLARNYWPLLALPSQVMNPGAWIGQASNLANLNPLNWPVQMQFVNPLFDRSRTSVLMSRWSNAHDVCDALLKYAGCHVRAYCWLEEDEDSPHPELAAIVGEKLARPTRNCIVLAVEDMSGTTGVTGTAIDGVLDLIAVSADNILSTLVHVDRDGDGVDDPFIRKLLGVAPAPPDITFRDHEYSSIISSEHSMFRAKAQKILTGGRSPGW…
Geralt	pham_1	MSKFERETAAWQSALQSGDPNRIARTARALTERKSKVDTSFRFTVCDKFWQPMGAVGGDLIEASGADPRNDVETGRIVLKGNSPLIPLFMDCKKTMVGVIVETAGLRYAFYTKNHTYEYRDSAWTGTAELRGIRDILNYYVIWPSWWLPIQAQPFSHAIFVWALQTVVENMVAECALRLQSGWLEFINNGLSLNPDIRAWFGTVLQALSRDGLSVQAFTRMLRTPVYVSRTNPLLDTSPMVARTVRMETVQAVIKDVTQSYGVDTRMDLWLPGDPQPDRWANLDQPTYVFSTVDRSQITGPTKTVLDSVLRTTIDLGGSLGDIFKPVIKQVPGMDGVFYAPALGVDFEQPYAYFVAPEPGEDTGIDACTITDHTPEGWQHIIGGRSPKWLNDLMNATFA…
Gex	pham_1	MAAEQTDIEVWRSAIQSGDPHRIAATARWLTEKKSKVDTEFRFTVCDKMWQPIGYVGNDLMEGSGASPWNDTPTSRLVLKGNSPLIPMFMDCRNTLVGVIVETAGIREAFYTKVHRYRYENSAWTGTVELRGIWDILNYYVIWPTWWLPIQAQPVSHAVFMWALQTVLENMVAECAIRLQSGWLEFINNGLSLNPQIKAWLGTVLQAIKRDGLSVDTFTRMLRTPMYVKRTNPFLDTSPMAAETVRMETVGQVIKRITRPYGVTASVDLFMPGDPQPDQWVNLDQPTYVFSTRDRSQIEGPTKTVADSVIRTVIDLGGSLGSIFQPVIKQVPGMEGVFYAPRVGVDFEQPYAYVVAPEPGEDSSIISCEIADHTPEGWQHIIGGRSPKWLNDLLNATFA…
Ghoulboy	pham_1	MSGLVTLEDHEALWQKIQARRCEREQERLAPVLTRLWDGDYRLRGQVAGERAGSFEFIENDVGTAFLELPLNHYLAAWIMNHRGRAKRNVHVTFDKQGARWGGRMSSYRVVRTENGDAYLEVNFVHDYEQAKHILCWSNPFLRPELQFPKMWIIFGPAKWCLLMTLFVNILRLETSLWTLPDNPLDPSEWFPLSLNISNWRNIVKPFPFLGDNSNLTIIFSRFKPFFDVAKDVLADAQLTMTCRRYLHGEDPHPFEDLRGELNIGPLEDLLSLIPIRHGCLVWDIVDNSGWGTETAFGGSLLTGLIRAVVNIAADGTTENIDVFHQDPVFPNQYYRPGWRGTLPNAPHVVFLDGKYTGIKSSEYEYVEATSTSFVGGGHSMPGINEAISAAINIGGDFL…
Gideon	pham_1	MSMLMPAGYAGASPKRDPIATWNQVNARRRVLDEEAKSPSLYRLWDKRMNYIGTVHTHKSFDAEEMQHDTGEGTIVLRGSDWLVNFLRTDVRAEEDLNFTVDPYPHRRNWRWRWGFKVTDVEVGRSEDGEVTVTLHLMHNREHWKHILFGATVFAPPEAQPIKCFLLPANCRTAVATAGAANLARLFNPALAVFTNLLNPGAYVGAALGLGVPGNFSFLNHPIQMQFVNPITDTSRLTVLMSRWQDAHSVTEAMLRDAGCQVRAYTWLEEDEDSPHPELAMLIGEQLARPRRNCIVLACEERAQYQGITGLAPDGAIKLIAATGDDLITNTLFPEYDENGDGVTDPLIRKWLGAAPAVPSLVFRDGPRSAIVSSSHHMYKSKAKHIMTGGKSPAWLNQV…
GigiOuiOui	pham_1	MSKFERETAAWQSALQSGDPNRIARTARALTERKSKVDTSFRFTVCDKFWQPMGAVGGDLIEASGADPRNDVETGRIVLKGNSPLIPLFMDCKKTMVGVIVETAGLRYAFYTKNHTYEYRDSAWTGTAELRGIRDILKYYVIWPSWWLPIQAQPFSHAVFVWALQTVVENMVAECALRLQSGWLEFINNGLSLNPDIRAWFGTVLQALSRDGLSVQAFTRMLRTPVYVSRTNPLLDTSPMVARTVRMETVQAVIKDVTQSYGVDTRMDLWLPGDPQPDRWANLDQPTYVFSTVDRSQITGPTKTVLDSVLRTTIDLGGSLGDIFKPVIKQVPGMDGVFYAPALGVDFEQPYAYFVAPEPGEDTGIDACTITDHTPEGWQHIIGGRSPKWLNDLMNATFA…
Gilberta	pham_1	MSGLTSAEQAAELWMKIQKRHEARERERLKHPDIELRDGDFRLRGLVAGERMIEWEFIENETGTATLELPLDHYLAQWVMNHRGRAKRNVIIVIEKQGARWSGMMDHYRVVKTDQGDAYLEIVFLHDFEQAKHIRVWCNPFLRPELQFPKIWIIFGPAKWCLLVTLFVNLLRLETSLWTLPDDPTDLNEWMGPSFNPANWRNIVKPFPFLLDNSPITLVFSRFGTFYDTAKQILEDHQLTLTCRRYIKDRDPHPFNDLKGLWGIDLVEDLLQLIPLRDGCVVWDIEDNSGWGTETAFGGSWLTGFVRAIVHLAGDGQVEGVDVFSGDYTYPGQYYNPLFLGTSPVAPWVVLEEGPLTGIKSSEFSYYEATDTSFLAGGQSAPGINEGISALINIGGDLL…
Giles	pham_1	MTTLAEGIAGLFGPATGVSAATRRGEFTPEVKQQLLERRWAYMNRKVKKPLIRLWDKEMGFIARLENLDSWSWEELATDDGEAKVTFSGQANAWIREVVTYQTRIEEDLHVTIDPDPDKPHDWRNRWGGKVLIVEDDEVSGEAPVTTLHCISNRRHLRGILLGANPVFPMEVQIPKMFLWAGPTAFTCAAATFINLFRLQTLNGFYPVPRNIFAPETWLQNVSPLNWPIQVMPINPVLDQSRWCTIGARWKDAQTVLSPVMKDAGVICRAYTWIPGDPAPYTMFGALAEVLKPTRACIILSFEDKSGYSGPTGTAIDGALNLFAATLDDLITETLFPLDADHNLETDPFFRKLLLVAPKPPPWVFRDVGYGNVKRKTLMIHKQQGTDIVTGGKSPQWVN…
GingkoMaracino	pham_1	MSHGTITTLEDANRVWNTVMAQRAMREAERLKPPLVRLWNGDMVLRGVVAGERGGDFEFIENDTGTASIQLSLDHHMAKWVMNFKGRDKRNVIITIDKQGARWSGFMDHYRVVREENGDCYLDVVFKHDYEQAKHILVWCNPFLRPELQFPKLWIIFGPAKWCLLLTLFVNILRLETSLWTLPDNPLDPTEWMPLSFNISNWRNIVKPFPLLGDNSNLTIVFSRFQSFHDVAKKTLQDAQLTIVCRRYLHGEDPHPFEDLRGELNIGPLEDLLSLIPIRHGCLVWDIIDNSGWGSETAFGGSWLTGFIRAVVNIASDGMTEGIDVFTGDPTFPGEYYTPWFLGTSPQAPWIVFEEGPYTGIKSSEFKYYEATDTSFVAGGESMPGVNEAISAAVNMGGD…
Girafales	pham_1	MSKFERETAAWQSALQSGDPNRIARTARALTERKSKVDTSFRFTVCDKFWQPMGAVGGDLIEASGADPRNDVETGRIVLKGNSPLIPLFMDCKKTMVGVIVETAGLRYAFYTKNHTYEYRDSAWTGTAELRGIRDILNYYVIWPSWWLPIQAQPFSHAIFVWALQTVVENMVAECALRLQSGWLEFINNGLSLNPDIRAWFGTVLQALSRDGLSVQAFTRMLRTPVYVSRTNPLLDTSPMVARTVRMETVQAVIKDVTQSYGVDTRMDLWLPGDPQPDRWANLDQPTYVFSTVDRSQVSGPTKTVLDSVLRTTIDLGGSLGDIFKPVIKQVPGMDGVFYAPALGVDFEQPYAYFVAPEPGEDTGIDACTITDHTPEGWQHIIGGRSPKWLNDLMNATFA…
Girr	pham_1	MSKFERESAAWQSALQSGDPNRIARTARALTERKSKVDTSFRFTVCDKFWQPMGAVGGDLIEASGADPRNDVETGRIVLKGNSPLIPLFMDCKKTMVGVIVETAGLRYAFYTKNHTYEYRDSAWTGTAELRGIRDILKYYVIWPSWWLPIQAQPFSHAVFVWALQTVVENMVAECALRLQSGWLEFINNGLSLNPDVRAWFGTVLQALSRDGLSVQAFTRMLRTPVYVSRTNPLLDTSPMVARTVRMETVQAVIKDVTQSYGVDTRMDLWLPGDPQPDRWANLDQPTYVFSTVDRSQITGPTKTVLDSVLRTTIDLGGSLGDIFKPVIKQVPGMDGVFYAPALGVDFEQPYAYFVAPEPGEDTGIDACTITDHTPEGWQHIIGGRSPKWLNDLMNATFA…
Gladiator	pham_1	MSGLFTESDAQALWDKIQVRRAKREEARLQPADVELRDGDFRLRGAVAGERLLEWEFIENETGTATLQLSLGHYLAKWAMNHRGRAKRNVIIVIEKQGARWSGMMDHYRVVKTDSGDQFLEIVFLHDFEQTKHIRVWCNPFLRPELQFPKIWIIFGPAKWCLLVTLFVNLLRLETSLWTLPDDPTDINEWMGPSFNPANWRNIVKPFPFLADNSPITMVFSRFGKFYDVAKQILDDHQLTLTCRRYIKERDPHPFDDLKGIWGLDPIEDLLQLIPLRNGCVVWDIEDNSGWGTQTAFGGSWLTGFLRAIVNLGSDGQVEGVDVFTGDYTYPGEYYSPWFLGTSPTAPWVVFEEGPLTGIKSSEFSYYEATDTSFLAGGLSAPGINEAIATGINVGGDFL…
Glaske	pham_1	MPRVENIGDYLDLAEIQRKLLSHNPHEVMQAARQVAEVDANPPSEVSCTVRYNTYKLAGEASNRKSLTVSWPRLTVPTGKLVLDGDDGLADVVLNCHETVVPVVVDCGPLRWSGRVDVAHDKFGDPNEPDTIECELIHDKVWLTRVVAFPWWFMPLQWQGPPTRGVAFGNAISVIKYLFASQFMRVQLGLWEFVNNLLSLNLDWRAMFGSLLMQNPGEELDLRDIVQMATTPVYVVPSAGWNDTSPFISLNWRMDELLQLVTKTCEDNGLTIEVYLWEPGMPQPDPFAEATNLLRIPTIVVDVKDRMQVTGITGTFVDGLQRTFVDLLGSMFGEALKPFLDPNNEAAYAPDGVNIAPALGVHAIKPWCVFNADHPRSGVRGVVSHHHPIAWRTITGGKS…
Glexan	pham_1	MAALAEINPPDDTVVTFYGKTYGIAGVSSDYIEVTAEFPRNAVETATIVLKHSDPMVPHVMKCYEEVVPVTIEIGAMRWSGRVDTFDYAMKDGEYTVTLQCVGDYNWFNKILVWPNWLLPIQVQIPSRAVFIGPAITCLKTMIGEQCLRLQLGMWELVNNLGSGNLDWQAWFGTALMSDGNPLDTLMTPIVVVPTNPLFDTSPWISINGRMDSVATLAEQTLKDLGLHLTASLWLPGDPQPKGLLFPLKKATIVVDVVDRSGVTGPTGTFIDGLIKDVVDLQESVLGKVLAPFLNPGNAYAPEGVNIAPTLGVNFVKPWALFVDHPRGGLTEFHLNGHHPLAHTIIGGGKSPKWLNDLINATMSFFVDIIQIVIGITGVPSGIFDGTFDDILLAFQLIE…
Goku	pham_1	MARVGYEDPANLHARLRADPYNAATAAQMAALAEINPPDDTVVTFYGKTYGIAGVSSDYIEVTAEFPRNAVETATIVLKHSDPMVPHVMKCYEEVVPVTIEIGAMRWSGRVDTFDYAMKDGEYTVTLQCVGDYNWFNKILVWPNWLLPIQVQIPSRAVFIGPAITCLKTMIGEQCLRLQLGMWELVNNLGSGNLDWQAWFGTALMSDGNPLDTLMTPIVVVPTNPLFDTSPWISINGRMDSVATLAEQTLKDLGLHLTASLWLPGDPQPKGLLFPLKKATIVVDVVDRSGVTGPTGTFIDGLIKDVVDLQESVLGKVLAPFLNPGNAYAPEGVNIAPTLGVNFVKPWALFVDHPRGGLTEFHLNGHHPLAHTIIGGGKSPKWLNDLINATMSFFVDIIQ…
GoldenAsh	pham_1	MVLMSMLMPAGYAGASPKRDPIATWNQVNARRRVLDEEAKSPSLYRLWDKRMNYIGTVHTHKSFDAEEMQHDTGEGTIVLRGSDWLVNFLRTDVRAEEDLNFTVDPYPHRRNWRWRWGFKVTDVEVGRSEDGEVTVTLHLMHNREHWKHILFGATVFAPPEAQPIKCFLLPANCRTAVATAGAANLARLFNPALAVFTNLLNPGAYVGAALGLGVPGNFSFLNHPIQMQFVNPITDTSRLTVLMSRWQDAHSVTEAMLRDAGCQVRAYTWLEEDEDSPHPELAMLIGEQLARPRRNCIVLACEERAQYQGITGLAPDGAIKLIAATGDDLITNTLFPEYDENGDGVTDPLIRKWLGAAPAVPSLVFRDGPRSAIVSSSHHMYKSKAKHIMTGGKSPAWL…
GoldenSpark	pham_1	MARVGYEDPANLHARLRADPYNAATAAQMAALAEINPPDDTVVTFYGKTYGIAGVSSDYIEVTAEFPRNAVETATIVLKHSDPMVPHVMKCYEEVVPVTIEIGAMRWSGRVDTFDYAMKDGEYTVTLQCVGDYNWFNKILVWPNWLLPIQVQIPSRAVFIGPAITCLKTMIGEQCLRLQLGMWELVNNLGSGNLDWQAWFGTALMSDGNPLDTLMTPIVVVPTNPLFDTSPWISINGRMDSVATLAEQTLKDLGLHLTASLWLPGDPQPKGLLFPLKKATIVVDVVDRSGVTGPTGTFIDGLIKDVVDLQESVLGKVLAPFLNPGNAYAPEGVNIAPTLGVNFVKPWALFVDHPRGGLTEFHLNGHHPLAHTIIGGGKSPKWLNDLINATMSFFVDIIQ…
Goldilocks	pham_1	MARVGYEDPANLHARLRADPYNAATAAQMAALAEINPPDDTVVTFYGKTYGIAGVSSDYIEVTAEFPRNAVETATIVLKHSDPMVPHVMKCYEEVVPVTIEIGAMRWSGRVDTFDYAMKDGEYTVTLQCVGDYNWFNKILVWPNWLLPIQVQIPSRAVFIGPAITCLKTMIGEQCLRLQLGMWELVNNLGSGNLDWQAWFGTALMSDGNPLDTLMTPIVVVPTNPLFDTSPWISINGRMDSVATLAEQTLKDLGLHLTASLWLPGDPQPKGLLFPLKKATIVVDVVDRSGVTGPTGTFIDGLIKDVVDLQESVLGKVLAPFLNPGNAYAPEGVNIAPTLGVNFVKPWALFVDHPRGGLTEFHLNGHHPLAHTIIGGGKSPKWLNDLINATMSFFVDIIQ…
Gomashi	pham_1	MSMLMPAGYAGASPKRDPIATWNQVNARRRVLDEEAKSPSLYRLWDKRMNYIGTVHTHKSFDAEEMQHDTGEGTIVLRGSDWLVNFLRTDVRAEEDLNFTVDPYPHRRNWRWRWGFKVTDVEVGRSEDGEVTVTLHLMHNREHWKHILFGATVFAPPEAQPIKCFLLPANCRTAVATAGAANLARLFNPALAVFTNLLNPGAYVGAALGLGVPGNFSFLNHPIQMQFVNPITDTSRLTVLMSRWQDAHSVTEAMLRDAGCQVRAYTWLEEDEDSPHPELAMLIGEQLARPRRNCIVLACEERAQYQGITGLAPDGAIKLIAATGDDLITNTLFPEYDENGDGVTDPLIRKWLGAAPAVPSLVFRDGPRSAIVSSSHHMYKSKAKHIMTGGKSPAWLNQV…
Gompeii16	pham_1	MPAPAADMTTLAGHQQLWDTVMKRRQKREDERLAPPLIRLWDGDYKLRGQLVGERSHKFEFIENETGTASITISLDHYLAKWIASHKGRARRNVHVSFDKQGARWTGRMDHYDIVRTKEGDVYMEVVFKHDYEELKHIYVWANPFLRPEFQFPKLWVMFGPAKWALLLTLFVNILRLETSLWTLPDNPLDISEWFPFSLNPGNWRNIVKPFPFLADNSPLTIVFSRFKSFHDTAKNVLADSQLTIVCRRYFHGEDPHPFAELSGELGLPLIEGIASLIPLRHGCLVWDIVDNSGWGSETAFGGSLLTGLVRAVMNIASDGMTEGIDIYTGLPTYPGEYYTPGFLGTYPKAPHVVFMESPYTGIESSKFTYTEATDTSFVLGGQSMPGVNEIISAGINMG…
GooberAzure	pham_1	MARVGYEDPANLHARLRADPYNAATAAQMAALAEINPPDDTVVTFYGKTYGIAGVSSDYIEVTAEFPRNAVETATIVLKHSDPMVPHVMKCYEEVVPVTIEIGAMRWSGRVDTFDYAMKDGEYTVTLQCVGDYNWFNKILVWPNWLLPIQVQIPSRAVFIGPAITCLKTMIGEQCLRLQLGMWELVNNLGSGNLDWQAWFGTALMSDGNPLDTLMTPIVVVPTNPLFDTSPWISINGRMDSVATLAEQTLKDLGLHLTASLWLPGDPQPKGLLFPLKKATIVVDVVDRSGVTGPTGTFIDGLIKDVVDLQESVLGKVLAPFLNPGNAYAPEGVNIAPTLGVNFVKPWALFVDHPRGGLTEFHLNGHHPLAHTIIGGGKSPKWLNDLINATMSFFVDIIQ…
Goose	pham_1	MSHGTITTLEEAERVWNTVMARRAMREAERLKPPLVELWDGDMNLRGQVAGERGGDFEFIENDTGTASIQLSLDHHMAKWVMNFKGRAKRNVIITIEKQGARWSGFMDHYRVVREENGDVYLDVVFKHDYEQAKHILCWANPFLRPELQFPKLWILFGPAKWCLLLTLFVNILRLETSLWTLPDNPLDPSEWMPLSFNISNWRNIVKPFPLLGDNSNLTLVFSRFQSFHDVAKRTLEDAQLTIVCRRYLRDRDPHPFEDLRGELNIGPLEDLLSLIPIRNGCVVWDIVDNSGWGSETAFGGSLLTGLIRAIVNIASDGMTEGVDVFTGDPTFPGEYYTPWFLGTSPQAPWVVFEEGPWSGIKSSEFKYYEATDTSFVAGGESMPGVNEGISAAVNMGGD…
Graduation	pham_1	MPAPAADMTTLAGHQQLWDTVMKRRQKREDERIAPPLIRLWDGDYKLRGQLVGERSHKFEFIENETGTASITISLDHYLAKWIASHKGRARRNVHVSFDKQGARWTGRMDHYDIVRTKEGDVYMEVVFKHDYEELKHIYVWANPFLRPEFQFPKLWVMFGPAKWALLLTLFVNILRLETSLWTLPDNPLDISEWFPFSLNPGNWRNIVKPFPFLADNSPLTIVFSRFKSFHDTAKNVLADSQLTIVCRRYFHGEDPHPFAELSGELGLPLIEGIASLIPLRHGCLVWDIVDNSGWGSETAFGGSLLTGLVRAVMNIASDGMTEGIDIYTGLPTYPGEYYTPGFLGTYPKAPHVVFMESPYTGIESSKFTYTEATDTSFVLGGQSMPGVNEIISAGINMG…
Gravaillia	pham_1	MTTLAEGIAGLFGAATGVSAATRRGEFTPEVKQQLLERRWAYMNRKVKKPLIRLWDKEMGFIARLENLDSWSWEELATDDGEAKVTFSGQANAWIREVVTYQTRIEEDLHVTIDPDPDKPHDWRNRWGGKVLIVEDDEVSGEAPVTTLHCISNRRHLRGILLGANPVFPMEVQIPKMFLWAGPTAFTCAAATFINLFRLQTLNGFYPVPRNIFAPETWLQNVSPLNWPIQVMPINPVLDQSRWCTIGARWKDAQTVLSPVMKDAGVICRAYTWIPGDPAPYTMFGDLAELLKPTRACIILSFEDKSGYSGPTGTAIDGALNLFAATLDDLITETLFPLDADRNLETDPFFRKLLLVAPKPPPWVFRDVGYGNVKRKTLMIHKQQGTDIVTGGKSPQWVN…
GreaseLightnin	pham_1	MARGGARLVPRVENIGDYLDLAEIQRKLLSHNPHEVMQAARQVAEVDANPPGEVSCTVRYNTYKLAGEASNRKSLTVSWPRLTVPTGKLVLDGDDGLADVVLNCHETVVPVVVDCGPLRWSGRIDVAHDKFGDPNEPDTIECELIHDKVWLTRVVAFPWWFMPLQWQGPPTRGVAFGNAISVIKYLFASQFMRVQLGLWEFVNNLLSLNLDWRAMFGSLLMQNPGEELDLRDIVQMATTPVYVVPSAGWNDTSPFISLNWRMDELLQLVTKTCEDNGLTIEVYLWEPGMPQPDPFAEATNLLRIPTIVVDVKDRMQVTGITGTAVDGLQRTFVDLLGSMFGEALKPFLDPNNEAAYAPDGVNIAPVLGVHAIKPWCVFNADHPRSGVRGVVSHHHPIAW…
GreedyLawyer	pham_1	MSGLFTESDAEALWAKINKRRWDREQARLKPAEVELRDGNFRLRGLVAGERLLEWEFIENETGTATLQLSLSHYLAKWAMNHRGRAKRNVIIVIEKQGARWSGMMDHYRVVKTDSGDQYLEIVFLHDFEQTKHIRVWCNPFLRPELQFPKIWIIFGPAKWCLLVTLFVNLLRLETSLWTLPDDPTDINEWMGPSFNPANWRNIVKPFPFLADNSPITMVFSRFGKFYDVAKQILDDHQLTLTCRRYIKERDPHPFDDLKGIWGLDPIEDLLQLIPLRDGCVVWDIEDNSGWGSQTAFGGSWLTGFIRAIAVLGSDGQVEGVDVFTGDYTYPGEYYNPLFLGTSPRAPWVVFEEGPLTGIKSSEFSYYEATDTSFLAGGQSAPGINEAIATGINVGGDFL…
Greg	pham_1	MPAPAADMTTLAGHQQLWDTVMKRRQKREDERIAPPLIRLWDGDYKLRGQLVGERSHKFEFIENETGTASITISLDHYLAKWIASHKGRARRNVHVSFDKQGARWTGRMDHYDIVRTKEGDVYMEVVFKHDYEELKHIYVWANPFLRPEFQFPKLWVMFGPAKWALLLTLFVNILRLETSLWTLPDNPLDISEWFPFSLNPGNWRNIVKPFPFLADNSPLTIVFSRFKSFHDTAKNVLADSQLTIVCRRYFHGEDPHPFAELSGELGLPLIEGIASLIPLRHGCLVWDIVDNSGWGSETAFGGSLLTGLVRAVMNIASDGMTEGIDIYTGLPTYPGEYYTPGFLGTYPKAPHVVFMESPYTGIESSKFTYTEATDTSFVLGGQSMPGVNEIISAGINMG…
Grif	pham_1	MSHGTITTLEDANRVWNTVMAQRAMREAERLKPPLIRLWNGDMVLRGVVAGERGGDFEFIENDTGTASIQLSLDHHMAKWVMNFKGRDKRNVIITIDKQGARWSGFMDHYRVVREENGDCYLDVVFKHDYEQAKHILVWCNPFLRPELQFPKLWIIFGPAKWCLLLTLFVNILRLETSLWTLPDNPLDPTEWMPLSFNISNWRNIVKPFPLLGDNSNLTIVFSRFQSFHDVAKKTLQDAQLTIVCRRYLHGEDPHPFEDLRGELNIGPLEDLLSLIPIRHGCLVWDIIDNSGWGSETAFGGSWLTGLIRAVVNIASDGMTEGIDVFTGDPTFPGEYYTPWFLGTSPQAPWIVFEEGPYTGIKSSEFKYYEATDTSFVAGGESMPGVNEAISAAVNMGGD…
Grizzly	pham_1	MVLMSMLMPAGYAGASPKRDPIATWNQVNARRRVLDEEAKSPSLYRLWDKRMNYIGTVHTHKAFDAEEMQHDTGEGTVVLRGSDWLVNFLRTDVRAEEDLNFTVDPYPHRRNWRWRWGFKVTDVEVGRSEDGEVTVTLHLMHNREHWKHILFGATVFAPPEAQPIKCFLLPANCRTAVATAGAANLARLFNPALAVFTNLLNPGAYVGAALGLGVPGNFSFLNHPIQMQFVNPITDTSRLTVLMSRWQDAHSVTEAMLRDAGCQVRAYTWLEEDEDSPHPELAMLIGEQLARPRRNCIVLACEERAQYQGITGLLPDGAIKLIAATGDDLITNTLFPEYDENGDGVTDPLIRRWFGAAPAVPSLVFRDGPRSAIVSSSHHMYKSKAKHIMTGGKSPAWL…
Groupthink	pham_1	MSHGTITTLEEANRVWNTVMARRAMREAERLKPPLIRLWNGDMVLRGVVAGERGGDFEFIENDTGTASIQLSLDHHMAKWVMNFKGRDKRNVIITIDKQGARWSGFMDHYRVVREENGDCYLDIVFKHDYEQAKHILVWCNPFLRPELQFPKLWIIFGPAKWCLLLTLFVNILRLETSLWTLPDNPLDPTEWMPLSFNISNWRNIVKPFPLIGDNSNLTIVFSRFQSFHDVAKKTLQDAQLTIVCRRYLHGEDPHPFEDLRGELNIGPLEDLLSLIPIRHGCLVWDIIDNSGWGSETAFGGSWLTGFVRAVVNIASDGMTEGVDVFTGDPTFPGEYYTPWFLGTSPQAPWIVFEEGPYTGIKSSEFKYYEATDTSFVAGGESMPGVNEAISAAVNMGGD…
Grub	pham_1	MSHGTITTLEDANRVWNTVMAQRAMREAERLKPPLVRLWNGDMVLRGVVAGERGGDFEFIENDTGTASIQLSLDHHMAKWVMNFKGRDKRNVIITIDKQGARWSGFMDHYRVVREENGDCYLDVVFKHDYEQAKHILVWCNPFLRPELQFPKLWIIFGPAKWCLLLTLFVNILRLETSLWTLPDNPLDPTEWMPLSFNISNWRNIVKPFPLLGDNSNLTIVFSRFQSFHDVAKKTLQDAQLTIVCRRYLHGEDPHPFEDLRGELNIGPLEDLLSLIPIRHGCLVWDIIDNSGWGSETAFGGSWLTGFIRAVVNIASDGMTEGIDVFTGDPTFPGEYYTPWFLGTSPQAPWIVFEEGPYTGIKSSEFKYYEATDTSFVAGGESMPGVNEAISAAVNMGGD…
Grum1	pham_1	MSYGTITTLEDANRVWNTVMAQRAMREAERLKPPLVRLWNGDMVLRGVVAGERGGDFEFIENDTGTASIQLSLDHHMAKWVMNFKGRDKRNVIITIDKQGARWSGFMDHYRVVREENGDCYLDVVFKHDYEQAKHILVWCNPFLRPELQFPKLWIIFGPAKWCLLLTLFVNILRLETSLWTLPDNPLDPTEWMPLSFNISNWRNIVKPFPLLGDNSNLTIVFSRFQSFHDVAKKTLQDAQLTIVCRRYLHGEDPHPFEDLRGELNIGPLEDLLSLIPIRHGCLVWDIIDNSGWGSETAFGGSWLTGFIRAVVNIASDGMTEGIDVFTGDPTFPGEYYTPWFLGTSPHAPWIVFEEGPYTGIKSSEFKYYEATDTSFVAGGESMPGVNEAISAAVNMGGD…
Gruunaga	pham_1	MSGLFTESDAQALWDKIQVRRAKREEARLQPADVELRDGDFRLRGAVAGERLLEWEFIENETGTATLQLSLGHYLAKWAMNHRGRAKRNVIIVIEKQGARWSGMMDHYRVVKTDSGDQFLEIVFLHDFEQTKHIRVWCNPFLRPELQFPKIWIIFGPAKWCLLVTLFVNLLRLETSLWTLPDDPTDINEWMGPSFNPANWRNIVKPFPFLADNSPITMVFSRFGKFYDVAKQILDDHQLTLTCRRYIKERDPHPFDDLKGIWGLDPIEDLLQLIPLRNGCVVWDIEDNSGWGTQTAFGGSWLTGFLRAIVNLGSDGQVEGVDVFTGDYTYPGEYYSPWFLGTSPTAPWVVFEEGPLTGIKSSEFSYYEATDTSFLAGGLSAPGINEAIATGINVGGDFL…
GtownJaz	pham_1	MSHGTITTLEDANRVWNTVMAQRAMREAERLKPPLVRLWNGDMVLRGVVAGERGGDFEFIENDTGTASIQLSLDHHMAKWVMNFKGRDKRNVIITIDKQGARWSGFMDHYRVVREENGDCYLDVVFKHDYEQAKHILVWCNPFLRPELQFPKLWIIFGPAKWCLLLTLFVNILRLETSLWTLPDNPLDPTEWMPLSFNISNWRNIVKPFPLLGDNSNLTIVFSRFQSFHDVAKKTLQDAQLTIVCRRYLHGEDPHPFEDLRGELNIGPLEDLLSLIPIRHGCLVWDIIDNSGWGSETAFGGSWLTGFIRAVVNIASDGMTEGIDVFTGDPTFPGEYYTPWFLGTSPQAPWIVFEEGPYTGIKSSEFKYYEATDTSFVAGGESMPGVNEAISAAVNMGGD…
Guanica15	pham_1	MYVQNGRKLWVPPACGANGVPDPVKNPIEAFRYLDLKRELIDAEAREKPLIRLWDKAFKYIGTVAAEKSVDAEEMLHDTGQGDIVLRGDDWLVEFMRTDVRREEDLHVTIDPYPHRRNWRRRWHAKVTNVRVARNENGQRTVTLECAHNREHWKHLLFGATPFSLPEVQPMRAWLLPGNTRTIVTTTGFINLARNYWPLLALPSQVMNPGAWIGQASNLANLNPLNWPVQMQFVNPVFDRSRTSVLMSRWSNAHDVCDALLKYAGCHVRAYCWLEEDEDSPHPELAAIVGEKLARPTRNCIVLAVEDMSGTTGVTGTAADGVLDLIAVSADNILSTLVQIDRDGDGVNDPFIRKLLGVAPAPPDITFRDNEYSSIISSEHSMFRAKAGKILTGGRSPGW…
Guillsminger	pham_1	MILTVPNLADVLPVIDGPPDPVKSPLAAYSYLDARRQVIDEEARAKPLIRLWDNQMRYIGTVAAEKSVDAEEMLHDTGQGDIVLRGDDWLVDFMRTDVRKDEDLHVTIDPYPNRRNWRWRWNAKVTNVRVKRDENGIRTVTLQCAHNREHWKHLYFGATPFSAPEVQPIRAWLRIANTRTAIAETGFLNLARNYWPLLALPAQVMNPGAWAGEASNLLNLNPLNWPVQMQFVNAFTDQSRLTVLMARWSNAHDVTEAMLRSSGCNVRAYCWLTEDEDSPHPELAALVGQKLARPTRNCIVLAVEDNSGVTGPTGTALDGALDLIAATGDNLITETLFPIDRDGDGETDPFIRKILGVAPKVPDITFRDTEYSQIISSEHSMFRAKAGKILTGGKSPGWV…
GuuelaD	pham_1	MWQDSDLWEIDQSCDYWRGRHESMRKAHPLIRIWINDPENSHGAVCVGRVDFTDTIKGSFPFKNNTATQGVLQIRDDHYIALFLKRLPQDARYQKNVMITVDFYGGAKRWSGLLDKWNIKTTEDGAKYFEMTFQDDLTYLQYLLCPPNPFLPIPVFQFPRMFMLAGPSKWAISMLILLNLLRVEGNLWELPDDPFDPEEWDQILDWSDWQVHIKGSPWLLDDSSMWTFLSARMNPVDAVIADALDDCQLTMTYRRILTDDGEVADGLMGIADGTRVKNGALVFEVVDNSNAHAFDGTFLSGTAFDGFARSLITYGGGFVEDVFNQVGEDSTLHPDEYYQSGWLGTIAKQPWLVIRDSEWTPITSSDMSWGPSKNVSVVVGGDNPAADAIAKLIIETTGA…
Gyzlar	pham_1	MPAPAADMTTLAGHQQLWDTVMKRRQKREDERIAPPLIRLWDGDYKLRGQLVGERSHKFEFIENETGTASITISLDHYLAKWIASHKGRARRNVHVSFDKQGARWTGRMDHYDIVRTKEGDVYMEVVFKHDYEELKHIYVWANPFLRPEFQFPKLWVMFGPAKWALLLTLFVNILRLETSLWTLPDNPLDISEWFPFSLNPGNWRNIVKPFPFLADNSPLTIVFSRFKSFHDTAKNVLADSQLTIVCRRYFHGEDPHPFAELSGELGLPLIEGIASLIPLRHGCLVWDIVDNSGWGSETAFGGSLLTGLVRAVMNIASDGMTEGIDIYTGLPTYPGEYYTPGFLGTYPKAPHVVFMESPYTGIESSKFTYTEATDTSFVLGGQSMPGVNEIISAGINMG…
HH92	pham_1	MTTLAEGIAGLFGPATGVSAATRRGEFTPEVKQQLLERRWAYMNRKVKKPLIRLWDKEMGFIARLENLDSWSWEELATDDGEAKVTFSGQANAWIREVVTYQTRIEEDLHVTIDPDPDKPHDWRNRWGGKVLIVEDDEVSGEAPVTTLHCISNRRHLRGILLGANPVFPMEVQIPKMFLWAGPTAFTCAAATFINLFRLQTLNGFYPVPRNIFAPETWLQNVSPLNWPIQVMPINPVLDQSRWCTIGARWKDAQTVLSPVMKDAGVICRAYTWIPGDPAPYTMFGALAEVLKPTRACIILSFEDKSGYSGPTGTAIDGALNLFAATLDDLITETLFPLDADHNLETDPFFRKLLLVAPKPPPWVFRDVGYGNVKRKTLMIHKQQGTDIVTGGKSPQWVN…
HINdeR	pham_1	MSLTTVQDHDRLWNYVQDRRYRMEQERLKPPTVELWDGDYTLRGEVAGWRGIDFEWVENDTGVATLELSLDHYLAKWVMNFRGREKRNVHITIEKQGARWSGRMDRYKVVKTKEGDAYLEIVFQHDFEQSKHILCWANPFLRPELQFPKLWIIFGPAKWCLLMTLFVNILRLETSLWTLPDNPLDINEWMPFSFNPATWRNIVKPFPFFGDNSNLTIVFSRFKSFYDVARKTLADAQLTLTCRRYLKGDTHPFGDLTGELNIDFVEDLFSFIPLRHGCLVWDIIDNSGWGTETAFGGSLLTGLIRAVVNIASDGTTEGVDVFTGDPTFPGDYYAPGIDGLANLAGTAPQAPWVVFEEGMYTGIESSEFEYFEATATSFVTGGKSMPGVNETISAGVNMA…
HUHilltop	pham_1	MPRVENIGDYLDLAEIQRKLLSHNPHEVMQAARQVAEVDANPPGEVSCTVRYNTYKLAGEASNRKSLAVSWPRLTVPTGKLVLDGDDGLADVVLNCHETVVPVVVDCGPLRWSGRVDVAHDKFGDPNEPDTIECELIHDKVWLTRVVAFPWWFMPLQWQGPPTRGVAFGNAISVIKYLFASQFMRVQLGLWEFVNNLLSLNLDWRAMFGSLLMQNPGEELDLRDIVQMATTPVYVVPSAGWNDTSPFISLNWRMDELLQLVTKTCEDNGLTIEVYLWEPGMPQPDPFAEATNLLRIPTIVVDVKDRMQVTGITGTAFDGLQRTFVDLLGSMFGEALKPFLDPNNEAAYAPDGVNIAPVLGVHAIKPWCVFNADHPRSGVRGVVSHHHPIAWRTITGGKS…
Hades	pham_1	MSKFERETAAWQSALQSGDPNRIARTARALTERKSKVDTSFRFTVCDKFWQPMGAVGGDLIEASGADPRNDVETGRIVLKGNSPLIPLFMDCKKTMVGVIVETAGLRYAFYTKNHTYEYRDSAWTGTAELRGIRDILNYYVIWPSWWLPIQAQPFSHAIFVWALQTVVENMVAECALRLQSGWLEFINNGLSLNPDIRAWFGTVLQALSRDGLSVQAFTRMLRTPVYVSRTNPLLDTSPMVARTVRMETVQAVIKDVTQSYGVDTRMDLWLPGDPQPDRWANLDQPTYVFSTVDRSQITGPTKTVLDSVLRTTIDLGGSLGDIFKPVIKQVPGMDGVFYAPALGVDFEQPYAYFVAPEPGEDTGIDACTITDHTPEGWQHIIGGRSPKWLNDLMNATFA…
Hadrien	pham_1	MTTLAEGIAGLFGPATGVSAATRRGEFTPEVKQQLLERRWAYMNRKVKKPLIRLWDKEMGFIARLENLDSWSWEELATDDGEAKVTFSGQANAWIREVVTYQTRIEEDLHVTIDPDPDKPHDWRNRWGGKVLIVEDDEVSGEAPVTTLHCISNRRHLRGILLGANPVFPMEVQIPKMFLWAGPTAFTCAAATFINLFRLQTLNGFYPVPRNIFAPETWLQNVSPLNWPIQVMPINPVLDQSRWCTIGARWKDAQTVLSPVMKDAGVICRAYTWIPGDPAPYTMFGALAEVLKPTRACIILSFEDKSGYSGPTGTAIDGALNLFAATLDDLITETLFPLDADHNLETDPFFRKLLLVAPKPPPWVFRDVGYGNVKRKTLMIHKQQGTDIVTGGKSPQWVN…
Hail	pham_1	MTTLAEGIAGLFGPATGVSAATRRGEFTPEVKQQLLERRWAYMNRKVKKPLIRLWDKEMGFIARLENLDSWSWEELATDDGEAKVTFSGQANAWIREVVTYQTRIEEDLHVTIDPDPDKPHDWRNRWGGKVLIVEDDEVSGEAPVTTLHCISNRRHLRGILLGANPVFPMEVQIPKMFLWAGPTAFTCAAATFINLFRLQTLNGFYPVPRNIFAPETWLQNVSPLNWPIQVMPINPVLDQSRWCTIGARWKDAQTVLSPVMKDAGVICRAYTWIPGDPAPYTMFGALAEVLKPTRACIILSFEDKSGYSGPTGTAIDGALNLFAATLDDLITETLFPLDADHNLETDPFFRKLLLVAPKPPPWVFRDVGYGNVKRKTLMIHKQQGTDIVTGGKSPQWVN…
Halena	pham_1	MADTQYWQDILDAADGDEWKAFASLEAKAESVRQEHVAIRRAKPLIRLWMNNPDGSEGLVYVGRVDYDDTIKGSFPFKNNTPSQGVLELRDDHYLAVWLKKLPNDPTLKKNVVITVDFYGGRKRWSGLLDKWTVKTADNVKYLEVSFNDDLTFLQYLLCPPNPLLPIPVFQFPRVFGIAGPAKWAISTVIFLNLFRVQGSLWQLPDDPFDLESWDDLWDWSDWQCFVKSNSFLLDDSSVWTFISSRMNPIDSIIADSLDDAQLTITYRRVLTDDGETASGFPGANNIKNGALVFEVVDNSNATALEGTFFEGSIVDGFVRSVLLYGGGFVEDTLSVVGDDQTLQPDEYYQSGWLATMAKMPWLVIRDNEWTPIESSDLSWGPAKNVSVIVGGDNPAADA…
Halo	pham_1	MSMLMPAGYAGASPKRDPIATWNQVNARRRVLDEEAKSPSLYRLWDKRMNYIGTVHTHKSFDAEEMQHDTGEGTIVLRGSDWLVNFLRTDVRAEEDLNFTVDPYPHRRNWRWRWGFKVTDVEVGRSEDGEVTVTLHLMHNREHWKHILFGATVFAPPEAQPIKCFLLPANCRTAVATAGAANLARLFNPALAVFTNLLNPGAYVGAALGLGVPGNFSFLNHPIQMQFVNPITDTSRLTVLMSRWQDAHSVTEAMLRDAGCQVRAYTWLEEDEDSPHPELAMLIGEQLARPRRNCIVLACEERAQYQGITGLAPDGAIKLIAATGDDLITNTLFPEYDENGDGVTDPLIRKWLGAAPAVPSLVFRDGPRSAIVSSSHHMYKSKAKHIMTGGKSPAWLNQV…
HamSlice	pham_1	MSTSTITSLEDAERVWNTAMARRALREQERLKPVLTRLWDGDMRLRGHVAGERGGDFEFIENDTGTASLQLSLDHHMAKWVMNFRGREKRNVIVTFDKQGARWSGFMDHYRVVREENGDVYLDIVFKHDYEQAKHILCWCNPFLRPELQFPKLWIIFGPAKWCLLLTLFVNILRLETSLWTLPDNPLDPTEWMPLSFNISNWRNIVKPFPLIGDNSNLTMVFSRFQSFHDIAKSTLEDAQLTIVCRRYLKGEDPHPFEDLRGELNIGPLEDLLSLIPIRHGCLVWDIVDNSGWGSETSFGGSWLTGFIRAVVNIASDGMTEGVDVFTGDPTFPGEYYTPWFLGTSPQAPWIVFEEGPYTGIKSSEFKYFEATDTSFVAGGESMPGVNEGISAGVNMGGD…
Hammer	pham_1	MSGLFTESDAQALWDKIQVRRAKREEARLQPADVELRDGDFRLRGAVAGERLLEWEFIENETGTATLQLSLGHYLAKWAMNHRGRAKRNVIIVIEKQGARWSGMMDHYRVVKTDSGDQFLEIVFLHDFEQTKHIRVWCNPFLRPELQFPKIWIIFGPAKWCLLVTLFVNLLRLETSLWTLPDDPTDINEWMGPSFNPANWRNIVKPFPFLADNSPITMVFSRFGKFYDVAKQILDDHQLTLTCRRYIKERDPHPFDDLKGIWGLDPIEDLLQLIPLRNGCVVWDIEDNSGWGTQTAFGGSWLTGFLRAIVNLGSDGQVEGVDVFTGDYTYPGEYYSPWFLGTSPTAPWVVFEEGPLTGIKSSEFSYYEATDTSFLAGGQSAPGINEAIATGINVGGDFL…
Hammy	pham_1	MYVKNGRNLWVPPSIGANGVPDPLKNPIEAYQYLDGKRQLIDDEARAKPLIRLWDNQMRYIGTAAAEKSVDAEEMLHDTGQGDITLRGDDWLVEFMRTDVRREEDLHVTIDPYPHRRNWRWRWGAKVTNVRVKRDENGRRTVTLECAHNREHWKHLLFGATPFSAPEIQPLRAWLLPGNTRTIVSTTGFINLARNYWPILALPTQVMNPLAWLGEASNVLNLNPLNWPVQMQFVNPVFDRSRLSVLMSRWQNAHDVCDALLKYAGCHVRAYTWLEEDEDSPHPELALLVGEKLARPSRNCIVLAVEDMSGTTGVTGTALDGALDLLAVSADNILSSLVFIDRDGDGVADPFIRKLLGVAPAVPDIAFRDTKYSSIISSEHSMFRAKAQKILTGGKSPGW…
Hamulus	pham_1	MSKFERETAAWQSALQSGDPNRIARTARALTERKSKVDTSFRFTVCDKFWQPMGAVGGDLIEASGADPRNDVETGRIVLKGNSPLIPLFMDCKKTMVGVIVETAGLRYAFYTKNHTYEYRDSAWTGTAELRGIRDILNYYVIWPSWWLPIQAQPFSHAIFVWALQTVVENMVAECALRLQSGWLEFINNGLSLNPDIRAWFGTVLQALSRDGLSVQAFTRMLRTPVYVSRTNPLLDTSPMVARTVRMETVQAVIKDVTQSYGVDTRMDLWLPGDPQPDRWANLDQPTYVFSTVDRSQITGPTKTVLDSVLRTTIDLGGSLGDIFKPVIKQVPGMDGVFYAPALGVDFEQPYAYFVAPEPGEDTGIDACTITDHTPEGWQHIIGGRSPKWLNDLMNATFA…
HanKaySha	pham_1	MARVGYEDPANLHARLRADPYNAATAAQMAALAEINPPDDTVVTFYGKTYGIAGVSSDYIEVTAEFPRNAVETATIVLKHSDPMVPHVMKCYEEVVPVTIEIGAMRWSGRVDTFDYAMKDGEYTVTLQCVGDYNWFNKILVWPNWLLPIQVQIPSRAVFIGPAITCLKTMIGEQCLRLQLGMWELVNNLGSGNLDWQAWFGTALMSDGNPLDTLMTPIVVVPTNPLFDTSPWISINGRMDSVATLAEQTLKDLGLHLTASLWLPGDPQPKGLLFPLKKATIVVDVVDRSGVTGPTGTFIDGLIKDVVDLQESVLGKVLAPFLNPGNAYAPEGVNIAPTLGVNFVKPWALFVDHPRGGLTEFHLNGHHPLAHTIIGGGKSPKWLNDLINATMSFFVDIIQ…
HanShotFirst	pham_1	MPAPAADMTTLAGHQQLWDTVMKRRQKREDERIAPPLIRLWDGDYKLRGQLVGERSHKFEFIENETGTASITISLDHYLAKWIASHKGRARRNVHVSFDKQGARWTGRMDHYDIVRTKEGDVYMEVVFKHDYEELKHIYVWANPFLRPEFQFPKLWVMFGPAKWALLLTLFVNILRLESSLWTLPDNPLDISEWFPFSLNPGNWRNIVKPFPFLADNSPLTIVFSRFKSFHDTAKNVLADSQLTIVCRRYFHGEDPHPFAELSGELGLPLIEGIASLIPLRHGCLVWDIVDNSGWGSETAFGGSLLTGLVRAVMNIASDGMTEGIDIYTGLPTYPGEYYTPGFLGTYPKAPHVVFMESPYTGIESSKFTYTEATDTSFVLGGQSMPGVNEIISAGINMG…
Hannaconda	pham_1	MPRVEVEQKTLDDLRAKLSQDAYTAVEAARMVSEIEKAAVSDTRIIVTIYDKFYRPVGEAGDYLSVGCKFPRNQVESGNLSLKRTDPLADVVLQCHETTVPVTIEIGHLLWSGQVKTAHDNFNNAGQADFVECELEGDYAWLMKILAWPNFLLPLQVQFPPRGVAIGPAISILKWLLGTQAFRLQAGMWEMVNNLLSLNLDWRAWFGTVLSADPGSDGIGLDDVARTLRTPIYVVPTNPLTDTSPFISVNWRMDKIGSIFEEVVEDNGLHVEVKLWRPGDPQPGNDPLLALFPLTVPTIVVDIKDRMGIVGPTGTFLDGILRVLVDLQSSIFGDVLAPFLNPKGEYAPDGWNIAPLLGVHYVPTWAVFNADHPKGGVSGRLSHHRPEAWRVIVGGKSPK…
Happiness	pham_1	MSTSTITSLEDAERVWNTAMARRALREQERLKPVLTRLWDGDMRLRGHVAGERGGDFEFIENDTGTASLQLSLDHHMAKWVMNFRGREKRNVIVTFDKQGARWSGFMDHYRVVREENGDVYLDIVFKHDYEQAKHILCWCNPFLRPELQFPKLWIIFGPAKWCLLLTLFVNILRLETSLWTLPDNPLDPTEWMPLSFNISNWRNIVKPFPLIGDNSNLTMVFSRFQSFHDIAKSTLEDAQLTIVCRRYLKGEDPHPFEDLRGELNIGPLEDLLSLIPIRHGCLVWDIVDNSGWGSETSFGGSWLTGFIRAVVNIASDGMTEGVDVFTGDPTFPGEYYTPWFLGTSPQAPWIVFEEGPYTGIKSSEFKYFEATDTSFVAGGESMPGVNEGISAGVNMGGD…
Harella	pham_1	MAALAEINPPDDTVVTFYGKTYGIAGVSSDYIEVTAEFPRNAVETATIVLKHSDPMVPHVMKCYEEVVPVTIEIGAMRWSGRVDTFDYAMKDGEYTVTLQCVGDYNWFNKILVWPNWLLPIQVQIPSRAVFIGPAITCLKTMIGEQCLRLQLGMWELVNNLGSGNLDWQAWFGTALMSDGNPLDTLMTPIVVVPTNPLFDTSPWISINGRMDSVATLAEQTLKDLGLHLTASLWLPGDPQPKGLLFPLKKATIVVDVVDRSGVTGPTGTFIDGLIKDVVDLQESVLGKVLAPFLNPGNAYAPEGVNIAPTLGVNFVKPWALFVDHPRGGLTEFHLNGHHPLAHTIIGGGKSPKWLNDLINATMSFFVDIIQIVIGITGVPSGIFDGTFDDILLAFQLIE…
Harley	pham_1	MSKFERETAAWQSALQSGDPNRIARTARALTERKSKVDTSFRFTVCDKFWQPMGAVGGDLIEASGADPRNDVETGRIVLKGNSPLIPLFMDCKKTMVGVIVETAGLRYAFYTKNHTYEYRDSAWTGTAELRGIRDILNYYVIWPSWWLPIQAQPFSHAIFVWALQTVVENMVAECALRLQSGWLEFINNGLSLNPDIRAWFGTVLQALSRDGLSVQAFTRMLRTPVYVSRTNPLLDTSPMVARTVRMETVQAVIKDVTQSYGVDTRMDLWLPGDPQPDRWANLDQPTYVFSTVDRSQITGPTKTVLDSVLRTTIDLGGSLGDIFKPVIKQVPGMDGVFYAPALGVDFEQPYAYFVAPEPGEDTGIDACTITDHTPEGWQHIIGGRSPKWLNDLMNATFA…
HarryHoudini	pham_1	MSGLTSIREAEDLWQKIQLRRCKREQERLKPADVELRDGDFRLRGMVAGERLLEWEFIENETGTATLQLSLSHYLSKWVMNHRGRAKRNVILNIEKQGARWTGMMDHYRVIKTDSGDAYLEIVFLHDFEQTKHIRVWCNPFLRPEVQFPKVWIIFGPAKWCLLVTLFVNLLRLETSLWTLPDDPTDINEWMGPSFNPSNWRNIVKPFPFLADNSPVTMVFSRFGTFYEVAKRFLEDHQLTLTCRRYIKDRDPHPFEDLKGVWGIDPVEDLLQLIPLRDGCVVWDIEDNSGWGTQTAFGGSWLTGFLRAAVTLAGDGQVEGVDVFTGEYTFPGEYYSPYFLGTSPKAPHVVFEEGPLTGIKSSEFSYYEATDTSFLAGGSSAPGINEGISTLVNMGGDFL…
HarryOW	pham_1	MPAPAADMTTLAGHQQLWDTVMKRRQKREDERIAPPLIRLWDGDYKLRGQLVGERSHKFEFIENETGTASITISLDHYLAKWIASHKGRARRNVHVSFDKQGARWTGRMDHYDIVRTKEGDVYMEVVFKHDYEELKHIYVWANPFLRPEFQFPKLWVMFGPAKWALLLTLFVNILRLETSLWTLPDNPLDISEWFPFSLNPGNWRNIVKPFPFLADNSPLTIVFSRFKSFHDTAKNVLADSQLTIVCRRYFHGEDPHPFAELSGELGLPLIEGIASLIPLRHGCLVWDIVDNSGWGSETAFGGSLLTGLVRAVMNIASDGMTEGIDIYTGLPTYPGEYYTPGFLGTYPKAPHVVFMESPYTGIESSKFTYTEATDTSFVLGGQSMPGVNEIISAGINMG…
HashRod	pham_1	MSYGTITTLEDANRVWNTVMAQRAMREAERLKPPLVRLWNGDMVLRGVVAGERGGDFEFIENDTGTASIQLSLDHHMAKWVMNFKGRDKRNVIITIDKQGARWSGFMDHYRVVREENGDCYLDVVFKHDYEQAKHILVWCNPFLRPELQFPKLWIIFGPAKWCLLLTLFVNILRLETSLWTLPDNPLDPTEWMPLSFNISNWRNIVKPFPLLGDNSNLTIVFSRFQSFHDVAKKTLQDAQLTIVCRRYLHGEDPHPFEDLRGELNIGPLEDLLSLIPIRHGCLVWDIIDNSGWGSETAFGGSWLTGFIRAVVNIASDGMTEGIDVFTGDPTFPGEYYTPWFLGTSPQAPWIVFEEGPYTGIKSSEFKYYEATDTSFVAGGESMPGVNEAISAAVNMGGD…
HaveUMetTed	pham_1	MSHGTITTLEEANRVWNTVMARRAMREAERLKPPLIRLWNGDMVLRGVVAGERGGDFEFIENDTGTASIQLSLDHHMAKWVMNFKGRDKRNVIITIDKQGARWSGFMDHYRVVREENGDCYLDIVFKHDYEQAKHILVWCNPFLRPELQFPKLWIIFGPAKWCLLLTLFVNILRLETSLWTLPDNPLDPTEWMPLSFNISNWRNIVKPFPLIGDNSNLTIVFSRFQSFHDVAKKTLQDAQLTIVCRRYLHGEDPHPFEDLRGELNIGPLEDLLSLIPIRHGCLVWDIIDNSGWGSETAFGGSWLTGFIRAVVNIASDGMTEGVDVFTGDPTFPGEYYTPWFLGTSPQAPWIVFEEGPYTGIKSSEFKYYEATDTSFVAGGESMPGVNEAISAAVNMGGD…
Heathen	pham_1	MSNHATISTLEDANRVWNTVMARRAWREAERLKPPLIRLWDGDMTLRGVVAGERGGDFEFIENDTGTASIQLSLDHHMAKWVMNFKGRAKRNVIITIDKQGARWSGFMDHYRVVREENGDCYLDVVFKHDYEHAKHILVWCNPFLRPELQFPKLWIIFGPAKWCLLLTLFVNILRLETSLWTLPDNPLDPSEWMPLSFNISNWRNIVKPFPLIGDNSNLTIVFSRFQSFHDVAKKTLEDAQLTIVCRRYLKGEDPHPFENLRGELNIGPLEDLLSLIPIRHGCLVWDIIDNSGWGTETAFGGSWLTGFIRAVVNIASDGMTEGVDVFTGDPTFPGEYYTPWFLGTSPQAPWIVFEEGPYTGIKSSEFKYYEATDTSFVAGGESMPGVNEAISAAVNMGG…
HedwigODU	pham_1	MYVQNGRKLWVPPACGANGVPDPVKNPIEAFRYLDLKRELIDAEAREKPLIRLWDKAFKYIGTVAAEKSVDAEEMLHDTGQGDIVLRGDDWLVEFMRTDVRREEDLHVTIDPYPHRRNWRRRWHAKVTNVRVARNENGQRTVTLECAHNREHWKHLLFGATPFSLPEVQPMRAWLLPGNTRTIVSTTGFINLARNYWPLLALPSQVMNPGAWIGQASNLANLNPLNWPVQMQFVNPLFDRSRTSVLMSRWSNAHDVCDALLKYAGCHVRAYCWLEEDEDSPHPELAAIVGEKLARPTRNCIVLAVEDMSGTTGVTGTAIDGVLDLIAVSADNILSTLVHVDRDGDGVDDPFIRKLLGVAPAPPDITFRDHEYSSIISSEHSMFRAKAQKILTGGRSPGW…
Heffalump	pham_1	MSGLKSLAQSEDLWKLIQQRRAKREAARLAPADVELRDGDFRLRGAVAGERLLEWEFIENETGNCTLQLSLSHYLAKWVMNHRGRAKRNVIINIEKQGARWTGMMDHYRVVKTDSGDAYLEIVFLHDFAQTKHIRVWCNPFLRPELQFPKVWIIFGPAKWCLLVTLFVNLLRLETSLWTLPDDPTDINEWMGLSFNPANWRNIVKPFPFLADNSPVTMVFSRFGTFYDTAKQILNDHQLTLTCRRYIKDRDPHPFEDLKGIWGIDPLEDLLQLIPLRDGCVVWDIEDNSGWGGQTAFGGSWLTGFIRAAVTLAGDGQVEGVDVFTGDYTFPGEYYSPYFLGTSPLAPHVVFEEGPLTGIKSSEFSYYEATDTSFLAGGQSAPGINEGISTAVNVGGDFL…
Hegedechwinu	pham_1	MSKFERETAAWQSALQSGDPNRIARTARALTERKSKVDTSFRFTVCDKFWQPMGAVGGDLIEASGADPRNDVETGRIVLKGNSPLIPLFMDCKKTMVGVIVETAGLRYAFYTKNHTYEYRDSAWTGTAELRGIRDILNYYVIWPSWWLPIQAQPFSHAIFVWALQTVVENMVAECALRLQSGWLEFINNGLSLNPDIRAWFGTVLQALSRDGLSVQAFTRMLRTPVYVSRTNPLLDTSPMVARTVRMETVQAVIKDVTQSYGVDTRMDLWLPGDPQPDRWANLDQPTYVFSTVDRSQITGPTKTVLDSVLRTTIDLGGSLGDIFKPVIKQVPGMDGVFYAPALGVDFEQPYAYFVAPEPGEDTGIDACTITDHTPEGWQHIIGGRSPKWLNDLMNATFA…
HelDan	pham_1	MSNHATISTLEDANRVWNTVMARRAWREAERLKPPLIRLWDGDMTLRGVVAGERGGDFEFIENDTGTASIQLSLDHHMAKWVMNFKGRAKRNVIITIDKQGARWSGFMDHYRVVREENGDCYLDVVFKHDYEHAKHILVWCNPFLRPELQFPKLWIIFGPAKWCLLLTLFVNILRLETSLWTLPDNPLDPSEWMPLSFNISNWRNIVKPFPLIGDNSNLTIVFSRFQSFHDVAKKTLEDAQLTIVCRRYLKGEDPHPFENLRGELNIGPLEDLLSLIPIRHGCLVWDIIDNSGWGTETAFGGSWLTGFIRAVVNIASDGMTEGVDVFTGDPTFPGEYYTPWFLGTSPQAPWIVFEEGPYTGIKSSEFKYYEATDTSFVAGGESMPGVNEAISAAVNMGG…
Heliosoles	pham_1	MSHGTITTLEEANRVWNTVMARRAMREAERLKPPLIRLWNGDMVLRGVVAGERGGDFEFIENDTGTASIQLSLDHHMAKWVMNFKGRDKRNVIITIDKQGARWSGFMDHYRVVREENGDCYLDIVFKHDYEQAKHILVWCNPFLRPELQFPKLWIIFGPAKWCLLLTLFVNILRLETSLWTLPDNPLDPTEWMPLSFNISNWRNIVKPFPLIGDNSNLTIVFSRFQSFHDVAKKTLQDAQLTIVCRRYLHGEDPHPFEDLRGELNIGPLEDLLSLIPIRHGCLVWDIIDNSGWGSETAFGGSWLTGFVRAVVNIASDGMTEGVDVFTGDPTFPGEYYTPWFLGTSPQAPWIVFEEGPYTGIKSSEFKYYEATDTSFVAGGESMPGVNEAISAAVNMGGD…
Henry	pham_1	MAALAEINPPDDTVVTFYGKTYGIAGVSSDYIEVTAEFPRNAVETATIVLKHSDPMVPHVMKCYEEVVPVTIEIGAMRWSGRVDTFDYAMKDGEYTVTLQCVGDYNWFNKILVWPNWLLPIQVQIPSRAVFIGPAITCLKTMIGEQCLRLQLGMWELVNNLGSGNLDWQAWFGTALMSDGNPLDTLMTPIVVVPTNPLFDTSPWISINGRMDSVATLAEQTLKDLGLHLTASLWLPGDPQPKGLLFPLKKATIVVDVVDRSGVTGPTGTFIDGLIKDVVDLQESVLGKVLAPFLNPGNAYAPEGVNIAPTLGVNFVKPWALFVDHPRGGLTEFHLNGHHPLAHTIIGGGKSPKWLNDLINATMSFFVDIIQIVIGITGVPSGIFDGTFDDILLAFQLIE…
Herbertwm	pham_1	MSGLKSLKESEDLWKKIQARMAKRERDRLKPPEAELYDGDYRLRGLVAGERVLEFEFIENETGVATLQLSLDHYLAKWVMNHRGRAKRNVHIVIEKQGARWSGCMDHYRVVKEKNGDAYLEIVFLHDFEQTKHIRVWCNPFLRPEVQFPKIWIIFGPAKWCILVTLFVNLLRLESSLWTLPDDPTDINEWMGPSFNPANWRNIVKPFPFLADKSPVDMVFSRFGTFYDTVKKQLEDHQLTLTCRRYLKDRDPHPFDDLKGLWGIPEVEDLLQLIPLRHGCLVWDVEDNGGWGTETAFGGSWLTGFVRAAVNLTSDGQVEGVDVFSGDYKYPGEYYNPLFLGTSPKSPWVVFEEGPLTGITASEFSYYEATDTSFLAGGGSAPGINEGISALINIGGDLL…
Hercules11	pham_1	MSHGTITTLEDANRVWNTVMAQRAMREAERLKPPLVRLWNGDMVLRGVVAGERGGDFEFIENDTGTASIQLSLDHHMAKWVMNFKGRDKRNVIITIDKQGARWSGFMDHYRVVREENGDCYLDVVFKHDYEQAKHILVWCNPFLRPELQFPKLWIIFGPAKWCLLLTLFVNILRLETSLWTLPDNPLDPTEWMPLSFNISNWRNIVKPFPLLGDNSNLTIVFSRFQSFHDVAKKTLQDAQLTIVCRRYLHGEDPHPFEDLRGELNIGPLEDLLSLIPIRHGCLVWDIIDNSGWGSETAFGGSWLTGFIRAVVNIASDGMTEGIDVFTGDPTFPGEYYTPWFLGTSPQAPWIVFEEGPYTGIKSSEFKYYEATDTSFVAGGESMPGVNEAISAAVNMGGD…
HermioneGrange	pham_1	MPAPAADMTTLAGHQQLWDTVMKRRQKREDERIAPPLIRLWDGDYKLRGQLVGERSHKFEFIENETGTASITISLDHYLAKWIASHKGRARRNVHVSFDKQGARWTGRMDHYDIVRTKEGDVYMEVVFKHDYEELKHIYVWANPFLRPEFQFPKLWVMFGPAKWALLLTLFVNILRLESSLWTLPDNPLDISEWFPFSLNPGNWRNIVKPFPFLADNSPLTIVFSRFKSFHDTAKNVLADSQLTIVCRRYFHGEDPHPFAELSGELGLPLIEGIASLIPLRHGCLVWDIVDNSGWGSETAFGGSLLTGLVRAVMNIASDGMTEGIDIYTGLPTYPGEYYTPGFLGTYPKAPHVVFMESPYTGIESSKFTYTEATDTSFVLGGQSMPGVNEIISAGINMG…
Hexamo	pham_1	MSGLFTESDAQALWDKIQVRRAKREEARLQPADVELRDGDFRLRGAVAGERLLEWEFIENETGTATLQLSLGHYLAKWAMNHRGRAKRNVIIVIEKQGARWSGMMDHYRVVKTDSGDQFLEIVFLHDFEQTKHIRVWCNPFLRPELQFPKIWIIFGPAKWCLLVTLFVNLLRLETSLWTLPDDPTDINEWMGPSFNPANWRNIVKPFPFLADNSPITMVFSRFGKFYDVAKQILDDHQLTLTCRRYIKERDPHPFDDLKGIWGLDPIEDLLQLIPLRNGCVVWDIEDNSGWGTQTAFGGSWLTGFLRAIVNLGSDGQVEGVDVFTGDYTYPGEYYSPWFLGTSPTAPWVVFEEGPLTGIKSSEFSYYEATDTSFLAGGQSAPGINEAIATGINVGGDFL…
Hilltopfarm	pham_1	MSLLQSAIADDGQTITVPSLHFTKWLDETRSKVIGANGAPDPVTDPMSAYRYLKGRRSVIEGAARQRPMLRLFDKNMDPIAQIAGERLASVEEMMSDSGQANVVLRYDNWLTDWILHQTKIHEDLHLVVDPNPTQRTWRTRWGGKITGINAKRDASGIHTLELEAISNRQHAKHMLFASNPIFPPEIQLPKMWVLPGNTRTILSISMFINLARRFFPALSIPTNVFNPFAWVNNGFAGLDPLSWPLQVAFVNALLDQSRTSVLGSSWTDWHTAMGDMLKDAGCIFRAYTYLTEDEETPHTELVDAVRGLGQLPDTVDKLSRPHRNCVVFAIEDKSGVEGPTGTAADGVVNLIGATLDDMITETLFNLDRDGDGETDPIFRKLLGVAPQKPKTIWYDGQY…
Hlubikazi	pham_1	MSKFERETAAWQSALQSGDPNRIARTARALTERKSKVDTSFRFTVCDKFWQPMGAVGGDLIEASGADPRNDVETGRIVLKGNSPLIPLFMDCKKTMVGVIVETAGLRYAFYTKNHTYEYRDSAWTGTAELRGIRDILNYYVIWPSWWLPIQAQPFSHAIFVWALQTVVENMVAECALRLQSGWLEFINNGLSLNPDIRAWFGTVLQALSRDGLSVQAFTRMLRTPVYVSRTNPLLDTSPMVARTVRMETVQAVIKDVTQSYGVDTRMDLWLPGDPQPDRWANLDQPTYVFSTVDRSQITGPTKTVLDSVLRTTIDLGGSLGDIFKPVIKQVPGMDGVFYAPALGVDFEQPYAYFVAPEPGEDTGIDACTITDHTPEGWQHIIGGRSPKWLNDLMNATFA…
Holli	pham_1	MSTSTITSLEDAERVWNTAMARRALREQERLKPVLTRLWDGDMRLRGHVAGERGGDFEFIENDTGTASLQLSLDHHMAKWVMNFRGREKRNVIVTFDKQGARWSGFMDHYRVVREENGDVYLDIVFKHDYEQAKHILCWCNPFLRPELQFPKLWIIFGPAKWCLLLTLFVNILRLETSLWTLPDNPLDPTEWMPLSFNISNWRNIVKPFPLIGDNSNLTMVFSRFQSFHDIAKSTLEDAQLTIVCRRYLKGEDPHPFEDLRGELNIGPLEDLLSLIPIRHGCLVWDIVDNSGWGSETSFGGSWLTGFIRAVVNIASDGMTEGVDVFTGDPTFPGEYYTPWFLGTSPQAPWIVFEEGPYTGIKSSEFKYFEATDTSFVAGGESMPGVNEGISAGVNMGGD…
Homines	pham_1	MPAPAADMTTLAGHQQLWDTVMKRRQKREDERIAPPLIRLWDGDYKLRGQLVGERSHKFEFIENETGTASITISLDHYLAKWIASHKGRARRNVHVSFDKQGARWTGRMDHYDIVRTKEGDVYMEAVFKHDYEELKHIYVWANPFLRPEFQFPKLWVMFGPAKWALLLTLFVNILRLETSLWTLPDNPLDISEWFPFSLNPGNWRNIVKPFPFLADNSPLTIVFSRFKSFHDTAKNVLADSQLTIVCRRYFHGEDPHPFAELSGELGLPLIEGIASLIPLRHGCLVWDIVDNSGWGSETAFGGSLLTGLVRAVMNIASDGMTEGIDIYTGLPTYPGEYYTPGFLGTYPKAPHVVFMESPYTGIESSKFTYTEATDTSFVLGGQSMPGVNEIISAGINMG…
Homura	pham_1	MYVQNGRKLWVPPACGANGVPDPVKNPIEAFRYLDLKRELIDAEAREKPLIRLWDKAFKYIGTVAAEKSVDAEEMLHDTGQGDIVLRGDDWLVEFMRTDVRREEDLHVTIDPYPHRRNWRRRWHAKVTNVRVARNENGQRTVTLECAHNREHWKHLLFGATPFSLPEVQPMRAWLLPGNTRTIVSTTGFINLARNYWPLLALPSQVMNPGAWIGQASNLANLNPLNWPVQMQFVNPLFDRSRTSVLMSRWSNAHDVCDALLKYAGCHVRAYCWLEEDEDSPHPELAAIVGEKLARPTRNCIVLAVEDMSGTTGVTGTAIDGVLDLIAVSADNILSTLVHVDRDGDGVDDPFIRKLLGVAPAPPDITFRDHEYSSIISSEHSMFRAKAQKILTGGRSPGW…
Hookmount	pham_1	MSNHATISTLEDANRVWNTIMARRALREAERLKPPLIRLWDGDMTLRGIVAGERGGDFEFIENDTGTASIQLSLDHHMAKWVMNFKGRAKRNVIITIDKQGARWSGFMDHYRVVREENGDCYLDVVFKHDYEHAKHILVWCNPFLRPELQFPKLWIIFGPAKWCLLLTLFVNILRLETSLWTLPDNPLDPTEWMPLSFNISNWRNIVKPFPLIGDNSNLTIVFSRFQSFHDVAKKTLEDAQLTIVCRRYLKGEDPHPFEDLRGELNIGPLEDLLSLIPIRHGCLVWDIIDNSGWGSETAFGGSWLTGFIRAVVNIASDGMTEGVDVFTGDPTFPGQYYTPWFLGTSPQAPWIVFEEGPYTGIKSSEFKYYEATDTSFVAGGESMPGVNEGISAAVNMGG…
Hoonter	pham_1	MARVGYEDPANLHARLRADPYNAATAAQMAALAEINPPDDTVVTFYGKTYGIAGVSSDYIEVTAEFPRNAVETATIVLKHSDPMVPHVMKCYEEVVPVTIEIGAMRWSGRVDTFDYAMKDGEYTVTLQCVGDYNWFNKILVWPNWLLPIQVQIPSRAVFIGPAITCLKTMIGEQCLRLQLGMWELVNNLGSGNLDWQAWFGTALMSDGNPLDTLMTPIVVVPTNPLFDTSPWISINGRMDSVATLAEQTLKDLGLHLTASLWLPGDPQPKGLLFPLKKATIVVDVVDRSGVTGPTGTFIDGLIKDVVDLQESVLGKVLAPFLNPGNAYAPEGVNIAPTLGVNFVKPWALFVDHPRGGLTEFHLNGHHPLAHTIIGGGKSPKWLNDLINATMSFFVDIIQ…
Hoot	pham_1	MSGLFTESDAEALWAKINKRRWDREQARLKPAEVELRDGDFRLRGLVAGERLLEWEFIENETGTATLQLSLSHYLAKWAMNHRGRAKRNVIVVIEKQGARWSGMMDHYRVVKTDSGDQYLEIVFLHDFEQTKHIRVWCNPFLRPELQFPKIWIIFGPAKWCLLVTLFVNLLRLETSLWTLPDDPTDINEWMGPSFNPANWRNIVKPFPFLADNSPITMVFSRFGKFYDVAKQILDDHQLTLTCRRYIKERDPHPFDDLKGIWGLDPIEDLLQLIPLRDGCVVWDIEDNSGWGSQTAFGGSWLTGFIRAIAVLGSDGQVEGVDVFTGDYTYPGEYYNPLFLGTSPRAPWVVFEEGPLTGIKSSEFSYYEATDTSFLAGGQSAPGINEAIATGINVGGDFL…
Hope	pham_1	MSMLMPAGYAGASPKRDPIATWNQVNARRRVLDEEAKSPSLYRLWDKRMNYIGTVHTHKSFDAEEMQHDTGEGTIVLRGSDWLVNFLRTDVRAEEDLNFTVDPYPHRRNWRWRWGFKVTDVEVGRSEDGEVTVTLHLMHNREHWKHILFGATVFAPPEAQPIKCFLLPANCRTAVATAGAANLARLFNPALAVFTNLLNPGAYVGAALGLGVPGNFSFLNHPIQMQFVNPITDTSRLTVLMSRWQDAHSVTEAMLRDAGCQVRAYTWLEEDEDSPHPELAMLIGEQLARPRRNCIVLACEERAQYQGITGLAPDGAIKLIAATGDDLITNTLFPEYDENGDGVTDPLIRKWLGAAPAVPSLVFRDGPRSAIVSSSHHMYKSKAKHIMTGGKSPAWLNQV…
Hope4ever	pham_1	MPAPAADMTTLAGHQQLWDTVMKRRQKREDERIAPPLIRLWDGDYKLRGQLVGERSHKFEFIENETGTASITISLDHYLAKWIASHKGRARRNVHVSFDKQGARWTGRMDHYDIVRTKEGDVYMEVVFKHDYEELKHIYVWANPFLRPEFQFPKLWVMFGPAKWALLLTLFVNILRLETSLWTLPDNPLDISEWFPFSLNPGNWRNIVKPFPFLADNSPLTIVFSRFKSFHDTAKNVLADSQLTIVCRRYFHGEDPHPFAELSGELGLPLIEGIASLIPLRHGCLVWDIVDNSGWGSETAFGGSLLTGLVRAVMNIASDGMTEGIDIYTGLPTYPGEYYTPGFLGTYPKAPHVVFMESPYTGIESSKFTYTEATDTSFVLGGQSMPGVNEIISAGINMG…
Hopey	pham_1	MAALAEINPPDDTVVTFYGKTYGIAGVSSDYIEVTAEFPRNAVETATIVLKHSDPMVPHVMKCYEEVVPVTIEIGAMRWSGRVDTFDYAMKDGEYTVTLQCVGDYNWFNKILVWPNWLLPIQVQIPSRAVFIGPAITCLKTMIGEQCLRLQLGMWELVNNLGSGNLDWQAWFGTALMSDGNPLDTLMTPIVVVPTNPLFDTSPWISINGRMDSVATLAEQTLKDLGLHLTASLWLPGDPQPKGLLFPLKKATIVVDVVDRSGVTGPTGTFIDGLIKDVVDLQESVLGKVLAPFLNPGNAYAPEGVNIAPTLGVNFVKPWALFVDHPRGGLTEFHLNGHHPLAHTIIGGGKSPKWLNDLINATMSFFVDIIQIVIGITGVPSGIFDGTFDDILLAFQLIE…
HortumSL17	pham_1	MMSGLATRKQADDLWKLIQQRRAKRELERLAAPLVELRDGDFRLRGEVAGYRRLKWEFEENETTPATLQLPLDHYLAKWVMNHRGRAKRNVILNVEKQGARWTGMMDHYRVVKEDSGDQYLEIVFLHDFEQVKHIRVWCNPFLRPELQFPKIWIIFGPAKWCLLVTLFVNLLRLETSLWTLPDDPTDINEWMGPSFNPANWRNIVKPFPFLADNSAITMVFSRFGTFYDTAKQILTDHQLTLTCRRYIKDRDPHPFNDLKGVWGIDPVEDLLQLIPLRDGCVVWDIEDNSGWGTETAFGGSWLTGFVRAIVQLASDGQVEGVDVFTGDYTYPGEYYNPFFLGTSPRAPHVVFEEGPVTGIKSSEFSYYEATDTSFLAGGQSAPGINEGISALVNIGGDL…
Hotshotbaby7	pham_1	MVLMSMLMPAGYAGASPKRDPIATWNQVNARRRVLDEEAKSPSLYRLWDKRMNYIGTVHTHKSFDAEEMQHDTGEGTIVLRGSDWLVNFLRTDVRAEEDLNFTVDPYPHRRNWRWRWGFKVTDVEVGRSEDGEVTVTLHLMHNREHWKHILFGATVFAPPEAQPIKCFLLPANCRTAVATAGAANLARLFNPALAVFTNLLNPGAYVGAALGLGVPGNFSFLNHPIQMQFVNPITDTSRLTVLMSRWQDAHSVTEAMLRDAGCQVRAYTWLEEDEDSPHPELAMLIGEQLARPRRNCIVLACEERAQYQGITGLAPDGAIKLIAATGDDLITNTLFPEYDENGDGVTDPLIRKWLGAAPAVPSLVFRDGPRSAIVSSSHHMYKSKAKHIMTGGKSPAWL…
Houdini22	pham_1	MSTSTITSLEDAERVWNTAMARRALREQERLKPVLTRLWDGDMRLRGHVAGERGGDFEFIENDTGTASLQLSLDHHMAKWVMNFRGREKRNVIVTFDKQGARWSGFMDHYRVVREENGDVYLDIVFKHDYEQAKHILCWCNPFLRPELQFPKLWIIFGPAKWCLLLTLFVNILRLETSLWTLPDNPLDPTEWMPLSFNISNWRNIVKPFPLIGDNSNLTMVFSRFQSFHDIAKSTLEDAQLTIVCRRYLKGEDPHPFEDLRGELNIGPLEDLLSLIPIRHGCLVWDIVDNSGWGSETSFGGSWLTGFIRAVVNIASDGMTEGVDVFTGDPTFPGEYYTPWFLGTSPQAPWIVFEEGPYTGIKSSEFKYFEATDTSFVAGGESMPGVNEGISAGVNMGGD…
HufflyPuff	pham_1	MAALAEINPPDDTVVTFYGKTYGIAGVSSDYIEVTAEFPRNAVETATIVLKHSDPMVPHVMKCYEEVVPVTIEIGAMRWSGRVDTFDYAMKDGEYTVTLQCVGDYNWFNKILVWPNWLLPIQVQIPSRAVFIGPAITCLKTMIGEQCLRLQLGMWELVNNLGSGNLDWQAWFGTALMSDGNPLDTLMTPIVVVPTNPLFDTSPWISINGRMDSVATLAEQTLKDLGLHLTASLWLPGDPQPKGLLFPLKKATIVVDVVDRSGVTGPTGTFIDGLIKDVVDLQESVLGKVLAPFLNPGNAYAPEGVNIAPTLGVNFVKPWALFVDHPRGGLTEFHLNGHHPLAHTIIGGGKSPKWLNDLINATMSFFVDIIQIVIGITGVPSGIFDGTFDDILLAFQLIE…
Hughesyang	pham_1	MPRVQVDQATLDDLRAKLSLDAYTAVDAARMAAELEQAAVSDTRIIVTVYDKFYRPVGECGDYISMGCKFPRNKVETGNLSIKRSDPLANVILQCHETTVPITIEIGHLLWSGQVKTAHDNFNQPGTADFVECELEGDYAWLMKILAWPNFLLPLQVQFPPRGVAIGPAISILKWLLATQAFRIQAGMWEMVNNALSLNLDWRSWFGTVLQANPGSDGIGLDDIARTLRTPIYVVPTNPLTDTSPFISVNWRMDKIGSIFEEVVEDNGLHVEVKLWRPGDPQPGNDPLLALFPLTVPTIVVDIKDRMGIVGPTGTFIDGILRVAVDLQEGLFGDILAPFLNPKGEYAPDGWNIAPLLGIHYVPSWAVFNADHPKGGVSGRMSHHRPEAWRVIVGGKSPK…
HuhtaEnerson15	pham_1	MSGLVTLEDHEALWQKIQARRCERERERLAPVLTRLWDGDFRLRGQVAGERAGSFEFIENDVGTAYLELSLDHYLTKWILDHRGRAKRNVHVTFDKQGARWAGRMSSYRVVRKEGGDAFLEVNFVHDYEQAKHILCWSNPFLRPELQFPKMWIIFGPAKWCLLMTLFVNLLRLEASLWTVPDNPLDPSEWFPLSLNISRWRNIVKPFPFLGDNSNLTIIFSRFKPFFDVAKDILADAQLTMTCRRYLHGEDPHPFEDLRGELGIGPIEDLLKLIPIRHGCLVWDIVDNSGWGTETAFGGSLLTGLVRAVVSIAADGTTEYVDVFHQDPVFPNQYYRPGWKGTLPSAPHVVFFDGKYSGIKESEYEYIEATSTSFVGGGHSMPGVNEAISSAVNIGGDFL…
Huphlepuff	pham_1	MPTLADLEIARPTIQEHRRRKKALKQAMPSLHLWVNPPDGETGDGLMWLGRVDLRDAEAYEFPFKNNEPSAGTVTVRADHYIAKKVASIPNDPDMCKNVVITVDLYGGTLRWSGLMHHWTVNSPEGSDYITLSFNDDLQFLDFMLAPPNPALPIPIFQFPRVWPMFGPTRWCVATLILLQIIRLEGHPWTLPDDPFDLEQWFDLVNWGDWQVHVKGVSFLTDDSLWTLLASRMNTVTSVIADALDDAQLTIVYRRIMRNWGETVTGLLDNNVKHGALVFEIVDRSGWALPEGTFFEGTAAAGFFRSVLTWGSGFIEDSLTMVTTTDELYPDEYYQTSWMSTLAAAPGVVVRDSRLVDLQSEVSHSPPTAVSVVVGGDNPAADAIARLIIESVGNLLGYF…
Hurricane	pham_1	MASLLWTPPTIGADGVPDPTRAPISAFRYLDAKRMLLDEEAREKPLIRLWDKRLQYIGTVANEESVNAEEMLHDTGTGEIVLQHDDWLVQFLRDPNEVRKDEDLHITIDPYPHRRNWRWRWNAKITNVRVKRGEDGLTKVTFECSHNREHWKHIYLAATPFSAPEVQPLRAWVLPGNTRTIIATTGFINLARNYWPALALPANVMNPGAWVGEASNLLNLNPLNWPVQMQFVNPVFDQSRTSVLMSRWSSGHDVTVGMLKDSGCNLRAYMWLPEDEDSPHPELAAIIGEKLARPGRACIVLAVEDNSDRTGWTGTAWDGFMQLAAVTGDNLVTETIYPVDEDGDGVTDPVIAKLLGAAPAKPTIAFRDTEQSAIISSEHAMFRAKAGKIYTGGKSPGWV…
Hutc2	pham_1	MSGLTSAEQAAELWMKIQKRHEARERERLKHPEIELRDGDFRLRGLVAGERMIEWEFIENETGTATLELSLDHYLAQWVMNHRGRAKRNVIIVIEKQGARWSGLMDHYRVVKTDQGDAYLEIVFLHDFEQAKHIRVWCNPFLRPELQFPKAWIIFGPAKWCLLVTLFVNLLRLETSLWTLPDDPTDLNEWMGPSFNPANWRNIVKPFPFLLDNSPITLVFSRFGTFYDTAKQILEDHQLTLTCRRYIKDRDPHPFNDLKGLWGIDLVEDLLQLIPLRDGCVVWDIEDNSGWGTETAFGGSWLTGFVRAIVHLAGDGQVEGVDVFSGDYTYPGQYYNPLFLGTSPVAPWVVLEEGPLTGIKSSEFSYYEATDTSFLAGGQSAPGINEGISALINIGGDLL…
Hyperbowlee	pham_1	MYVQNGRKLWVPPACGANGVPDPVKNPIEAFRYLDLKRELIDAEAREKPLIRLWDKAFKYIGTVAAEKSVDAEEMLHDTGQGDIVLRGDDWLVEFMRTDVRREEDLHVTIDPYPHRRNWRRRWHAKVTNVRVARNENGQRTVTLECAHNREHWKHLLFGATPFSLPEVQPMRAWLLPGNTRTIVSTTGFINLARNYWPLLALPSQVMNPGAWIGQASNLANLNPLNWPVQMQFVNPLFDRSRTSVLMSRWSNAHDVCDALLKYAGCHVRAYCWLEEDEDSPHPELAAIVGEKLARPTRNCIVLAVEDMSGTTGVTGTAIDGVLDLIAVSADNILSTLVHVDRDGDGVDDPFIRKLLGVAPAPPDITFRDHEYSSIISSEHSMFRAKAQKILTGGRSPGW…
ICleared	pham_1	MSTSTITSLEDAERVWNTAMARRALREQERLKPVLTRLWDGDMRLRGHVAGERGGDFEFIENDTGTASLQLSLDHHMAKWVMNFRGREKRNVIVTFDKQGARWSGFMDHYRVVREENGDVYLDIVFKHDYEQAKHILCWCNPFLRPELQFPKLWIIFGPAKWCLLLTLFVNILRLETSLWTLPDNPLDPTEWMPLSFNISNWRNIVKPFPLIGDNSNLTMVFSRFQSFHDIAKSTLEDAQLTIVCRRYLKGEDPHPFEDLRGELNIGPLEDLLSLIPIRHGCLVWDIVDNSGWGSETSFGGSWLTGFIRAVVNIASDGMTEGVDVFTGDPTFPGEYYTPWFLGTSPQAPWIVFEEGPYTGIKSSEFKYFEATDTSFVAGGESMPGVNEGISAGVNMGGD…
IHOP	pham_1	MAALAQINPPDDTVVTFYGKTYGIAGVSSDYIEVTAEFPRNAVETATIVLKHSDPMVPHVMKCYEEVVPVTIEIGAMRWSGRVDTFDYAMKDGEYTVTLQCVGDYNWFNKILVWPNWLLPIQVQIPSRAVFIGPAITCLKTMIGEQCLRLQLGMWELVNNLGSGNLDWQAWFGTALMSDGNPLDTLMTPIVVVPTNPLFDTSPWISINGRMDSVATLAEQTLKDLGLHLTASLWLPGDPQPKGLLFPLKKATIVVDVVDRSGVTGPTGTFIDGLIKDVVDLQESVLGKVLAPFLNPGNAYAPEGVNIAPTLGVNFVKPWALFVDHPRGGLTEFHLNGHHPLAHTIIGGGKSPKWLNDLINATMSFFVDIIQIVIGITGVPSGIFDGTFDDILLAFQLIE…
ILeeKay	pham_1	MPAPAADMTTLAGHQQLWDTVMKRRQKREDERIAPPLIRLWDGDYKLRGQLVGERSHKFEFIENETGTASITISLDHYLAKWIASHKGRARRNVHVSFDKQGARWTGRMDHYDIVRTKEGDVYMEVVFKHDYEELKHIYVWANPFLRPEFQFPKLWVMFGPAKWALLLTLFVNILRLETSLWTLPDNPLDISEWFPFSLNPGNWRNIVKPFPFLADNSPLTIVFSRFKSFHDTAKNVLADSQLTIVCRRYFHGEDPHPFAELSGELGLPLIEGIASLIPLRHGCLVWDIVDNSGWGSETAFGGSLLTGLVRAVMNIASDGMTEGIDIYTGLPTYPGEYYTPGFLGTYPKAPHVVFMESPYTGIESSKFTYTEATDTSFVLGGQSMPGVNEIISAGINMG…
IPhane7	pham_1	MTAPVLDRLSELNDIDKAVSSWRDELTWMRMAKPMITFYRNPSEGSGLEYYGRVAYQDTIRASFPFKKNVSAQGVLELRFDHYISEWMRAIPEDPHEKKNVIIRVDFFGGKLRWTGLLHHVAKKQRDGMYYMELTFNDDLQFLQFLLGPPNPALPIPAFQWPRVLPILGPAKWACSIMVLLNLIRKEGNLWQLPDDPFDLSQWLALSPTEWKNWQVHIKCNPLPLDDSSLWTVLGTRMNPIDSVLADALEDAQLTIRWRRVFTDEGETETGLLFVDRPANGALVFEIADDSGYYNTLLGGTFLGGTIVDGMVRSVVQYIGGFIEDTGQLLTDDESYSPDEYYSKGWLGTLAQQPWLVIRDSSWSPIDTAEMTWSPATAVSVVVGGDNPAADAIARLIIE…
Ibhubesi	pham_1	MSKFERETAAWQSALQSGDPNRIARTARALTERKSKVDTSFRFTVCDKFWQPMGAVGGDLIEASGADPRNDVETGRIVLKGNSPLIPLFMDCKKTMVGVIVETAGLRYAFYTKNHTYEYRDSAWTGTAELRGIRDILNYYVIWPSWWLPIQAQPFSHAIFVWALQTVVENMVAECALRLQSGWLEFINNGLSLNPDIRAWFGTVLQALSRDGLSVQAFTRMLRTPVYVSRTNPLLDTSPMVARTVRMETVQAVIKDVTQSYGVDTRMDLWLPGDPQPDRWANLDQPTYVFSTVDRSQITGPTKTVLDSVLRTTIDLGGSLGDIFKPVIKQVPGMDGVFYAPALGVDFEQPYAYFVAPEPGEDTGIDACTITDHTPEGWQHIIGGRSPKWLNDLMNATFA…
Ibrahim	pham_1	MSVATLQRTRAATDEIRRRRKCMQRAQTEVSIYTNIPHEVGLAFRGKVSVNDIAQSRWPKRKNVSSAGFFKVRANHPMAKLILRIPNTPEECKNVVVRVDKFGGAWRWTGMMHHWEATTEDGVDYVTAHFNDDMQVLQFTLGPPNPILPIPLFQGPRDYFSFGPGIWTSSTFLFLNFWRNQGNFFELPDDPFDLDQYDNAIDFSDWQVHIKCKPFLTDTSLWTFIGSRMNSADTVILDTLDDGQLCLDYRRIFTGEGETVDGLLDNNIANGALVFEITDRSGWTLPDGTFFDGTVVGGLARSVLTWTAGGVESVLDVVVDEQTLYPDEYWQSGFLGSFASAPTVGIADSFYNDLQSTVTHSPATAVKITVGGDNPTADAIAKLIIETVGNLLGYFLLFG…
Icee	pham_1	MAALAEINPPDDTVVTFYGKTYGIAGVSSDYIEVTAEFPRNAVETATIVLKHSDPMVPHVMKCYEEVVPVTIEIGAMRWSGRVDTFDYAMKDGEYTVTLQCVGDYNWFNKILVWPNWLLPIQVQIPSRAVFIGPAITCLKTMIGEQCLRLQLGMWELVNNLGSGNLDWQAWFGTALMSDGNPLDTLMTPIVVVPTNPLFDTSPWISINGRMDSVATLAEQTLKDLGLHLTASLWLPGDPQPKGLLFPLKKATIVVDVVDRSGVTGPTGTFIDGLIKDVVDLQESVLGKVLAPFLNPGNAYAPEGVNIAPTLGVNFVKPWALFVDHPRGGLTEFHLNGHHPLAHTIIGGGKSPKWLNDLINATMSFFVDIIQIVIGITGVPSGIFDGTFDDILLAFQLIE…
Iceman	pham_1	MSTSTITSLEDAERVWNTAMARRALREQERLKPVLTRLWDGDMRLRGHVAGERGGDFEFIENDTGTASLQLSLDHHMAKWVMNFRGREKRNVIVTFDKQGARWSGFMDHYRVVREENGDVYLDIVFKHDYEQAKHILCWCNPFLRPELQFPKLWIIFGPAKWCLLLTLFVNILRLETSLWTLPDNPLDPTEWMPLSFNISNWRNIVKPFPLIGDNSNLTMVFSRFQSFHDIAKSTLEDAQLTIVCRRYLKGEDPHPFEDLRGELNIGPLEDLLSLIPIRHGCLVWDIVDNSGWGSETSFGGSWLTGFIRAVVNIASDGMTEGVDVFTGDPTFPGEYYTPWFLGTSPQAPWIVFEEGPYTGIKSSEFKYFEATDTSFVAGGESMPGVNEGISAGVNMGGD…
Ichabod	pham_1	MPAPAADMTTLAGHQQLWDTVMKRRQKREDERIAPPLIRLWDGDYKLRGQLVGERSHKFEFIENETGTASITISLDHYLAKWIASHKGRARRNVHVSFDKQGARWTGRMDHYDIVRTKEGDVYMEVVFKHDYEELKHIYVWANPFLRPEFQFPKLWVMFGPAKWALLLTLFVNILRLETSLWTLPDNPLDISEWFPFSLNPGNWRNIVKPFPFLADNSPLTIVFSRFKSFHDTAKNVLADSQLTIVCRRYFHGEDPHPFAELSGELGLPLIEGIASLIPLRHGCLVWDIVDNSGWGSETAFGGSLLTGLVRAVMNIASDGMTEGIDIYTGLPTYPGEYYTPGFLGTYPKAPHVVFMESPYTGIESSKFTYTEATDTSFVLGGQSMPGVNEVISAGINMG…
IdentityCrisis	pham_1	MTVATFAEPFTGTDHEDFAEWAREVREYRIERAYDRPTIKLYDGDWNYRGTVYGEIAGSVNITVNETGTIQLRLPIDLDDPRRTWAAFWALDEESRGTSNIHIIVETMGARIGGRMKPKNGVTVVRGDKGDEVVIDFLDDIEELKHVFTAGNPFLPISLIQHPKAWMLLLQADYGILLTLAANLLRLQLTNIDIADLLKLLDPDNWTIEGLVDALRGFWQQSQIVIKPRKFGDSVAPLALVVGSIRTSIFDVAAPILEDAELQWDLRRWFKGDPEPWPGAGTNWRDGTLFVGIVNKSGFREGTSIGGNLFTGLTRTIANLLSNHVEDSYDLFTGETIDETGYRLPGVLGTLPQHPYVVYRDGDITGIQTSEFSRSPGGAGRITVGGQSMPGVNELISAA…
Idergollasper	pham_1	MTITYSDWEPEPERLARLERTRQEILYGDPMTAADAAERLAEEESAISQEWVVSIHDKLWRRAGEFGEDVISLEGSDPRNGLPTSTLKVKGNCEFTDMLMSCKSTFVGLTVETGGIRMPFYVDSFDYEFEDGAWVGTAQLLGIYDILNYIVIWPTWWLPLAAQPFSHAIYIGGLCTCIEAMIMENSLRLQSGIWEFINNVVSLNPDMRAWIGTLLQSNGNIFDMLKTPIYVVRTNPLLDTSPLVARTVRMETCGAVIDDITRAYGVTVSVDLWLPGDEQPDYWTKNFASMRLTQPTYVVTVKDRSRITGPTGTVIDSAVRQVVDVAGSFFGDLLPIIQKVPGRDGVYISEQLGVDYVGPWALLIAPEPGEKGNVVTCRISFHTPKGWQHIIGGRSPKWL…
Idleandcovert	pham_1	MSHGSIATLEDANRVWDTIMERRAFRERERLKPPLIRLWDGDMTLRGVVAGERGGDFEFIENDTGTASIQLSLDHHMAKWVMNFKGRAKRNVIITIDKQGARWSGFMDHYRVVREENGDCYLDVVFKHDYEHAKHILVWCNPFLRPELQFPKLWIIFGPAKWCLLLTLFVNILRLETSLWTLPDNPLDPTEWMPLSFNISNWRNIVKPFPLIGDNSNLTIVFSRFQSFHDVAKKTLEDAQLTIVCRRYLKDEDPHPFENLRGELNIGPLEDLLSLIPIRHGCLVWDIIDNSGWGTETAFGGSWLTGFIRAVVNIASDGMTEGIDVFTGDPTFPGEYYTPWFLGTSPQAPWIVFEEGPYTGIKSSEFKYYEATDTSFVAGGESMPGVNEAISAAVNMGGD…
IgnatiusPatJac	pham_1	MTTLAGHQQLWDTVMKRRQKREDERIAPPLIRLWDGDYKLRGQLVGERSHKFEFIENETGTASITISLDHYLAKWIASHKGRARRNVHVSFDKQGARWTGRMDHYDIVRTKEGDVYMEVVFKHDYEELKHIYVWANPFLRPEFQFPKLWVMFGPAKWALLLTLFVNILRLETSLWTLPDNPLDISEWFPFSLNPGNWRNIVKPFPFLSDNSPLTIVFSRFKSFHDTAKNVLADSQLTIVCRRYFHGEDPHPFAELSGELGLPLIEGIASLIPLRHGCLVWDIVDNSGWGSETAFGGSLLTGLVRAVMNIASDGMTEGIDIYTGLPTYPGEYYTPGFLGTYPKAPHVVFMESPYTGIESSKFTYTEATDTSFVLGGQSMPGVNEIISAGINMGGDFLTSL…
Illumine	pham_1	MYVQNGRKLWVPPACGANGVPDPVKNPIEAFRYLDLKRELIDAEAREKPLIRLWDKAFKYIGTVAAEKSVDAEEMLHDTGQGDIVLRGDDWLVEFMRTDVRREEDLHVTIDPYPHRRNWRRRWHAKVTNVRVARNENGQRTVTLECAHNREHWKHLLFGATPFSLPEVQPLRAWLLPGNTRTIVSTTGFINLARNYWPLLALPTQVMNPGAWIGQASNLANLNPLNWPVQMQFVNPIFDRSRLSVLMSRWNNAHDVCDALLKYAGCHVRAYCWLEEDEDSPHPELALIVGEKLARPTRNCIVLAVEDMSGTTGVTGTALDGALDLIAVSADNILSTLVHIDRDGDGVDDPFIRKLLGVAPATPDLTFRDHEYSSIISSEHSMFRAKAQKILTGGRSPGW…
Inca	pham_1	MAALAEINPPDDTVVTFYGKTYGIAGVSSDYIEVTAEFPRNAVETATIVLKHSDPMVPHVMKCYEEVVPVTIEIGAMRWSGRVDTFDYAMKDGEYTVTLQCVGDYNWFNKILVWPNWLLPIQVQIPSRAVFIGPAITCLKTMIGEQCLRLQLGMWELVNNLGSGNLDWQAWFGTALMSDGNPLDTLMTPIVVVPTNPLFDTSPWISINGRMDSVATLAEQTLKDLGLHLTASLWLPGDPQPKGLLFPLKKATIVVDVVDRSGVTGPTGTFIDGLIKDVVDLQESVLGKVLAPFLNPGNAYAPEGVNIAPTLGVNFVKPWALFVDHPRGGLTEFHLNGHHPLAHTIIGGGKSPKWLNDLINATMSFFVDIIQIVIGITGVPSGIFDGTFDDILLAFQLIE…
Indra	pham_1	MSGLFTESDAQALWDKIQVRRAKREEARLQPADVELRDGDFRLRGAVAGERLLEWEFIENETGTATLQLSLGHYLAKWAMNHRGRAKRNVIIVIEKQGARWSGMMDHYRVVKTDSGDQFLEIVFLHDFEQTKHIRVWCNPFLRPELQFPKIWIIFGPAKWCLLVTLFVNLLRLETSLWTLPDDPTDINEWMGPSFNPANWRNIVKPFPFLADNSPITMVFSRFGKFYDVAKQILDDHQLTLTCRRYIKERDPHPFDDLKGIWGLDPIEDLLQLIPLRNGCVVWDIEDNSGWGTQTAFGGSWLTGFLRAIVNLGSDGQVEGVDVFTGDYTYPGEYYSPWFLGTSPTAPWVVFEEGPLTGIKSSEFSYYEATDTSFLAGGQSAPGINEAIATGINVGGDFL…
Inky	pham_1	MYVQNGRKLWVPPACGANGVPDPVKNPIEAFRYLDLKRELIDAEAREKPLIRLWDKAFKYIGTVAAEKSVDAEEMLHDTGQGDIVLRGDDWLVEFMRTDVRREEDLHVTIDPYPHRRNWRRRWHAKVTNVRVARNENGQRTVTLECAHNREHWKHLLFGATPFSLPEVQPMRAWLLPGNTRTIVSTTGFINLARNYWPLLALPSQVMNPGAWIGQASNLANLNPLNWPVQMQFVNPLFDRSRTSVLMSRWSNAHDVCDALLKYAGCHVRAYCWLEEDEDSPHPELAAIVGEKLARPTRNCIVLAVEDMSGTTGVTGTAIDGVLDLIAVSADNILSTLVHVDRDGDGVDDPFIRKLLGVAPAPPDITFRDHEYSSIISSEHSMFRAKAQKILTGGRSPGW…
Inventum	pham_1	MSKFERETAAWQSALQSGDPNRIARTARALTERKSKVDTSFRFTVCDKFWQPMGAVGGDLIEASGADPRNDVETGRIVLKGNSPLIPLFMDCKKTMVGVIVETAGLRYAFYTKNHTYEYRDSAWTGTAELRGIRDILNYYVIWPSWWLPIQAQPFSHAIFVWALQTVVENMVAECALRLQSGWLEFINNGLSLNPDIRAWFGTVLQALSRDGLSVQAFTRMLRTPVYVSRTNPLLDTSPMVARTVRMETVQAVIKDVTQSYGVDTRMDLWLPGDPQPDRWANLDQPTYVFSTVDRSQITGPTKTVLDSVLRTTIDLGGSLGDIFKPVIKQVPGMDGVFYAPALGVDFEQPYAYFVAPEPGEDTGIDACTITDHTPEGWQHIIGGRSPKWLNDLMNATFA…
InvictusManeo	pham_1	MILTVPNLADVLPVIDGPPDPVKSPLAAYSYLDARRQVIDEEARAKPLIRLWDNQMRYIGTVAAEKSVDAEEMLHDTGQGDIVLRGDDWLVDFMRTDVRKDEDLHVTIDPYPNRRNWRWRWNAKVTNVRVKRDENGIRTVTLQCAHNREHWKHLYFGATPFSAPEVQPIRAWLRIANTRTAIAETGFLNLARNYWPLLALPAQVMNPGAWTGEASNLLNLNPLNWPVQMQFVNAFTDQSRLTVLMARWSNAHDVTEAMLRSSGCNVRAYCWLTEDEDSPHPELAALVGQKLARPTRNCIVLAVEDNSGVTGPTGTALDGALDLIAATGDNLITETLFPIDRDGDGETDPFIRRILGVAPKVPDITFRDTEYSQIISSEHSMFRAKAGKILTGGKSPGWV…
Iracema64	pham_1	MSTSTITSLEDAERVWNTAMARRALREQERLKPVLTRLWDGDMRLRGHVAGERGGDFEFIENDTGTASLQLSLDHHMAKWVMNFRGREKRNVIVTFDKQGARWSGFMDHYRVVREENGDVYLDIVFKHDYEQAKHILCWCNPFLRPELQFPKLWIIFGPAKWCLLLTLFVNILRLETSLWTLPDNPLDPTEWMPLSFNISNWRNIVKPFPLIGDNSNLTMVFSRFQSFHDIAKSTLEDAQLTIVCRRYLKGEDPHPFEDLRGELNIGPLEDLLSLIPIRHGCLVWDIVDNSGWGSETSFGGSWLTGFIRAVVNIASDGMTEGVDVFTGDPTFPGEYYTPWFLGTSPQAPWIVFEEGPYTGIKSSEFKYFEATDTSFVAGGESMPGVNEGISAGVNMGGD…
IrishSherpFalk	pham_1	MSKFERETAAWQSALQSGDPNRIARTARALTERKSKVDTSFRFTVCDKFWQPMGAVGGDLIEASGADPRNDVETGRIVLKGNSPLIPLFMDCKKTMVGVIVETAGLRYAFYTKNHTYEYRDSAWTGTAELRGIRDILNYYVIWPSWWLPIQAQPFSHAIFVWALQTVVENMVAECALRLQSGWLEFINNGLSLNPDIRAWFGTVLQALSRDGLSVQAFTRMLRTPVYVSRTNPLLDTSPMVARTVRMETVQAVIKDVTQSYGVDTRMDLWLPGDPQPDRWANLDQPTYVFSTVDRSQITGPTKTVLDSVLRTTIDLGGSLGDIFKPVIKQVPGMDGVFYAPALGVDFEQPYAYFVAPEPGEDTGIDACTITDHTPEGWQHIIGGRSPKWLNDLMNATFA…
IronMan	pham_1	MSGLSSLRDSQALWDKIQLRRCKLEQERLKPPDVELRDGDFRLRGMVAGERVLEWEFIENETGTATLQLSLSHYLAKWVMNHRGRAKRNVIINIEKQGARWTGMMDNYRVVKEDSGDCYVEITFLHDFEQTKHIRVWCNPFLRPELQFPKVWIIFGPAKWCLLVTLFVNLLRLETSLWTLPDDPTDINEWMGPSFNPANWRNIVKPFPFLLDNSPITIVFSRFGTFYDTAKQILEDHQLTLTCRRYIKDRDPHPFEDLKGEWNIDPLEDLMSLIPLRDGCVVWDIEDNSGWGTQTAFGGSWLTGFIRGIVQLTSDGQVEGVDVFTGDYTFPGEYYSPWFLGTSPMAPHVVFEEGPLTGIKSSEFSYYEATDTSFLAGGQSAPGINEGISTFVNMGGDFL…
Isca	pham_1	MSNHATISTLEDAQRVWDAVMTRRAFREKERLKPPLIRLWDGDMTLRGVVAGERGGDFEFIENDTGTASIQLSLDHHMAKWVMNFKGRAKRNVIITIDKQGARWSGFMDHYRVVREENGDCYLDVVFKHDYEHAKHILVWCNPFLRPELQFPKLWIIFGPAKWCLLLTLFVNILRLETSLWTLPDNPLDPSEWMPLSFNISNWRNIVKPFPLIGDNSNLTIVFSRFQSFHDVAKKTLEDAQLTIVCRRYLKGEDPHPFENLRGELNIGPLEDLLSLIPIRHGCLVWDIIDNSGWGSETAFGGSWLTGFIRAVVNIASDGMTEGIDVFTGDPTYPGEYYTPWFLGTSPQAPWIVFEEGPYTGIKSSEFKYYEATDTSFVAGGESMPGVNEAISAAVNMGG…
Isiphiwo	pham_1	MSGLFTESDAEALWAKINKRRWDREQARLKPAEVELRDGDFRLRGLVAGERLLEWEFIENETGTATLQLSLSHYLAKWAMNHRGRAKRNVIIVIEKQGARWSGMMDHYRVVKTDSGDQYLEIVFLHDFEQTKHIRVWCNPFLRPELQFPKIWIIFGPAKWCLLVTLFVNLLRLETSLWTLPDDPTDINEWMGPSFNPANWRNIVKPFPFLADNSPITMVFSRFGKFYDVAKQILDDHQLTLTCRRYIKERDPHPFDDLKGIWGLDPIEDLLQLIPLRDGCVVWDIEDNSGWGSQTAFGGSWLTGFIRAIANLGSDGQVEGVDVFTGDYTYPGEYYNPLFLGTSPRAPWVVFEEGPLTGIKSSEFSYYEATDTSFLAGGQSAPGINEAIATGINVGGDFL…
Island3	pham_1	MTSRDLAALNEKLKHGTVEQQAAAAAELARLQDVADMDWTFTLCDEFWDDIGEFGADLMEATGTDPMNDKGAATIKTKGSSDLVGEMMQCRETLRGVIVETAGYRLPYYIDTHDWEYQKGAWTSTANCIGIWDILNYLTIWPSWFLPIQIQPFSHAVFVGPIVTVIENMISECALRVQAGINEFLNNALSLNPDVRAWFGSILQAISRDGLNPRAILEMLKTPMYVVRTNPFLDGSPLVAKTVRMESCGTTIRDLTKAYGVVVDVTLWRPGDPQPDRWANLTKPTYVVTVKDRSQISGPTHTILDSVFRTAVDLGGSLGDIFYPIIREVQSMPGVYHAPALGVNFTEPYAVVVAPELGGDSPLLSCRITDHTPKAWQIQIGGRSPKWLNDLINSTLAWL…
Itos	pham_1	MWQDSDLWEIDKSCDYYRGRHESMRKAHPLIRIWINDPENSHGAVCVGRIDFTDTIKGSFPFKNNTATQGVLQIRDDHYIALFLKRLPQDERYQKNVMITVDFYGGAKRWSGLLDKWNIKTTEDGAKYFEMTFQDDLTYLQYLLCPPNPFLPIPVFQFPRMFMLAGPSKWAISMLILLNLLRVEGNLWELPDDPFDPEEWDQILDWSDWQVHIKGSPWLIDDSSMWTFLSARMNPVDAVIADALDDCQLTMTYRRVLTDDGEVADGLLGIADGTRVKNGALVFEVVDNSNAHAFDGTFLSGTVIDGFARSLITYGGGFVEDVFNQVGEDSTLHPDEYYQSGWLGTIAKQPWLVIRDSEWTPITSSDMSWGPSKNVSVVVGGDNPAADAIAKLIIETTGA…
Iwokeuplikedis	pham_1	MSGLTSVREAEDLWQKIQLRRCKLERERLKPPDVELRDGDFRLRGMVAGERVLEWEFIENETGTATLQLSLSHYLAKWVMNHRGRAKRNVILNVEKQGARWTGMMDHYRVVKEDSGDQYLEIVFLHDFEQTKHIRVWCNPFLRPELQFPKVWIIFGPAKWCLLVTLFVNLLRLETSLWTLPDDPTDINEWMGPSFNPANWRNIVKPFPFLADNSPVTMVFSRFGTFYDTAKQILADHQLTLTCRRYIKDRDPHPFEDLKGVWGIDPLEDLLQLIPIRDGCVVWDIEDNSGWGTQTAFGGSWLTGFLRAAVTLAGDGQVEGVDVFTGDYTFPGEYYSPYFLGTSPMAPHVVFEEGPLTGIKSSEFSYYEATDTSFLAGGLSAPGINEGIGTAINMGGDFL…
JAWS	pham_1	MYVQNGRKLWVPPACGANGVPDPVKNPIEAFRYLDLKRELIDAEAREKPLIRLWDKAFKYIGTVAAEKSVDAEEMLHDTGQGDIVLRGDDWLVEFMRTDVRREEDLHVTIDPYPHRRNWRRRWHAKVTNVRVARNENGQRTVTLECAHNREHWKHLLFGATPFSLPEVQPMRAWLLPGNTRTIVSTTGFINLARNYWPLLALPSQVMNPGAWIGQASNLANLNPLNWPVQMQFVNPLFDRSRTSVLMSRWSNAHDVCDALLKYAGCHVRAYCWLEEDEDSPHPELAAIVGEKLARPTRNCIVLAVEDMSGTTGVTGTAIDGVLDLIAVSADNILSTLVHVDRDGDGVDDPFIRKLLGVAPAPPDITFRDHEYSSIISSEHSMFRAKAQKILTGGRSPGW…
JC27	pham_1	MPAPAADMTTLAGHQQLWDTVMKRRQKREDERIAPPLIRLWDGDYKLRGQLVGERSHKFEFIENETGTASITISLDHYLAKWIASHKGRARRNVHVSFDKQGARWTGRMDHYDIVRTKEGDVYMEVVFKHDYEELKHIYVWANPFLRPEFQFPKLWVMFGPAKWALLLTLFVNILRLETSLWTLPDNPLDISEWFPFSLNPGNWRNIVKPFPFLADNSPLTIVFSRFKSFHDTAKNVLADSQLTIVCRRYFHGEDPHPFAELSGELGLPLIEGIASLIPLRHGCLVWDIVDNSGWGSETAFGGSLLTGLVRAVMNIASDGMTEGIDIYTGLPTYPGEYYTPGFLGTYPKAPHVVFMESPYTGIESSKFTYTEATDTSFVLGGQSMPGVNEIISAGINMG…
JF1	pham_1	MAATILKPPTIGVDGAPDPVKAPLSAYRYLDARRDVIDEEAKARPLIRLWDKNMQYIGTVAAEKSVDAEEMLHDTGQGDIVLRGDDWLVEFLRTDVRKDEDLHITIDPYPNRRNWRWRWGAKVVNVRVKRDENGTRTVVFECAHNREHWKHLYFGATPFMDPAVQPIKAWLLPGNTRTIITTTGFINLARNYWPLLALPTNALNPFAWVGEASNVLNLNPLNWPVQMQFVNPLFDQSRFSVIMSRWSDAHSVTEAMLKDAGCHLRAYTWLEEDEDSPHPELAAIVGEKLARPTRNCIVLAVEDKSQRTGWTGTAFDGVLNLIGAVGDNFVTETIYQVIGTNKVIDPRTNSPAPPIISSILGTAPALPKITFREHEHSAIISSEHSMFRSKAQKILTGGK…
JF2	pham_1	MSNHATISTLEDAQRVWDTVMARRAFREKERLKPPLIRLWDGDMTLRGVVAGERGGDFEFIENDTGTASIQLSLDHHMAKWVMNFKGRAKRNVIITIDKQGARWSGFMDHYRVVREENGDCYLDVVFKHDYEHAKHILVWCNPFLRPELQFPKLWIIFGPAKWCLLLTLFVNILRLETSLWTLPDNPLDPSEWMPLSFNISNWRNIVKPFPLIGDNSNLTIVFSRFQSFHDVAKKTLEDAQLTIVCRRYLKGEDPHPFENLRGELNIGPLEDLLSLIPIRHGCLVWDIIDNSGWGSETAFGGSWLTGFIRAVVNIASDGMTEGIDVFTGDPSFPGEYYTPWFLGTSPQAPWIVFEEGPYTGIKSSEFKYYEATDTSFVAGGESMPGVNEAISAAVNMGG…
JF4	pham_1	MSNHATISTLEDAQRVWDTVMARRAFREKERLKPPLIRLWDGDMTLRGVVAGERGGDFEFIENDTGTASIQLSLDHHMAKWVMNFKGRAKRNVIITIDKQGARWSGFMDHYRVVREENGDCYLDVVFKHDYEHAKHILVWCNPFLRPELQFPKLWIIFGPAKWCLLLTLFVNILRLETSLWTLPDNPLDPSEWMPLSFNISNWRNIVKPFPLIGDNSNLTIVFSRFQSFHDVAKKTLEDAQLTIVCRRYLKGEDPHPFENLRGELNIGPLEDLLSLIPIRHGCLVWDIIDNSGWGSETAFGGSWLTGFIRAVVNIASDGMTEGIDVFTGDPSFPGEYYTPWFLGTSPQAPWIVFEEGPYTGIKSSEFKYYEATDTSFVAGGESMPGVNEAISAAVNMGG…
JHC117	pham_1	MSHGTITTLEDANRVWNTVMAQRAMREAERLKPPLVRLWNGDMVLRGVVAGERGGDFEFIENDTGTASVQLSLDHHMAKWVMNFKGRDKRNVIITIDKQGARWSGFMDHYRVVREENGDCYLDVVFKHDYEQAKHILVWCNPFLRPELQFPKLWIIFGPAKWCLLLTLFVNILRLETSLWTLPDNPLDPTEWMPLSFNISNWRNIVKPFPLLGDNSNLTIVFSRFQSFHDVAKKTLQDAQLTIVCRRYLHGEDPHPFEDLRGELNIGPLEDLLSLIPIRHGCLVWDIIDNSGWGSETAFGGSWLTGFIRAVVNIASDGMTEGIDVFTGDPTFPGEYYTPWFLGTSPQAPWIVFEEGPYTGIKSSEFKYYEATDTSFVAGGESMPGVNEAISAAVNMGGD…
Jaan	pham_1	MSGLSSVRESQALWDKIQLRRCKLEQERLKPPDVELRDGDFRLRGMVAGERVLEWEFIENETGVATLQLSLSHYLAKWVMNHRGRAKRNVIINIEKQGARWTGMMDNYRVVKEDSGDCYVEITFLHDFEQTKHIRVWCNPFLRPELQFPKVWIIFGPAKWCLLVTLFVNLLRLETSLWTLPDDPTDINEWMGPSFNPANWRNIVKPFPFLLDNSPITIVFSRFGTFYDTAKQILEDHQLTLTCRRYIKDRDPHPFEDLKGEWNIDPLEDLMSLIPLRDGCVVWDIEDNSGWGTQTAFGGSWLTGFIRGIVQLTSDGQVEGVDVFTGDYTFPGEYYSPWFLGTSPMAPHVVFEEGPLTGIKSSEFSYYEATDTSFLAGGQSAPGINEGISTFVNMGGDFL…
Jabbawokkie	pham_1	MIDVEPDLTAECEAIWRATLAQKRQEQMLRDEDVLIRLWDGDWGLHHLMRNEYSATFAWISNDSGPAQTEVPFDSPEGFWLYDMWGRMERGEKRNVHITADYCGARWSGRLDKCVVEYREDGDVVVVCDWLHDYENTKWYSVWSNPWLPAAFQFPRAFLVAGPVTWILKLALHLQLIREHNPLITIPDDPLDFASYLDVFDQSTWQVVVKPTSFIDAMNSGVVWGLISSRWQNWHDMAHTMLEDAELSVQCTRYLPGDPEPWRGANLRYGTLVIDIVDKSGVHIGTSNGGTAFDGLARTVAEFADDFIDSTENLIEDTDQPNDYFLPNLRLTHKEHPYAVYRQVETGQHVNSPAKGVQVNVGGHSMPGVNEAISASIQAAFDILGGLAQIGSLGGTVDT…
Jabiru	pham_1	MSGLVTLEDHEALWQKIQARRCERERERLAPVLVRLWDGDYRLRGQVAGERAGSFEFIENDVGTAFLELSLDHYLSKWILNHRGRAKRNVHVTFDKQGARWAGRMSSYRVVRTEGGDAYLEVNFVHDYEQAKHILCWSNPFLRPELQFPKMWIIFGPAKWCLLMTLFVNILRLETSLWTLPDNPLDPSEWFPLSINISNWRNIVKPFPFLGDNSNLTIIFSRFKPFFDVAKDVLADAQLTMTCRRYLHGEDPHPFEDLRGELNIGPLEDLLSLIPIRHGCLVWDIVDNSGWGTETAFGGSLLTGLIRAVVSIAADGTTENIDVFHQDPVFPNQYYRPGWRGTLPNAPHVVFLDGKYTGIKSSEYEYVEATSTSFVGGGHSMPGINEAISAAINIGGDFL…
Jabith	pham_1	MSGLTSAEQAAELWMKIQKRHEARERERLKHPEIELRDGDFRLRGLVAGERMIEWEFIENETGTATLELSLDHYLAQWVMNHRGRAKRNVIIVIEKQGARWSGLMDHYRVVKTDQGDAYLEIVFLHDFEQAKHIRVWCNPFLRPELQFPKAWIIFGPAKWCLLVTLFVNLLRLETSLWTLPDDPTDLNEWMGPSFNPANWRNIVKPFPFLLDNSPITLVFSRFGTFYDTAKQILEDHQLTLTCRRYIKDRDPHPFNDLKGLWGIDLVEDLLQLIPLRDGCVVWDIEDNSGWGTETAFGGSWLTGFVRAIVHLAGDGQVEGVDVFSGDYTYPGQYYNPLFLGTSPVAPWVVLEEGPLTGIKSSEFSYYEATDTSFLAGGQSAPGINEGISALINIGGDLL…
JackSparrow	pham_1	MPAPAADMTTLAGHQQLWDTVMKRRQKREDERIAPPLIRLWDGDYKLRGQLVGERSHKFEFIENETGTASITISLDHYLAKWIASHKGRARRNVHVSFDKQGARWTGRMDHYDIVRTKEGDVYMEVVFKHDYEELKHIYVWANPFLRPEFQFPKLWVMFGPAKWALLLTLFVNILRLETSLWTLPDNPLDISEWFPFSLNPGNWRNIVKPFPFLADNSPLTIVFSRFKSFHDTAKNVLADSQLTIVCRRYFHGEDPHPFAELSGELGLPLIEGIASLIPLRHGCLVWDIVDNSGWGSETAFGGSLLTGLVRAVMNIASDGMTEGIDIYTGLPTYPGEYYTPGFLGTYPKAPHVVFMESPYTGIESSKFTYTEATDTSFVLGGQSMPGVNEIISAGINMG…
JacoRen57	pham_1	MADGWVSKEALKQQQLDDPFYKAAIIGLEGTPDAHKDPMQAYRYIVSRRNVIIGSHKQRPLIRLWDKDMNYIGRITGERLVDWQELMHSAGSGTVKILRSNWLAKFLIEDVRADEDLHITIDPRPTKRHWSTRWAGKVTAAHIKRTAEGTHEVQLDLISVWEHWRHIAFAANPVLPPEVQLPKIYMIAMNCRTAVCYTGIINLMRQYNPVMAIASNIFNPGHWLTPIADPALPGRNKDNSLPTLLNFNPLDWPVQMAFVNPVIDQSRFSFIVARWSMADAACEPILKDAGCFLRAVMFLEEDKDTPHTELADLVGQRLARPTRNAVVFIPYNKSGVTGPTGTLIDGIINLVGAVADDLLTEIIFPIDNDLDGITDPLFRKWLGVQPAKPKVIFRDGEYS…
JalFarm20	pham_1	MSKFERETAAWQSALQSGDPNRIARTARALTERKSKVDTSFRFTVCDKFWQPMGAVGGDLIEASGADPRNDVETGRIVLKGNSPLIPLFMDCKKTMVGVIVETAGLRYAFYTKNHTYEYRDSAWTGTAELRGIRDILNYYVIWPSWWLPIQAQPFSHAIFVWALQTVVENMVAECALRLQSGWLEFINNGLSLNPDIRAWFGTVLQALSRDGLSVQAFTRMLRTPVYVSRTNPLLDTSPMVARTVRMETVQAVIKDVTQSYGVDTRMDLWLPGDPQPDRWANLDQPTYVFSTVDRSQITGPTKTVLDSVLRTTIDLGGSLGDIFKPVIKQVPGMDGVFYAPALGVDFEQPYAYFVAPEPGEDTGIDACTITDHTPEGWQHIIGGRSPKWLNDLMNATFA…
James	pham_1	MSKFERETAAWQSALQSGDPNRIARTARALAERKSKVDTSFRFTVCDKFWQPMGSVGGDLIEASGADPRNDVETGRIVLKGNSPLIPLFMDCKKTMVGVIVETAGLRYAFYTKNHTYEYRDSAWTGTAELRGIRDILNYYVIWPSWWLPIQAQPFSHAVFVWALQTVVENMVAECALRLQSGWLEFINNGLSLNPDIRAWFGTVLQALSRDGLSVQAFTRMLRTPVYVSRTNPLLDTSPMVARTVRMETVQAVIKDVTQSYGVDTRMDLWLPGDPQPDRWANLDQPTYVFSTVDRSQITGPTKTVLDSVLRTTIDLGGSLGDIFKPVIKQVPGMDGVFYAPALGVDFEQPYAYFVAPEPGEDTGIDACTITDHTPEGWQHIIGGRSPKWLNDLMNATFA…
Jamie19	pham_1	MAVEQSDLDVWRAAVQSGNPYRMATTARWLTEKKSKVDTEFRFTVCDKMWQPIGYVGNDLMEGSGASPVNDTPTGRLVLKGNSPLIPMFMDCRNTLVGVIVETAGIREAFYTKVHRYRYENSEWTGTVELRGIWDILNYYVIWPSWWLPIQAQPISHAVFMWALQTVLENMVAECAIRLQSGWLEFINNGLSLNPQLKAWLGTVLQALKRDGLSIDTFTRMLRTPMYVKRTNPFLDTSPMAAETVRMETVGQVIKRITRPYGVTGSVDLFLPGDPQPDQWVTLDQPTYVFSTRDGSQIEGPTKTVADSVIRQVVDLGGALGSIFKPVIKQVPGMEGVFYAPKLGVDFEQPYAYVVAPEPGEDSSIISCEIADHTPEGWQHIIGGRSPKWLNDLLNATFA…
Jane	pham_1	MVLMSMLMPAGYVGASPKRDPIATWNQVNARRRVLDEEAKSPSLYRLWDKRMNYIGTVHTHKSFDAEEMQHDTGEGTIVLRGSDWLVNFLRTDVRAEEDLNFTVDPYPHRRNWRWRWGFKVTDVEVGRSEDGEVTVTLHLMHNREHWKHILFGATVFAPPEAQPIKCFLLPANCRTAVATAGAANLARLFNPALAVFTNLLNPGAYVGAALGLGVPGNFSFLNHPIQMQFVNPITDTSRLTVLMSRWQDAHSVTEAMLRDAGCQVRAYTWLEEDEDSPHPELAMLIGEQLARPRRNCIVLACEERAQYQGITGLAPDGAIKLIAATGDDLITNTLFPEYDENGDGVTDPLIRKWLGAAPAVPSLVFRDGPRSAIVSSSHHMYKSKAKHIMTGGKSPAWL…
JangDynasty	pham_1	MTISYSDWEPEPERQARLERARQEILYGDPMTAADAAERLAEEESVISQEWVVSIHDKLWRRAGEFGEDVISLEGSDPRNGLPTSTLKVKGNCEFTDMLMSCKSTFVGLMVETGGIRMPFYVDSFDYEFEDGAWVGTAQLLGIYDILNYIVIWPTWWLPLAAQPFSHAIYIGGLCTCIEAMIMENSLRLQSGIWEFVNNVVSLNPDMRAWIGTLLQSNGNIFDMLKTPIYVVRTNPLLDTSPLVARTVRMETCGAVIDDITRAYGVTVSVDLWLPGDEQPDYWTKNFASMRLTQPTYVVTVKDRSRITGPTGTVIDSAVRQVVDVAGSFFGDLLPIIQKVPGRDGVYISEQLGVDYVGPWALLIAPEPGEKGNVVTCRISFHTPKGWQHIIGGRSPKWL…
Jarcob	pham_1	MSKFERETAAWQSALQSGDPNRIARTARALTERKSKVDTSFRFTVCDKFWQPMGAVGGDLIEASGADPRNDVETGRIVLKGNSPLIPLFMDCKKTMVGVIVETAGLRYAFYTKNHTYEYRDSAWTGTAELRGIRDILNYYVIWPSWWLPIQAQPFSHAVFVWALQTVVENMVAECALRLQSGWLEFINNGLSLNPDIRAWFGTVLQALSRDGLSVQAFTRMLRTPVYVSRTNPLLDTSPMVARTVRMETVQAVIKDVTQSYGVDTRMDLWLPGDPQPDRWANLDQPTYVFSTVDRSQITGPTKTVLDSVLRTTIDLGGSLGDIFKPVIKQVPGMDGVFYAPALGVDFEQPYAYFVAPEPGEDTGIDACTITDHTPEGWQHIIGGRSPKWLNDLMNATFA…
Jarvi	pham_1	MYVQNGRKLWVPPACGANGVPDPVKNPIEAFRYLDLKRELIDAEAREKPLIRLWDKAFKYIGTVAAEKSVDAEEMLHDTGQGDIVLRGDDWLVEFMRTDVRREEDLHVTIDPYPHRRNWRRRWHAKVTNVRVARNENGQRTVTLECAHNREHWKHLLFGATPFSLPEVQPMRAWLLPGNTRTIVSTTGFINLARNYWPLLALPSQVMNPGAWIGQASNLANLNPLNWPVQMQFVNPLFDRSRTSVLMSRWSNAHDVCDALLKYAGCHVRAYCWLEEDEDSPHPELAAIVGEKLARPTRNCIVLAVEDMSGTTGVTGTAIDGVLDLIAVSADNILSTLVHVDRDGDGVDDPFIRKLLGVAPAPPDITFRDHEYSSIISSEHSMFRAKAQKILTGGRSPGW…
Jasper	pham_1	MPAPAADMTTLAGHQQLWDTVMKRRQKREDERIAPPLIRLWDGDYKLRGQLVGERSHKFEFIENETGTASITISLDHYLAKWIASHKGRARRNVHVSFDKQGARWTGRMDHYDIVRTKEGDVYMEVVFKHDYEELKHIYVWANPFLRPEFQFPKLWVMFGPAKWALLLTLFVNILRLETSLWTLPDNPLDISEWFPFSLNPGNWRNIVKPFPFLADNSPLTIVFSRFKSFHDTAKNVLADSQLTIVCRRYFHGEDPHPFAELSGELGLPLIEGIASLIPLRHGCLVWDIVDNSGWGSETAFGGSLLTGLVRAVMNIASDGMTEGIDIYTGLPTYPGEYYTPGFLGTYPKAPHVVFMESPYTGIESSKFTYTEATDTSFVLGGQSMPGVNEIISAGINMG…
Jaykayelowell	pham_1	MSTSTITSLEDAERVWNTAMARRALREQERLKPVLTRLWDGDMRLRGHVAGERGGDFEFIENDTGTASLQLSLDHHMAKWVMNFRGREKRNVIVTFDKQGARWSGFMDHYRVVREENGDVYLDIVFKHDYEQAKHILCWCNPFLRPELQFPKLWIIFGPAKWCLLLTLFVNILRLETSLWTLPDNPLDPTEWMPLSFNISNWRNIVKPFPLIGDNSNLTMVFSRFQSFHDIAKSTLEDAQLTIVCRRYLKGEDPHPFEDLRGELNIGPLEDLLSLIPIRHGCLVWDIVDNSGWGSETSFGGSWLTGFIRAVVNIASDGMTEGVDVFTGDPTFPGEYYTPWFLGTSPQAPWIVFEEGPYTGIKSSEFKYFEATDTSFVAGGESMPGVNEGISAGVNMGGD…
JeTaime	pham_1	MAALAQINPPDDTVVTFYGKTYGIAGVSSDYIEVTAEFPRNAVETATIVLKHSDPMVPHVMKCYEEVVPVTIEIGAMRWSGRVDTFDYAMKDGEYTVTLQCVGDYNWFNKILVWPNWLLPIQVQIPSRAVFIGPAITCLKTMIGEQCLRLQLGMWELVNNLGSGNLDWQAWFGTALMSDGNPLDTLMTPIVVVPTNPLFDTSPWISINGRMDSVATLAEQTLKDLGLHLTASLWLPGDPQPKGLLFPLKKATIVVDVVDRSGVTGPTGTFIDGLIKDVVDLQESVLGKVLAPFLNPGNAYAPEGVNIAPTLGVNFVKPWALFVDHPRGGLTEFHLNGHHPLAHTIIGGGKSPKWLNDLINATMSFFVDIIQIVIGITGVPSGIFDGTFDDILLAFQLIE…
Jebeks	pham_1	MPRVENIGDYLDLAEIQRKLLSHNPHEVMQAARQVAEVDANPPGEVSCTVRYNTYKLAGEASNRKSLAVSWPRLTVPTGKLVLDGDDGLADVVLNCHETVVPVVVDCGPLRWSGRVDVAHDKFGDPNEPDTIECELIHDKVWLTRVVAFPWWFMPLQWQGPPTRGVAFGNAISVIKYLFASQFMRVQLGLWEFVNNLLSLNLDWRAMFGSLLMQNPGEELDLRDIVQMATTPVYVVPSAGWNDTSPFISLNWRMDELLQLVTKTCEDNGLTIEVYLWEPGMPQPDPFAEATNLLRIPTIVVDVKDRMQVTGITGTAFDGLQRTFVDLLGSMFGEALKPFLDPNNEAAYAPDGVNIAPVLGVHAIKPWCVFNADHPRSGVRGVVSHHHPIAWRTITGGKS…
Jeckyll	pham_1	MYVQNGRKLWVPPACGANGVPDPVKNPIEAFRYLDLKRELIDAEAREKPLIRLWDKAFKYIGTVAAEKSVDAEEMLHDTGQGDIVLRGDDWLVEFMRTDVRREEDLHVTIDPYPHRRNWRRRWHAKVTNVRVARNENGQRTVTLECAHNREHWKHLLFGATPFSLPEVQPMRAWLLPGNTRTIVSTTGFINLARNYWPLLALPSQVMNPGAWIGQASNLANLNPLNWPVQMQFVNPLFDRSRTSVLMSRWSNAHDVCDALLKYAGCHVRAYCWLEEDEDSPHPELAAIVGEKLARPTRNCIVLAVEDMSGTTGVTGTAIDGVLDLIAVSADNILSTLVHVDRDGDGVDDPFIRKLLGVAPAPPDITFRDHEYSSIISSEHSMFRAKAQKILTGGRSPGW…
Jeeves	pham_1	MSGLASVKEANDLWDKIQLRRCKLEQARLADPDVELRDGDFRLRGMVAGQRVLEWEFIENETGVCTLHMPLDHYLSKWAMNHRGRSKRNVIINIEKQGSRWTGMMDHYRVVKNDSGDQYLEIIFLHDFEQTKHIRVWCNPFLRPELQFPKVWIIFGPAKWCLLVTLFVNLLRLETSLWTLPDDPTDINEWMGPSFNPANWRNIVKPFPFLADNSPVTMVFSRFGTFYDTAKQILNDHQLTLTCRRYIKDRDPHPFEDLKGVWGLDPVEDLLQLIPLRDGCVVWDIEDNSGWGTETAFGGSWLTGFVRAIVTLASDGQVEGVDVFSGDYTYPGEYYNPLFLGTSPRAPHVVLEEGPLTGIKSSEFSYYEATDTSFLAGGSSAPGINEGIGALINIGGDLL…
Jeffabunny	pham_1	MSGLFTESDAQALWDKIQVRRAKREEARLQPADVELRDGDFRLRGAVAGERLLEWEFIENETGTATLQLSLGHYLAKWAMNHRGRAKRNVIIVIEKQGARWSGMMDHYRVVKTDSGDQFLEIVFLHDFEQTKHIRVWCNPFLRPELQFPKIWIIFGPAKWCLLVTLFVNLLRLETSLWTLPDDPTDINEWMGPSFNPANWRNIVKPFPFLADNSPITMVFSRFGKFYDVAKQILDDHQLTLTCRRYIKERDPHPFDDLKGIWGLDPIEDLLQLIPLRNGCVVWDIEDNSGWGTQTAFGGSWLTGFLRAIVNLGSDGQVEGVDVFTGDYTYPGEYYSPWFLGTSPTAPWVVFEEGPLTGIKSSEFSYYEATDTSFLAGGQSAPGINEAIATGINVGGDFL…
JenCasNa	pham_1	MSHGTITTLEDANRVWNTVMAQRAMREAERLKPPLVRLWNGDMVLRGVVAGERGGDFEFIENDTGTASIQLSLDHHMAKWVMNFKGRDKRNVIITIDKQGARWSGFMDHYRVVREENGDCYLDVVFKHDYEQAKHILVWCNPFLRPELQFPKLWIIFGPAKWCLLLTLFVNILRLETSLWTLPDNPLDPTEWMPLSFNISNWRNIVKPFPLLGDNSNLTIVFSRFQSFHDVAKKTLQDAQLTIVCRRYLHGEDPHPFEDLRGELNIGPLEDLLSLIPIRHGCLVWDIIDNSGWGSETAFGGSWLTGFIRAVVNIASDGMTEGIDVFTGDPTFPGEYYTPWFLGTSPQAPWIVFEEGPYTGIKSSEFKYYEATDTSFVAGGESMPGVNEAISAAVNMGGD…
JeppNRM	pham_1	MSHGTITTLEEANRVWNTVMARRAMREAERLKPPLIRLWNGDMVLRGVVAGERGGDFEFIENDTGTASIQLSLDHHMAKWVMNFKGRDKRNVIITIDKQGARWSGFMDHYRVVREENGDCYLDIVFKHDYEQAKHILVWCNPFLRPELQFPKLWIIFGPAKWCLLLTLFVNILRLETSLWTLPDNPLDPTEWMPLSFNISNWRNIVKPFPLIGDNSNLTIVFSRFQSFHDVAKKTLQDAQLTIVCRRYLHGEDPHPFEDLRGELNIGPLEDLLSLIPIRHGCLVWDIIDNSGWGSETAFGGSWLTGFIRAVVNIASDGMTEGVDVFTGDPTFPGEYYTPWFLGTSPQAPWIVFEEGPYTGIKSSEFKYYEATDTSFVAGGESMPGVNEAISAAVNMGGD…
Jerm	pham_1	MSGLKSLAQSEDLWKLIQQRRAKREAARLAPADVELRDGDFRLRGAVAGERLLEWEFIENEVGNCTLQLSLSHYLAKWVMNHRGRAKRNVIINIEKQGARWTGMMDHYRVVKTDSGDAYLEIVFLHDFAQTRHIRVWCNPFLRPELQFPKVWIIFGPAKWCLLVTLFVNLLRLETSLWTLPDDPTDINEWMGPSFNPSNWRNIVKPFPFLADNSPVTMVFSRFGTFYDTAKQILNDHQLTLTCRRYIKDRDPHPFEDLKGVWGIDPLEDLLQKIPLRDGCVVWDIEDNSGWGTQTAFGGSWLTGFLRAAVTLAGDGQVEGVDVFTGDYTFPGEYYRPGFLGTSPMAPHVVFEEGPLTGIKSSEFSYYEATDTSFLAGGQSAPGINEAISTGVNMGGDFL…
Jerm2	pham_1	MPAPAADMTTLAGHQQLWDTVMKRRQKREDERIAPPLIRLWDGDYKLRGQLVGERSHKFEFIENETGTASITISLDHYLAKWIASHKGRARRNVHVSFDKQGARWTGRMDHYDIVRTKEGDVYMEVVFKHDYEELKHIYVWANPFLRPEFQFPKLWVMFGPAKWALLLTLFVNILRLETSLWTLPDNPLDISEWFPFSLNPGNWRNIVKPFPFLADNSPLTIVFSRFKSFHDTAKNVLADSQLTIVCRRYFHGEDPHPFAELSGELGLPLIEGIASLIPLRHGCLVWDIVDNSGWGSETAFGGSLLTGLVRAVMNIASDGMTEGIDIYTGLPTYPGEYYTPGFLGTYPKAPHVVFMESPYTGIESSKFTYTEATDTSFVLGGQSMPGVNEIISAGINMG…
JetBlade	pham_1	MSTSTITSLEDAERVWNTAMARRALREQERLKPVLTRLWDGDMRLRGHVAGERGGDFEFIENDTGTASLQLSLDHHMAKWVMNFRGREKRNVIVTFDKQGARWSGFMDHYRVVREENGDVYLDIVFKHDYEQAKHILCWCNPFLRPELQFPKLWIIFGPAKWCLLLTLFVNILRLETSLWTLPDNPLDPTEWMPLSFNISNWRNIVKPFPLIGDNSNLTMVFSRFQSFHDIAKSTLEDAQLTIVCRRYLKGEDPHPFEDLRGELNIGPLEDLLSLIPIRHGCLVWDIVDNSGWGSETSFGGSWLTGFIRAVVNIASDGMTEGVDVFTGDPTFPGEYYTPWFLGTSPQAPWIVFEEGPYTGIKSSEFKYFEATDTSFVAGGESMPGVNEGISAGVNMGGD…
JewelBug	pham_1	MSGLFTESDAEALWAKINKRRWDREQARLKPAEVELRDGNFRLRGLVAGERLLEWEFIENETGTATLQLSLSHYLAKWAMNHRGRAKRNVIIVIEKQGARWSGMMDHYRVVKTDSGDQYLEIVFLHDFEQTKHIRVWCNPFLRPELQFPKIWIIFGPAKWCLLVTLFVNLLRLETSLWTLPDDPTDINEWMGPSFNPANWRNIVKPFPFLADNSPITMVFSRFGKFYDVAKQILDDHQLTLTCRRYIKERDPHPFDDLKGIWGLDPIEDLLQLIPLRDGCVVWDIEDNSGWGSQTAFGGSWLTGFIRAIANLGSDGQVEGVDVFTGDYTYPGEYYNPLFLGTSPRAPWVVFEEGPLTGIKSSEFSYYEATDTSFLAGGMSAPGINEAIATGINVGGDFL…
Job42	pham_1	MSKFERETAAWQSALQSGDPNRIARTARALTERKSKVDTSFRFTVCDKFWQPMGAVGGDLIEASGADPRNDVETGRIVLKGNSPLIPLFMDCKKTMVGVIVETAGLRYAFYTKNHTFEYRDSAWTGTAELRGIRDILNYYVIWPSWWLPIQAQPFSHAIFVWALQTVVENMVAECALRLQSGWLEFINNGLSLNPDIRAWFGTVLQALSRDGLSVQAFTRMLRTPVYVSRTNPLLDTSPMVARTVRMETVQAVIKDVTQSYGVDTRMDLWLPGDPQPDRWANLDQPTYVFSTVDRSQITGPTKTVLDSVLRTTIDLGGSLGDIFKPVIKQVPGMDGVFYAPALGVDFEQPYAYFVAPEPGEDTGIDACTITDHTPEGWQHIIGGRSPKWLNDLMNATFA…
Jobu08	pham_1	MSHGTITTLEDANRVWNTVMAQRAMREAERLKPPLVRLWNGDMVLRGVVAGERGGDFEFIENDTGTASIQLSLDHHMAKWVMNFKGRDKRNVIITIDKQGARWSGFMDHYRVVREENGDCYLDVVFKHDYEQAKHILVWCNPFLRPELQFPKLWIIFGPAKWCLLLTLFVNILRLETSLWTLPDNPLDPTEWMPLSFNISNWRNIVKPFPLIGDNSNLTIVFSRFQSFHDVAKKTLQDAQLTIVCRRYLHGEDPHPFEDLRGELNIGPLEDLLSLIPIRHGCLVWDIIDNSGWGSETAFGGSWLTGFIRAVVNIASDGMTEGIDVFTGDPTFPGEYYTPWFLGTSPQAPWIVFEEGPYTGIKSSEFKYYEATDTSFVAGGESMPGVNEAISAAVNMGGD…
JoeDirt	pham_1	MADTQYWQDILDAADGDEWKAFASLEAKADSVRQEHVAIRRAKPLIRLWMNNPDGSEGLVYVGRVDYDDTIKGSFPFKNNTPSQGVLELRDDHYLAVWLKKLPNDPTLKKNVVITVDFYGGRKRWSGLLDKWTVKTADNVKYLEVSFNDDLTFLQYLLCPPNPLLPIPVFQFPRVFGIAGPAKWAISTVIFLNLFRVQGSLWQLPDDPFDLESWDDLWDWSDWQCFVKSNSFLLDDSSVWTFISSRMNPIDSIIADSLDDAQLTITYRRVLTDDGETASGFPGANNIKNGALVFEVVDNSNATALEGTFFEGSIVDGFVRSVLLYGGGFVEDTLSVVGDDQTLQPDEYYQSGWLATMAKMPWLVIRDNEWTPIESSDLSWGPAKNVSVIVGGDNPAADA…
JoeyJr	pham_1	MSKFERETAAWQSALQSGDPNRIARTARALTERKSKVDTSFRFTVCDKFWQPMGAVGGDLIEASGADPRNDVETGRIVLKGNSPLIPLFMDCKKTMVGVIVETAGLRYAFYTKNHTYEYRDSAWTGTAELRGIRDILNYYVIWPSWWLPIQAQPFSHAIFVWALQTVVENMVAECALRLQSGWLEFINNGLSLNPDIRAWFGTVLQALSRDGLSVQAFTRMLRTPVYVSRTNPLLDTSPMVARTVRMETVQAVIKDVTQSYGVDTRMDLWLPGDPQPDRWANLDQPTYVFSTVDRSQITGPTKTVLDSVLRTTIDLGGSLGDIFKPVIKQVPGMDGVFYAPALGVDFEQPYAYFVAPEPGEDTGIDACTITDHTPEGWQHIIGGRSPKWLNDLMNATFA…
JoieB	pham_1	MPTLADLEIARPTIQEHRRRKKALKQAMPSLHLWVNPPDGETGDGLMWLGRVDLRDAEAYEFPFKNNEPSAGTVTVRADHYIAKKVASIPNDPDMCKNVVITVDLYGGTLRWSGLMHHWTVNSPEGSDYITLSFNDDLQFLDFMLAPPNPALPIPIFQFPRVWPMFGPTRWCVATLILLQIIRLEGHPWTLPDDPFDLEQWFDLVNWGDWQVHVKGVSFLTDDSLWTLLASRMNTVTSVIADALDDAQLTIVYRRIMRNWGETVTGLLDNNVKHGALVFEIVDRSGWALPEGTFFEGTAAAGFFRSVLTWGSGFIEDSLTMVTTTDELYPDEYYQTSWMSTLAAAPGVVVRDSRLVDLQSEVSHSPPTAVSVVVGGDNPAADAIARLIIESVGNLLGYF…
Jolene	pham_1	MSMLMPAGYAGASPKRDPIATWNQVNARRRVLDEEAKSPSLYRLWDKRMNYIGTVHTHKSFDAEEMQHDTGEGTIVLRGSDWLVNFLRTDVRAEEDLNFTVDPYPHRRNWRWRWGFKVTDVEVGRSEDGEVTVTLHLMHNREHWKHILFGATVFAPPEAQPIKCFLLPANCRTAVATAGAANLARLFNPALAVFTNLLNPGAYVGAALGLGVPGNFSFLNHPIQMQFVNPITDTSRLTVLMSRWQDAHSVTEAMLRDAGCQVRAYTWLEEDEDSPHPELAMLIGEQLARPRRNCIVLACEERAQYQGITGLAPDGAIKLIAATGDDLITNTLFPEYDENGDGVTDPLIRKWLGAAPAVPSLVFRDGPRSAIVSSSHHMYKSKAKHIMTGGKSPAWLNQV…
Jolie2	pham_1	MPAGHVGASPKRDPIATWNQVNARRRVLDEESKGQKLYRIWDKSMHYIGTVHTHKSLDAEKMQHDSGGGTIVLRGSDWLVNFLRTDVRAEEDLNFTIDPYPHRRDMYKRLGFKVTDVEVGRAEDGEVTVTLHLIENREHWKHILFGATVFAPPEAQPIKSFLLPANCRTAIATAGAANLARLFNPALAVFTNLLNPGAYVGAALGVGLPGNFSMLNHPIQMQFVNPITDTSRLSVLMSRWQDAHAVTEAMLRDAGCQVQVYVWLEEDEDGPHPELELLIGKEAARPRRNCYVIAVEETDQYAGITGLAPDGAIKLLAATADDLITQTLFAEYDQNGDGVTDPLIRKWFGAAPQVPSLVFRDGERSAIITSEHHMYKSKAKHIMTGGKSPAWLNQVQTFL…
Jonghyun	pham_1	MVLMSMLMPAGYAGASPKRDPIATWNQVNARRRVLDEEAKSPSLYRLWDKRMNYIGTVHTHKSFDAEEMQHDTGEGTIVLRGSDWLVNFLRTDVRAEEDLNFTVDPYPHRRNWRWRWGFKVTDVEVGRSEDGEVTVTLHLMHNREHWKHILFGATVFAPPEAQPIKCFLLPANCRTAVATAGAANLARLFNPALAVFTNLLNPGAYVGAALGLGVPGNFSFLNHPIQMQFVNPITDTSRLTVLMSRWQDAHSVTEAMLRDAGCQVRAYTWLEEDEDSPHPELAMLIGEQLARPRRNCIVLACEERAQYQGITGLAPDGAIKLIAATGDDLITNTLFPEYDENGDGVTDPLIRKWLGAAPAVPSLVFRDGPRSAIVSSSHHMYKSKAKHIMTGGKSPAWL…
JoongJeon	pham_1	MSTSTITSLEDAERVWNTAMARRALREQERLKPVLTRLWDGDMRLRGHVAGERGGDFEFIENDTGTASLQLSLDHHMAKWVMNFRGREKRNVIVTFDKQGARWSGFMDHYRVVREENGDVYLDIVFKHDYEQAKHILCWCNPFLRPELQFPKLWIIFGPAKWCLLLTLFVNILRLETSLWTLPDNPLDPTEWMPLSFNISNWRNIVKPFPLIGDNSNLTMVFSRFQSFHDIAKSTLEDAQLTIVCRRYLKGEDPHPFEDLRGELNIGPLEDLLSLIPIRHGCLVWDIVDNSGWGSETSFGGSWLTGFIRAVVNIASDGMTEGVDVFTGDPTFPGEYYTPWFLGTSPQAPWIVFEEGPYTGIKSSEFKYFEATDTSFVAGGESMPGVNEGISAGVNMGGD…
JorRay	pham_1	MVLMSMLMPAGYAGASPKRDPIATWNQVNARRRVLDEEAKSPSLYRLWDKRMNYIGTVHTHKSFDAEEMQHDTGEGTIVLRGSDWLVNFLRTDVRAEEDLNFTVDPYPHRRNWRWRWGFKVTDVEVGRSEDGEVTVTLHLMHNREHWKHILFGATVFAPPEAQPIKCFLLPANCRTAVATAGAANLARLFNPALAVFTNLLNPGAYVGAALGLGVPGNFSFLNHPIQMQFVNPITDTSRLTVLMSRWQDAHSVTEAMLRDAGCQVRAYTWLEEDEDSPHPELAMLIGEQLARPRRNCIVLACEERAQYQGITGLAPDGAIKLIAATGDDLITNTLFPEYDENGDGVTDPLIRKWLGAAPAVPSLVFRDGPRSAIVSSSHHMYKSKAKHIMTGGKSPAWL…
Jordennis	pham_1	MVALLGPRMSGLFTESDAEALWAKINKRRWDREQARLKPAEVELRDGDFRLRGLVAGERLLEWEFIENETGTATLQLSLSHYLAKWAMNHRGRAKRNVIIVIEKQGARWSGMMDHYRVVKTDSGDQYLEIVFLHDFEQTKHIRVWCNPFLRPELQFPKIWIIFGPAKWCLLVTLFVNLLRLETSLWTLPDDPTDINEWMGPSFNPANWRNIVKPFPFLADNSPITMVFSRFGKFYDVAKQILDDHQLTLTCRRYIKERDPHPFDDLKGIWGLDPIEDLLQLIPLRDGCVVWDIEDNSGWGSQTAFGGSWLTGFIRAIAVLGSDGQVEGVDVFTGDYTYPGEYYNPLFLGTSPRAPWVVFEEGPLTGIKSSEFSYYEATDTSFLAGGMSAPGINEAIATG…
Jorgensen	pham_1	MPAPAADMTTLAGHQQLWDTVMKRRQKREDERIAPPLIRLWDGDYKLRGQLVGERSHKFEFIENETGTASITISLDHYLAKWIASHKGRARRNVHVSFDKQGARWTGRMDHYDIVRTKEGDVYMEVVFKHDYEELKHIYVWANPFLRPEFQFPKLWVMFGPAKWALLLTLFVNILRLETSLWTLPDNPLDISEWFPFSLNPGNWRNIVKPFPFLADNSPLTIVFSRFKSFHDTAKNVLADSQLTIVCRRYFHGEDPHPFAELSGELGLPLIEGIASLIPLRHGCLVWDIVDNSGWGSETAFGGSLLTGLVRAVMNIASDGMTEGIDIYTGLPTYPGEYYTPGFLGTYPKAPHVVFMESPYTGIESSKFTYTEATDTSFVLGGQSMPGVNETISAGINMG…
Joselito	pham_1	MSGLTSAEQAAELWMKIQKRHEARERERLKHPEIELRDGDFRLRGLVAGERMIEWEFIENETGTATLELSLDHYLAQWVMNHRGRAKRNVIIVIEKQGARWSGLMDHYRVVKTDQGDAYLEIVFLHDFEQAKHIRVWCNPFLRPELQFPKAWIIFGPAKWCLLVTLFVNLLRLETSLWTLPDDPTDLNEWMGPSFNPANWRNIVKPFPFLLDNSPITLVFSRFGTFYDTAKQILEDHQLTLTCRRYIKDRDPHPFNDLKGLWGIDLVEDLLQLIPLRDGCVVWDIEDNSGWGTETAFGGSWLTGFVRAIVHLAGDGQVEGVDVFSGDYTYPGQYYNPLFLGTSPVAPWVVLEEGPLTGIKSSEFSYYEATDTSFLAGGQSAPGINEGISALINIGGDLL…
JoshKayV	pham_1	MSGLKSLAQSEDLWKLIQQRRAKREAARLAPADVELRDGDFRLRGAVAGERLLEWEFIENEVGNCTLQLSLSHYLAKWVMNHRGRAKRNVIINIEKQGARWTGMMDHYRVVKTDSGDAYLEIVFLHDFAQTRHIRVWCNPFLRPELQFPKVWIIFGPAKWCLLVTLFVNLLRLETSLWTLPDDPTDINEWMGPSFNPANWRNIVKPFPFLADNSPVTMVFSRFGTFYDTAKQILNDHQLTLTCRRYIKDRDPHPFEDLKGVWGIDPLEDLLQKIPLRDGCVVWDIEDNSGWGTQTAFGGSWLTGFLRAAVTLAGDGQVEGVDVFTGDYTFPGEYYRPGFLGTSPMAPHVVFEEGPLTGIKSSEFSYYEATDTSFLAGGQSAPGINEAISTGVNVGGDFL…
Journey13	pham_1	MSGLTSVREAEDLWQKIQLRRFKREQERLAPPDVELRDGDFRLRGLVAGERLLEWEFIENETGTCTLHLSLSHYLAKWVMNHRGRAKRNVIIVIEKQGARWSGMMDHYRVVKAESGDAYLEIVFLHDFEQTKHIRVWCNPFLRPELQFPKIWIIFGPAKWCLLVTLFVNLLRLETSLWTLPDDPTDIWEWMGPSFIPSNWRNIVKPFPFLLDNSPITMVFSRFGTFYDTAKGILEDHQLTLTCRRYIKDRDPHPFDDLKGVWGIDPVEDLLQLIPLRDGCVVWDIEDNSGWGTQTAFGGSWLTGFIRGIVQLAGDGQVEGVDVFSGDYTFPGEYYSPWFLGTSPMAPHVVFEEGPLTGIKSSEFSYYEATDTSFLAGGESAPGINEGISALINIGGDLL…
Jovo	pham_1	MSGLVTLEDHEALWQKIQARRCEREQERLAPVLTRLWDGDYRLRGQVAGERAGSFEFIENDVGTAFLELPLNHYLAAWIMNHRGRAKRNVHVTFDKQGARWGGRMSSYRVVRTESGDAYLEVNFVHDYEQAKHILCWSNPFLRPELQFPKMWIIFGPAKWCLLMTLFVNILRLETSLWTLPDNPLDPSEWFPLSLNISNWRNIVKPFPFLGDNSNLTIIFSRFKPFFDVAKDVLADAQLTMTCRRYLHGEDPHPFEDLRGELNIGPLEDLLSLIPIRHGCLVWDIVDNSGWGTETAFGGSLLTGLVRAVVNIASDGTTENIDVFHQDPVYPNQYYRPGWRGTLPNAPHVVFLDGKYTGIKSSEYEYVEATSTSFVGGGHSMPGINEAISAAINIGGDFL…
Joy99	pham_1	MYVQNGRKLWVPPACGANGVPDPVKNPIEAFRYLDLKRELIDAEAREKPLIRLWDKAFKYIGTVAAEKSVDAEEMLHDTGQGDIVLRGDDWLVEFMRTDVRREEDLHVTIDPYPHRRNWRRRWHAKVTNVRVARNENGQRTVTLECAHNREHWKHLLFGATPFSLPEVQPMRAWLLPGNTRTIVSTTGFINLARNYWPLLALPSQVMNPGAWIGQASNLANLNPLNWPVQMQFVNPLFDRSRTSVLMSRWSNAHDVCDALLKYAGCHVRAYCWLEEDEDSPHPELAAIVGEKLARPTRNCIVLAVEDMSGTTGVTGTAIDGVLDLIAVSADNILSTLVHVDRDGDGVDDPFIRKLLGVAPAPPDITFRDHEYSSIISSEHSMFRAKAQKILTGGRSPGW…
Jsquared	pham_1	MSGLTSVREAEDLWQKIQLRRCKREQERLKHPDVELRDGDFRLRGLVAGERVLEWEFIENETGTCTLQLSLSHYLAKWVMNHRGRAKRNVIINIEKQGARWTGMMDHYRVVKTDSGDAYIEIVFLHDFEQVKHIRVWCNPFLRPELQFPKVWIIFGPAKWCLLVTLFVNLLRLETSLWTLPDDPTDINEWMGPSFNPANWRNIVKPFPFLADNSPITMVFSRFGTFYDTAKQILEDHQLTLTCRRYIKDRDPHPFDDLKGIWGIDPLEDLLQLIPLRDGCVVWDIEDNSGWGTQTAFGGSWLTGFVRGMVQLAGDGQVEGVDVFTGDYTFPGEYYSPWFMGTSPKAPHVVFEEGPLTGIKSSEFSYYEATDTSFLAGGQSAPGINEGISALVNIGGDLL…
Jubie	pham_1	MANTDWQSILAAADGDEWAAFSSLEDQAQQVRDQHAGIRRAKPLIRLWMNNPDGDAGLVYVGRVDYDDTINGSFPFKNNTPSQGILNLRDDHYLAVWLKRLPNDPALKKNVVITVDFYGGKKRWSGLLDHWKIVTKEHVKQLEVTFNDDLTFLQYLLCPPNPFLPIPVLQFPRIFGLAGPAKWTISVLILINLMRVQGNWWNLPDDPFDLESWDDAFDWSDWQCFVKANSFLLDDSSLWTFVSSRMNPIDSVIADSLDDAQLTITYRRILTDDGEVSDIPGVPNPKNGALVFEVVDNSNATALEGTFFEGTIVDGFARSVLVYGGGFVEDTLSTVGDDQTLQPDEYYQSGFLATMAKMPWLVVRDNEWTPIESSDLSWGPAKNVSVVVGGDNPAADAIA…
Juice456	pham_1	MSKFERETAAWQSALQSGDPNRIARTARALTERKSKVDTSFRFTVCDKFWQPMGAVGGDLIEASGADPRNDVETGRIVLKGNSPLIPLFMDCKKTMVGVIVETAGLRYAFYTKNHTFEYRDSAWTGTAELRGIRDILNYYVILPSWWLPIQAQPFSHAIFVWALQTVVENMVAECALRLQSGWLEFINNGLSLNPDIRAWFGTVLQALSRDGLSVQAFTRMLRTPVYVSRTNPLLDTSPMVARTVRMETVQAVIKDVTQSYGVDTRMDLWLPGDPQPDRWANLDQPTYVFSTVDRSQITGPTKTVLDSVLRTTIDLGGSLGDIFKPVIKQVPGMDGVFYAPALGVDFEQPYAYFVAPEPGEDTGIDACTITDHTPEGWQHIIGGRSPKWLNDLMNATFA…
JuliaChild	pham_1	MPAPAADMTTLAGHQQLWDTVMKRRQKREDERIAPPLIRLWDGDYKLRGQLVGERSHKFEFIENETGTASITISLDHYLAKWIASHKGRARRNVHVSFDKQGARWTGRMDHYDIVRTKEGDVYMEVVFKHDYEELKHIYVWANPFLRPEFQFPKLWVMFGPAKWALLLTLFVNILRLETSLWTLPDNPLDISEWFPFSLNPGNWRNIVKPFPFLADNSPLTIVFSRFKSFHDTAKNVLADSQLTIVCRRYFHGEDPHPFAELSGELGLPLIEGIASLIPLRHGCLVWDIVDNSGWGSETAFGGSLLTGLVRAVMNIASDGMTEGIDIYTGLPTYPGEYYTPGFLGTYPKAPHVVFMESPYTGIESSKFTYTEATDTSFVLGGQSMPGVNEIISAGINMG…
Juliette	pham_1	MMAATILKPPAIGVGGPPDPVKAPLSAYRYLDARRDVIDEEAKARPLIRLWDKHMRYIGTVAAEKSVDAEEMLHDTGQGDIVLRGDDWLVEFLRTDVRKDEDLHITIDPYPNRRNWRWRWGAKVVNVRVKRDENGTRTVVFECAHNREHWKHLYFGATPFMDPAVQPIKAWLLPGNTRTIITTTGFINLARNYWPLLALPTNALNPFAWVGEASNVLNLNPLNWPVQMQFVNPLFDQSRFSVIMSRWSDAHSVTEAMLKDAGCHLRAYTWLEEDEDSPHPELAAIVGEKLARPTRNCIVLAVEDKSQRTGWTGTAFDGVLNLIGAVGDNFVTETIYQVIGTNKVIDPRTNSPAPPIISSILGTAPALPKITFREHEHSAIISSEHSMFRSKAQKILTGG…
Jung	pham_1	MPRVENIGDYLDLAEIQRKLLSHNPHEVMQAARQVAEVDANPPSEVSCTVRYNTYKLAGEASNRKSLTVSWPRLTVPTGKLVLDGDDGLADVVLNCHETVVPVVVDCGPLRWSGRVDVAHDKFGDPNEPDTIECELIHDKVWLTRVVAFPWWFMPLQWQGPPTRGVAFGNAISVIKYLFASQFMRVQLGLWEFVNNLLSLNLDWRAMFGSLLMQNPGEELDLRDIVQMATTPVYVVPSAGWNDTSPFISLNWRMDELLQLVTKTCEDNGLTIEVYLWEPGMPQPDPFAEATNLLRIPTIVVDVKDRMQVTGITGTFVDGLQRTFVDLLGSMFGEALKPFLDPNNEAAYAPDGVNIAPALGVHAIKPWCVFNADHPRSGVRGVVSHHHPIAWRTITGGKS…
KADY	pham_1	MSHGTITTLEDANRVWNTVMAQRAMREAERLKPPLVRLWNGDMVLRGVVAGERGGDFEFIENDTGTASIQLSLDHHMAKWVMNFKGRDKRNVIITIDKQGARWSGFMDHYRVVREENGDCYLDVVFKHDYEQAKHILVWCNPFLRPELQFPKLWIIFGPAKWCLLLTLFVNILRLETSLWTLPDNPLDPTEWMPLSFNISNWRNIVKPFPLLGDNSNLTIVFSRFQSFHDVAKKTLQDAQLTIVCRRYLHGEDPHPFEDLRGELNIGPLEDLLSLIPIRHGCLVWDIIDNSGWGSETAFGGSWLTGFIRAVVNIASDGMTEGIDVFTGDPTFPGEYYTPWFLGTSPQAPWIVFEEGPYTGIKSSEFKYYEATDTSFVAGGESMPGVNEAISAAVNMGGD…
KBG	pham_1	MPAPAADMTTLAGHQQLWDTVMKRRQKREDERLAPPLIRLWDGDYKLRGQLVGERSHKFEFIENETGTASITISLDHYLAKWIASHKGRARRNVHVSFDKQGARWTGRMDHYDIVRTKEGDVYMEVVFKHDYEELKHIYVWANPFLRPEFQFPKLWVMFGPAKWALLLTLFVNILRLETSLWTLPDNPLDISEWFPFSLNPGNWRNIVKPFPFLADNSPLTIVFSRFKSFHDTAKNVLADSQLTIVCRRYFHGEDPHPFAELSGELGLPLIEGIASLIPLRHGCLVWDIVDNSGWGSETAFGGSLLTGLVRAVMNIASDGMTEGIDIYTGLPTYPGEYYTPGFLGTYPKAPHVVFMESPYTGIESSKFTYTEATDTSFVLGGQSMPGVNEIISAGINMG…
KFPoly	pham_1	MSTSTITSLEDAERVWNTAMARRALREQERLKPVLTRLWDGDMRLRGHVAGERGGDFEFIENDTGTASLQLSLDHHMAKWVMNFRGREKRNVIVTFDKQGARWSGFMDHYRVVREENGDVYLDIVFKHDYEQAKHILCWCNPFLRPELQFPKLWIIFGPAKWCLLLTLFVNILRLETSLWTLPDNPLDPTEWMPLSFNISNWRNIVKPFPLIGDNSNLTMVFSRFQSFHDIAKSTLEDAQLTIVCRRYLKGEDPHPFEDLRGELNIGPLEDLLSLIPIRHGCLVWDIVDNSGWGSETSFGGSWLTGFIRAVVNIASDGMTEGVDVFTGDPTFPGEYYTPWFLGTSPQAPWIVFEEGPYTGIKSSEFKYFEATDTSFVAGGESMPGVNEGISAGVNMGGD…
KSSJEB	pham_1	MPAPAADMTTLAGHQQLWDTVMKRRQKREDERIAPPLIRLWDGDYKLRGQLVGERSHKFEFIENETGTASITISLDHYLAKWIASHKGRARRNVHVSFDKQGARWTGRMDHYDIVRTKEGDVYMEVVFKHDYEELKHIYVWANPFLRPEFQFPKLWVMFGPAKWALLLTLFVNILRLETSLWTLPDNPLDISEWFPFSLNPGNWRNIVKPFPFLADNSPLTIVFSRFKSFHDTAKNVLADSQLTIVCRRYFHGEDPHPFAELSGELGLPLIEGIASLIPLRHGCLVWDIVDNSGWGSETAFGGSLLTGLVRAVMNIASDGMTEGIDIYTGLPTYPGEYYTPGFLGTYPKAPHVVFMESPYTGIESSKFTYTEATDTSFVLGGQSMPGVNEIISAGINMG…
Kahlid	pham_1	MWQDSDLWEIDKSCDYYRGRHESMRKAHPLIRIWINDPENSHGAVCVGRIDFTDTIKGSFPFKNNTATQGVLQIRDDHYIALFLKRLPQDERYQKNVMITVDFYGGAKRWSGLLDKWNIKTTEDGAKYFEMTFQDDLTYLQYLLCPPNPFLPIPVFQFPRMFMLAGPSKWAISMLILLNLLRVEGNLWELPDDPFDPEEWDQILDWSDWQVHIKGSPWLIDDSSMWTFLSARMNPVDAVIADALDDCQLTMTYRRVLTDDGEVADGLLGIADGTRVKNGALVFEVVDNSNAHAFDGTFLSGTVIDGFARSLITYGGGFVEDVFNQVGEDSTLHPDEYYQSGWLGTIAKQPWLVIRDSEWTPITSSDMSWGPSKNVSVVVGGDNPAADAIAKLIIETTGA…
Kalah2	pham_1	MPRVQVDQATLDDLRAKLSLDAYTAVDAARMAAELEQAAVSDTRIVVTVYDKFYRPVGECGDYISLGCKFPRNKVETGNLSIKRSDPLANAILQCHETTVPITIEIGHLLWSGQVKTAHDNFNQPGTADFVECELEGDYAWLMKILAWPNFLLPLQVQFPPRGVAIGPAVSILKWLLATQAFRIQAGMWEMVNNALSLNLDWRSWFGTVLQANPGSDGIGLDDIARTLRTPIYVVPTNPLTDTSPFISVNWRMDKIGSIFEEVVEDNGLHVEVKLWRPGDPQPGNDPLLALFPLTVPTIVVDIKDRMGIVGPTGTFIDGILRVAVDLQEGLFGDILAPFLNPKGEYAPDGWNIAPLLGIHYVPSWAVFNADHPKGGVSGRMSHHRPEAWRVIVGGKSPK…
Kalb97	pham_1	MSHGTITTLEEANRVWNTVMARRAMREAERLKPPLIRLWNGDMVLRGVVAGERGGDFEFIENDTGTASIQLSLDHHMAKWVMNFKGRDKRNVIITIDKQGARWSGFMDHYRVVREENGDCYLDIVFKHDYEQAKHILVWCNPFLRPELQFPKLWIIFGPAKWCLLLTLFVNILRLETSLWTLPDNPLDPTEWMPLSFNISNWRNIVKPFPLIGDTSNLTIVFSRFQSFHDVAKKTLQDAQLTIVCRRYLHGEDPHPFEDLRGELNIGPLEDLLSLIPIRHGCLVWDIIDNSGWGSETAFGGSWLTGFVRAVVNIASDGMTEGVDVFTGDPTFPGEYYTPWFLGTSPQAPWIVFEEGPYTGIKSSEFKYYEATDTSFVAGGESMPGVNEAISAAVNMGGD…
Kalnoky	pham_1	MSHGTITTLEEANRVWNTVMARRAMREAERLKPPLIRLWNGDMVLRGVVAGERGGDFEFIENDTGTASIQLSLDHHMAKWVMNFKGRDKRNVIITIDKQGARWSGFMDHYRVVREENGDCYLDIVFKHDYEQAKHILVWCNPFLRPELQFPKLWIIFGPAKWCLLLTLFVNILRLETSLWTLPDNPLDPTEWMPLSFNISNWRNIVKPFPLIGDNSNLTIVFSRFQSFHDVAKKTLQDAQLTIVCRRYLHGEDPHPFEDLRGELNIGPLEDLLSLIPIRHGCLVWDIIDNSGWGSETAFGGSWLTGFIRAVVNIASDGMTEGVDVFTGDPTFPGEYYTPWFLGTSPQAPWIVFEEGPYTGIKSSEFKYYEATDTSFVAGGESMPGVNEAISAAVNMGGD…
Kalpine	pham_1	MDALLGARVSGLTSVREAEDLWQKIQLRRCKREQERLKPADVELRDGDFRLRGVVAGERLLEWEFIENEVGNCTLQLSLGHYLAKWVMNHRGRAKRNVIINIEKQGARWTGMMDHYRVIKTDSGDAYLEIVFLHDYAQTQHIRVWCNPFLRPELQFPKVWIIFGPAKWCLLVTLFVNLLRLETSLWTIPDDPTDINEWMGPSFNPANWRNIVKPFPFLADNSPVTMVFSRFGRFYDVAKQHLEDHQLTLTCRRYIKDRDPHPFDDLKGIWGIDPIEDLLQLIPLRDGCVVWDIEDNSGWGTQTAFGGSWLTGFLRAVVTLAGDGQVEGVDVFTGDYTFPGEYYSPYFLGTSPMAPHVVFEEGPLTGIKSSEFSYYEATDTSFIAGGQSAPGINEGISTG…
Kampy	pham_1	MSTSTITSLEDAERVWNTAMARRALREQERLKPVLTRLWDGDMRLRGHVAGERGGDFEFIENDTGTASLQLSLDHHMAKWVMNFRGREKRNVIVTFDKQGARWSGFMDHYRVVREENGDVYLDIVFKHDYEQAKHILCWCNPFLRPELQFPKLWIIFGPAKWCLLLTLFVNILRLETSLWTLPDNPLDPTEWMPLSFNISNWRNIVKPFPLIGDNSNLTMVFSRFQSFHDIAKSTLEDAQLTIVCRRYLKGEDPHPFEDLRGELNIGPLEDLLSLIPIRHGCLVWDIVDNSGWGSETSFGGSWLTGFIRAVVNIASDGMTEGVDVFTGDPTFPGEYYTPWFLGTSPQAPWIVFEEGPYTGIKSSEFKYFEATDTSFVAGGESMPGVNEGISAGVNMGGD…
Kanely	pham_1	MPAPAADMTTLAGHQQLWDTVMKRRQKREDERIAPPLIRLWDGDYKLRGQLVGERSHKFEFIENETGTASITISLDHYLAKWIASHKGRARRNVHVSFDKQGARWTGRMDHYDIVRTKEGDVYMEVVFKHDYEELKHIYVWANPFLRPEFQFPKLWVVFGPAKWALLLTLFVNILRLETSLWTLPDNPLDISEWFPFSLNPGNWRNIVKPFPFLADNSPLTIVFSRFKSFHDTAKNVLADSQLTIVCRRYFHGEDPHPFAELSGELGLPLIEGIASLIPLRHGCLVWDIVDNSGWGSETAFGGSLLTGLVRAVMNIASDGMTEGIDIYTGLPTYPGEYYTPGFLGTYPKAPHVVFMESPYTGIESSKFTYTEATDTSFVLGGQSMPGVNEIISAGINMG…
Kanye	pham_1	MARVGYEDPANLHARLRADPYNAATAAQMAALAEINPPDDTVVTFYGKTYGIAGVSSDYIEVTAEFPRNAVETATIVLKHSDPMVPHVMKCYEEVVPVTIEIGAMRWSGRVDTFDYAMKDGEYTVTLQCVGDYNWFNKILVWPNWLLPIQVQIPSRAVFIGPAITCLKTMIGEQCLRLQLGMWELVNNLGSGNLDWQAWFGTALMSDGNPLDTLMTPIVVVPTNPLFDTSPWISINGRMDSVATLAEQTLKDLGLHLTASLWLPGDPQPKGLLFPLKKATIVVDVVDRSGVTGPTGTFIDGLIKDVVDLQESVLGKVLAPFLNPGNAYAPEGVNIAPTLGVNFVKPWALFVDHPRGGLTEFHLNGHHPLAHTIIGGGKSPKWLNDLINATMSFFVDIIQ…
Kareem	pham_1	MSMLMPAGYAGASPKRDPIATWNQVNARRRVLDEEAKSPSLYRLWDKRMNYIGTVHTHKSFDAEEMQHDTGEGTIVLRGSDWLVNFLRTDVRAEEDLNFTVDPYPHRRNWRWRWGFKVTDVEVGRSEDGEVTVTLHLMHNREHWKHILFGATVFAPPEAQPIKCFLLPANCRTAVATAGAANLARLFNPALAVFTNLLNPGAYVGAALGLGVPGNFSFLNHPIQMQFVNPITDTSRLTVLMSRWQDAHSVTEAMLRDAGCQVRAYTWLEEDEDSPHPELAMLIGEQLARPRRNCIVLACEERAQYQGITGLAPDGAIKLIAATGDDLITNTLFPEYDENGDGVTDPLIRKWLGAAPAVPSLVFRDGPRSAIVSSSHHMYKSKAKHIMTGGKSPAWLNQV…
Kasen3	pham_1	MVLMSMLMPAGYAGASPKRDPIATWNQVNARRRVLDEEAKSPSLYRLWDKRMNYIGTVHTHKSFDAEEMQHDTGEGTIVLRGSDWLVNFLRTDVRAEEDLNFTVDPYPHRRNWRWRWGFKVTDVEVGRSEDGEVTVTLHLMHNREHWKHILFGATVFAPPEAQPIKCFLLPANCRTAVATAGAANLARLFNPALAVFTNLLNPGAYVGAALGLGVPGNFSFLNHPIQMQFVNPITDTSRLTVLMSRWQDAHSVTEAMLRDAGCQVRAYTWLEEDEDSPHPELAMLIGEQLARPRRNCIVLACEERAQYQGITGLAPDGAIKLIAATGDDLITNTLFPEYDENGDGVTDPLIRKWLGAAPAVPSLVFRDGPRSAIVSSSHHMYKSKAKHIMTGGKSPAWL…
KashFlow	pham_1	MPRVEVEQKTLDDLRAKLSQDAYTAVEAARMVSEIEKAAVSDTRIIVTIYDKFYRPVGEAGDYLSVGCKFPRNQVESGNLSLKRTDPLADVVLQCHETTVPVTIEIGHLLWSGQVKTAHDNFNNAGQADFVECELEGDYAWLMKILAWPNFLLPLQVQFPPRGVAIGPAISILKWLLGTQAFRLQAGMWEMVNNLLSLNLDWRAWFGTVLSADPGSDGIGLDDVARTLRTPIYVVPTNPLTDTSPFISVNWRMDKIGSIFEEVVEDNGLHVEVKLWRPGDPQPGNDPLLALFPLTVPTIVVDIKDRMGIVGPTGTFLDGILRVLVDLQSSIFGDVLAPFLNPKGEYAPDGWNIAPLLGVHYVPTWAVFNADHPKGGVSGRLSHHRPEAWRVIVGGKSPK…
Katalie136	pham_1	MSLASTITSLEDAERLWNTAMARRALREQERLKPVLTRLWDGDMTLRGVVAGERGGDFEFIENDTGTASLQLSLDHHMAKWVMNFRGRAKRNVIVTFDKQGARWSGFMDHYRVVREENGDVYLDIVFKHDYEQAKHILCWCNPFLRPELQFPKLWIVFGPAKWCLLLTLFVNILRLETSLWTLPDNPLDPTEWMPLSFNISNWRNIVKPFPLIGDNSNLTIVFSRFQSFHDVAKKALADAQLTVVCRRYLKGEDPHPFEDLRGELNIGPLEDLLSLIPIRHGCLVWDIVDNSGWGSETAFGGSFLTGFIRAMVNIASDGMTEGVDIFTGDPTFPGEYYTPGFLGTSPQAPWIVFEEGPYTGIKSSEFKYFEATDTSFVAGGESMPGVNEALSAAVNMGG…
Kazan	pham_1	MSGLFTESDAEALWAKINKRRWDREQARLKPAEVELRDGDFRLRGLVAGERLLEWEFIENETGTATLQLSLSHYLAKWAMNHRGRAKRNVIVVIEKQGARWSGMMDHYRVVKTDSGDQYLEIVFLHDFEQTKHIRVWCNPFLRPELQFPKIWIIFGPAKWCLLVTLFVNLLRLETSLWTLPDDPTDINEWMGPSFNPANWRNIVKPFPFLADNSPITMVFSRFGKFYDVAKQILDDHQLTLTCRRYIKERDPHPFDDLKGIWGLDPIEDLLQLIPLRDGCVVWDIEDNSGWGSQTAFGGSWLTGFIRAIAVLGSDGQVEGVDVFTGDYTYPGEYYNPLFLGTSPRAPWVVFEEGPLTGIKSSEFSYYEATDTSFLAGGQSAPGINEAIATGINVGGDFL…
Kenmech	pham_1	MPAPAADMTTLAGHQQLWDTVMKRRQKREDERIAPPLIRLWDGDYKLRGQLVGERSHKFEFIENETGTASITISLDHYLAKWIASHKGRARRNVHVSFDKQGARWTGRMDHYDIVRTKEGDVYMEVVFKHDYEELKHIYVWANPFLRPEFQFPKLWVMFGPAKWALLLTLFVNILRLETSLWTLPDNPLDISEWFPFSLNPGNWRNIVKPFPFLADNSPLTIVFSRFKSFHDTAKNVLADSQLTIVCRRYFHGEDPHPFAELSGELGLPLIEGIASLIPLRHGCLVWDIVDNSGWGSETAFGGSLLTGLVRAVMNIASDGMTEGIDIYTGLPTYPGEYYTPGFLGTYPKAPHVVFMESPYTGIESSKFTYTEATDTSFVLGGQSMPGVNEIISAGINMG…
Kenuha5	pham_1	MSKFERETAAWQSALQSGDPNRIARTARALTERKSKVDTSFRFTVCDKFWQPMGAVGGDLIEASGADPRNDVETGRIVLKGNSPLIPLFMDCKKTMVGVIVETAGLRYAFYTKSHTYEYRDSAWTGTAELRGIRDILNYYVIWPSWWLPIQAQPFSHAIFVWALQTVVENMVAECALRLQSGWLEFINNGLSLNPDVRAWFGTVLQALSRDGLSVQAFTRMLRTPVYVSRTNPLLDTSPMVARTVRMETVQAVIKDVTQSYGVDTRMDLWLPGDPQPDRWANLDQPTYVFSTVDRSQITGPTKTVLDSVLRTTIDLGGSLGDIFKPVIKQVPGMDGVFYAPALGVDFEQPYAYFVAPEPGEDTGIDACTITDHTPEGWQHIIGGRSPKWLNDLMNATFA…
Kerberos	pham_1	MSGLTSVAQAEDLWQKIQLRRCKREQERLKPPDVELRDGDFRLRGLVAGERLLEWEFIENETGVATLQLSLSHYLAKWVMNHRGRAKRNVILNVEKQGARWSGMMDHYRVVKEDSGDCYLEIVFLHDFEQTKHIRVWCNPFLRPELQFPKIWIIFGPAKWCLLVTLFVNLLRLETSLWTIPDDPTDIWEWMGPSFNPSKWRNIVKPFPFLLDNSPITMVFSRFGTFYDTAKQILEDHQLTLTCRRYIKDRDPHPFDDLKGLWGIDPIEDLLQLIPLRDGCVVWDIEDNSGWGTETAFGGSWLTGFVRAVVNLAGDGQVEGVDVFTGDYTFPGEYYSPWFLGTSPRAPHVVFEEGPLTGIKSSEFSYYEATDTSFLAGGQSAPGINEGISALVNIGGDLL…
Keshu	pham_1	MASLLWTPPTIGADGVPDPTRAPISAFRYLDAKRMLLDEEAREKPLIRLWDKRLQYIGTVANEESVNAEEMLHDTGTGEIVLQHDDWLVQFLRDPNEVRKDEDLHITIDPYPHRRNWRWRWNAKITNVRVKRGEDGLTKVTFECSHNREHWKHIYLAATPFSAPEVQPLRAWVLPGNTRTIIATTGFINLARNYWPALALPANVMNPGAWTGEASNLLNLNPLNWPVQMQFVNPVFDQSRTSVLMSRWSSGHDVTVGMLKDSGCNLRAYMWLPEDEDSPHPELAAIIGEKAARPGRACIVLAVEDNSDRTGWTGTAWDGFMQLAAVTGDNLVTETIYPVDEDGDGVTDPVIAKLLGAAPAKPTIAFRDTEQSAIISSEHAMFRAKAGKIYTGGKSPGWV…
Kevin1	pham_1	MAASSTDLEVWRAAIQSGNPYHIATTARRLTEKKSKVDTEFRFTVCDKMWQPIGYVGNDLMEGSGASPWNDTPTSRLVLKGNSPLIPMFMDCRNTLVGVIVETAGIREAFYTKVHRYRYENSEWTGTVELRGIWDILNYYVIWPSWWLPIQAQPFSHAVFMWALQTVLENMVAECAIRLQSGWLEFINNGLSLNPQLKAWLGTVLQALKRDGLSVDTFTRMLRTPMYVKRTNPFLDTSPMAAETVRMETVGTVIKRITRPYGVTASVDLFLPGDPQPDQWVNLDQPTYVFSTRDGSQIEGPTKTVADSVIRTVIDLGGALGGIFKPVIKQVPGMEGVFYAPRLGVDFEQPYAYVVAPEPGEDSSIISCEIADHTPEGWQHIIGGRSPKWLNDLLNATFA…
Keziacharles14	pham_1	MSGLATAEASNNLWKLIQQRRAKRELERLKEPLVELRDGDFRLRGEVAGYLNLKWEFEENETTPATLNLPLDHYLAKWVMNHRGRAKRNVILNIEKQGARWTGLMDHYRVVKEDSGAQYLEVVFLHDFEQTKHIRVWCNPFLRPELQFPKVWMIFGPAKWCLLVTLFVNLLRLETSLWTLPDDPTDINEWMGPSFNPANWRNIVKPFPFLADNSPITMVFSRFGTFYDTAKQILTDHQLTLVCRRYIKDRDPHPFNDLKGLWGLDPVEDLLSLIPLRDGCVVWDIEDNSGWGTETAFGGSWLTGFVRAIVTLASDGQVEGVDVFSGDYTYPGEYYNPLFMGTSPRAPHAVFEEGPMTGIKSSEFSYYEATDTSFLAGGQSAPGINEGISALINIGGDLL…
KiSi	pham_1	MIGGKGKLWVPPSVGASGVPDPVKNPIEAYRYLDLKRDLIDSEAREKPLIRLWDNQMRYIGTVAAEKSVDAEEMLHDTGQGDIVLRGDDWLVEFMRSDVRKDEDLHITIDPYPHRRSWRWRWGAKVTNVRVKRDESGLRTVTLECAHNREHWKHLLFGATPFSAPEVQPLRAWLNIGNTRTIVSGTGFINLARNYNPLLALPTQLFNPGAWTGEASNVLNLNPLNWPVQMQFVNPIFDRSRLSVLMSRWQVAHDVCDALLKYAGCHVRAYTWLTEDEDSPHPELALLIGEAAARPSRNCIVLAVEDMSGTVGITGTALDGALDLIAVSADNILSTLVPIDRDGDGEPDPFIRGLLGIAPPVPDIVFRDTEQSSIISAEHSMFRAKAQKITTGGRSPGWL…
KilKor	pham_1	MPRVENIGDYLDLAEIQRKLLSHNPHEVMQAARQVAEVDANPPSEVSCTVRYNTYKLAGEASNRKSLTVSWPRLTVPTGKLVLDGDDGLADVVLNCHETVVPVVVDCGPLRWSGRVDVAHDKFGDPNEPDTIECELIHDKVWLTRVVAFPWWFMPLQWQGPPTRGVAFGNAISVIKYLFASQFMRVQLGLWEFVNNLLSLNLDWRAMFGSLLMQNPGEELDLRDIVQMATTPVYVVPSAGWNDTSPFISLNWRMDELLQLVTKTCEDNGLTIEVYLWEPGMPQPDPFAEATNLLRIPTIVVDVKDRMQVTGITGTFVDGLQRTFVDLLGSMFGEALKPFLDPNNEAAYAPDGVNIAPALGVHAIKPWCVFNADHPRSGVRGVVSHHHPIAWRTITGGKS…
Killigrew	pham_1	MPAPAADMTTLAGHQQLWDTVMKRRQKREDERIAPPLIRLWDGDYKLRGQLVGERSHKFEFIENETGTASITISLDHYLAKWIASHKGRARRNVHVSFDKQGARWTGRMDHYDIVRTKEGDVYMEVVFKHDYEELKHIYVWANPFLRPEFQFPKLWVMFGPAKWALLLTLFVNILRLESSLWTLPDNPLDISEWFPFSLNPGNWRNIVKPFPFLADNSPLTIVFSRFKSFHDTAKNVLADSQLTIVCRRYFHGEDPHPFAELSGELGLPLIEGIASLIPLRHGCLVWDIVDNSGWGSETAFGGSLLTGLVRAVMNIASDGMTEGIDIYTGLPTYPGEYYTPGFLGTYPKAPHVVFMESPYTGIESSKFTYTEATDTSFVLGGQSMPGVNEIISAGINMG…
Kimberlium	pham_1	MSKFERETAAWQSALQSGDPNRIARTARALTERKSKVDTSFRFTVCDKFWQPMGAVGGDLIEASGADPRNDVETGRIVLKGNSPLIPLFMDCKKTMVGVIVETAGLRYAFYTKNHTFEYRDSAWTGTAELRGIRDILNYYVILPSWWLPIQAQPFSHAIFVWALQTVVENMVAECALRLQSGWLEFINNGLSLNPDIRAWFGTVLQALSRDGLSVQAFTRMLRTPVYVSRTNPLLDTSPMVARTVRMETVQAVIKDVTQSYGVDTRMDLWLPGDPQPDRWANLDQPTYVFSTVDRSQITGPTKTVLDSVLRTTIDLGGSLGDIFKPVIKQVPGMDGVFYAPALGVDFEQPYAYFVAPEPGEDTGIDACTITDHTPEGWQHIIGGRSPKWLNDLMNATFA…
Kimchi	pham_1	MARVGYEDPANLHARLRADPYNAATAAQMAALAEINPPDDTVVTFYGKTYGIAGVSSDYIEVTAEFPRNAVETATIVLKHSDPMVPHVMKCYEEVVPVTIEIGAMRWSGRVDTFDYAMKDGEYTVTLQCVGDYNWFNKILVWPNWLLPIQVQIPSRAVFIGPAITCLKTMIGEQCLRLQLGMWELVNNLGSGNLDWQAWFGTALMSDGNPLDTLMTPIVVVPTNPLFDTSPWISINGRMDSVATLAEQTLKDLGLHLTASLWLPGDPQPKGLLFPLKKATIVVDVVDRSGVTGPTGTFIDGLIKDVVDLQESVLGKVLAPFLNPGNAYAPEGVNIAPTLGVNFVKPWALFVDHPRGGLTEFHLNGHHPLAHTIIGGGKSPKWLNDLINATMSFFVDIIQ…
Kimona	pham_1	MSVTIESLADADRVWNTIQERKEFRERERRKPPLIRLWNGDMVLRGVVAGERGGDFEFIENDTGTASLELSLDHYLAKWVMNFRGRDKRNVIITIDKQGARWSGFMDHYTVVRKENGDCYLEIVFKHDYEQLKHILVWANPFLRPELQFPKLWLIFGPAKWCLLLTLFVNILRLETSLWTLPDNPLDPTEWMPLSFDITKWRNIVKPFPFLGDNSPLTLVFGRFQNFHDVAKKTLDDAQLTVVCRRYLPDEDPHPFEDLRGELNIGPLEDLLSLIPIRRGCVVWDIVDNSGWGSETTFGGSLLTGLWRAVVNIASDGMTEGVDVFYGDPTFPGEYYEPGFLGTNPHAPWIVFEEGPYTGIKSSEFKYYEATDTSFVGGGSSMPGVNEAISAAINMGGDF…
Kinbote	pham_1	MTTLAEGIAGLFGPATGVSAATRRGEFTPEVKQQLLERRWAYMNRKVKKPLIRLWDKEMGFIARLENLDSWSWEELATDDGEAKVTFSGQANAWIREVVTYQTRIEEDLHVTIDPDPDKPHDWRNRWGGKVLIVEDDEVSGEAPVTTLHCISNRRHLRGILLGANPVFPMEVQIPKMFLWAGPTAFTCAAATFINLFRLQTLNGFYPVPRNIFAPETWLQNVSPLNWPIQVMPINPVLDQSRWCTIGARWKDAQTVLSPVMKDAGVICRAYTWIPGDPAPYTMFGALAEVLKPTRACIILSFEDKSGYSGPTGTAIDGALNLFAATLDDLITETLFPLDADHNLETDPFFRKLLLVAPKPPPWVFRDVGYGNVKRKTLMIHKQQGTDIVTGGKSPQWVN…
KingCyrus	pham_1	MSGLKSLAQSEDLWKLIQQRRAKREAARLAPADVELRDGDFRLRGAVAGERLLEWEFIENEVGNCTLQLSLSHYLAKWVMNHRGRAKRNVIINIEKQGARWTGMMDHYRVVKTDSGDAYLEIVFLHDFAQTRHIRVWCNPFLRPELQFPKVWIIFGPAKWCLLVTLFVNLLRLETSLWTLPDDPTDINEWMGPSFNPANWRNIVKPFPFLADNSPVTMVFSRFGTFYDTAKQILNDHQLTLTCRRYIKDRDPHPFEDLKGVWGIDPLEDLLQKIPLRDGCVVWDIEDNSGWGTQTAFGGSWLTGFLRAAVTLAGDGQVEGVDVFTGDYTFPGEYYRPGFLGTSPMAPHVVFEEGPLTGIKSSEFSYYEATDTSFLAGGQSAPGINEAISTGVNVGGDFL…
KingMidas	pham_1	MSKFERETAAWQSALQSGDPNRIARTARALTERKSKVDTSFRFTVCDKFWQPMGAVGGDLIEASGADPRNDVETGRIVLKGNSPLIPLFMDCKKTMVGVIVETAGLRYAFYTKNHTYEYRDSAWTGTAELRGIRDILNYYVIWPSWWLPIQAQPFSHAIFVWALQTVVENMVAECALRLQSGWLEFINNGLSLNPDIRAWFGTVLQALSRDGLSVQAFTRMLRTPVYVSRTNPLLDTSPMVARTVRMETVQAVIKDVTQSYGVDTRMDLWLPGDPQPDRWANLDQPTYVFSTVDRSQITGPTKTVLDSVLRTTIDLGGSLGDIFKPVIKQVPGMDGVFYAPALGVDFEQPYAYFVAPEPGEDTGIDACTITDHTPEGWQHIIGGRSPKWLNDLMNATFA…
Kingmustik0402	pham_1	MSTSTITSLEDAERVWNTAMARRALREQERLKPVLTRLWDGDMRLRGHVAGERGGDFEFIENDTGTASLQLSLDHHMAKWVMNFRGREKRNVIVTFDKQGARWSGFMDHYRVVREENGDVYLDIVFKHDYEQAKHILCWCNPFLRPELQFPKLWIIFGPAKWCLLLTLFVNILRLETSLWTLPDNPLDPTEWMPLSFNISNWRNIVKPFPLIGDNSNLTMVFSRFQSFHDIAKSTLEDAQLTIVCRRYLKGEDPHPFEDLRGELNIGPLEDLLSLIPIRHGCLVWDIVDNSGWGSETSFGGSWLTGFIRAVVNIASDGMTEGVDVFTGDPTFPGEYYTPWFLGTSPQAPWIVFEEGPYTGIKSSEFKYFEATDTSFVAGGESMPGVNEGISAGVNMGGD…
Kingsley	pham_1	MSKFERETAAWQSALQSGDPNRIARTARALTERKSKVDTSFRFTVCDKFWQPMGAVGGDLIEASGADPRNDVETGRIVLKGNSPLIPLFMDCKKTMVGVIVETAGLRYAFYTKNHTYEYRDSAWTGTAELRGIRDILNYYVIWPSWWLPIQAQPFSHAIFVWALQTVVENMVAECALRLQSGWLEFINNGLSLNPDIRAWFGTVLQALSRDGLSVQAFTRMLRTPVYVSRTNPLLDTSPMVARTVRMETVQAVIKDVTQSYGVDTRMDLWLPGDPQPDRWANLDQPTYVFSTVDRSQITGPTKTVLDSVLRTTIDLGGSLGDIFKPVIKQVPGMDGVFYAPALGVDFEQPYAYFVAPEPGEDTGIDACTITDHTPEGWQHIIGGRSPKWLNDLMNATFA…
Kingsolomon	pham_1	MANTDWQSILAAADGDEWAAFSSLEDQAQQVRDQHAGIRRAKPLIRLWMNNPDGDAGLVYVGRVDYDDTINGSFPFKNNTPSQGILNLRDDHYLAVWLKRLPNDPALKKNVVITVDFYGGKKRWSGLLDHWKIVTKEHVKQLEVTFNDDLTFLQYLLCPPNPFLPIPVLQFPRIFGLAGPAKWTISVLILINLMRVQGNWWNLPDDPFDLESWDDAFDWSDWQCFVKANSFLLDDSSLWTFVSSRMNPIDSVIADSLDDAQLTITYRRILTDDGEVSDIPGVPNPKNGALVFEVVDNSNATALEGTFFEGTIVDGFARSVLVYGGGFVEDTLSTVGDDQTLQPDEYYQSGFLATMAKMPWLVVRDNEWTPIESSDLSWGPAKNVSVVVGGDNPAADAIA…
Kipper29	pham_1	MSGLFTESDAEALWAKINKRRWDREQARLKPAEVELRDGDFRLRGLVAGERLLEWEFIENETGTATLQLSLSHYLAKWAMNHRGRAKRNVIVVIEKQGARWSGMMDHYRVVKTDSGDQYLEIVFLHDFEQTKHIRVWCNPFLRPELQFPKIWIIFGPAKWCLLVTLFVNLLRLETSLWTLPDDPTDINEWMGPSFNPANWRNIVKPFPFLADNSPITMVFSRFGKFYDVAKQILDDHQLTLTCRRYIKERDPHPFDDLKGIWGLDPIEDLLQLIPLRDGCVVWDIEDNSGWGSQTAFGGSWLTGFIRAIAVLGSDGQVEGVDVFTGDYTYPGEYYNPLFLGTSPRAPWVVFEEGPLTGIKSSEFSYYEATDTSFLAGGQSAPGINEAIATGINVGGDFL…
KittenMittens	pham_1	MSHGTITTLEDAERVWNTVMARRAMREAERLKPPLVELWDGDMNLRGQVAGERGGDFEFIENDTGTASIQFSLDHHLAKWVMNFKGRAKRNVIITIEKQGARWSGFMDNYRVVREENGDVYLDVTFKHDYEQAKHILCWANPFLRPELQFPKLWIIFGPAKWCLLLTLFVNILRLETSLWTLPDNPLDPTEWMPLSFNISNWRNIVKPFPLIGDNSNLTLVFSRFQSFHDVAKRALEDAQLTIVCRRYLKDRDPHPFEDLRGELNIGPLEDLLSLIPIRHGCVVWDIVDNSGWGSETAFGGSLLTGLIRAVVNIASDGMTEGVDVFTGDPTFPGQYYTPWFLGTSPQAPWVVFEEGPWSGIKSSEFQYFEATDTSFVAGGESMPGVNEGISAAVNMGGD…
Klein	pham_1	MPRVQVDQATLDDLRAKLSLDAYTAVDAARMAAELEQAAVSDTRIVVTVYDKFYRPVGECGDYISLGCKFPRNKVETGNLSIKRSDPLANVILQCHETTVPITIEIGHLLWSGQVKTAHDNFNQPGTADFVECELEGDYAWLMKILAWPNFLLPLQVQFPPRGVAIGPAVSILKWLLATQAFRIQAGMWEMVNNALSLNLDWRSWFGTVLQANPGSDGIGLDDIARTLRTPIYVVPTNPLTDTSPFISVNWRMDKIGSIFEEVVEDNGLHVEVKLWRPGDPQPGNDPLLALFPLTVPTIVVDIKDRMGIVGPTGTFIDGILRVAVDLQEGLFGDILAPFLNPKGEYAPDGWNIAPLLGIHYVPSWAVFNADHPKGGVSGRMSHHRPEAWRVIVGGKSPK…
Koella	pham_1	MSKFERETAAWQSALQSGDPNRIARTARALTERKSKVDTSFRFTVCDKFWQPMGAVGGDLIEASGADPRNDVETGRIVLKGNSPLIPLFMDCKKTMVGVIVETAGLRYAFYTKNHTYEYRDSAWTGTAELRGIRDILNYYVIWPSWWLPIQAQPFSHAIFVWALQTVVENMVAECALRLQSGWLEFINNGLSLNPDIRAWFGTVLQALSRDGLSVQAFTRMLRTPVYVSRTNPLLDTSPMVARTVRMETVQAVIKDVTQSYGVDTRMDLWLPGDPQPDRWANLDQPTYVFSTVDRSQITGPTKTVLDSVLRTTIDLGGSLGDIFKPVIKQVPGMDGVFYAPALGVDFEQPYAYFVAPEPGEDTGIDACTITDHTPEGWQHIIGGRSPKWLNDLMNATFA…
Koko	pham_1	MSGLFTESDAQALWDKIQVRRAKREEARLQPADVELRDGDFRLRGAVAGERLLEWEFIENETGTATLQLSLGHYLAKWAMNHRGRAKRNVIIVIEKQGARWSGMMDHYRVVKTDSGDQFLEIVFLHDFEQTKHIRVWCNPFLRPELQFPKIWIIFGPAKWCLLVTLFVNLLRLETSLWTLPDDPTDINEWMGPSFNPANWRNIVKPFPFLADNSPITMVFSRFGKFYDVAKQILDDHQLTLTCRRYIKERDPHPFDDLKGIWGLDPIEDLLQLIPLRNGCVVWDIEDNSGWGTQTAFGGSWLTGFLRAIVNLGSDGQVEGVDVFTGDYTYPGEYYSPWFLGTSPTAPWVVFEEGPLTGIKSSEFSYYEATDTSFLAGGQSAPGINEAIATGINVGGDFL…
Kostya	pham_1	MARVGYEDPANLHARLRADPYNAATAAQMAALAEINPPDDTVVTFYGKTYGIAGVSSDYIEVTAEFPRNAVETATIVLKHSDPMVPHVMKCYEEVVPVTIEIGAMRWSGRVDTFDYAMKDGEYTVTLQCVGDYNWFNKILVWPNWLLPIQVQIPSRAVFIGPAITCLKTMIGEQCLRLQLGMWELVNNLGSGNLDWQAWFGTALMSDGNPLDTLMTPIVVVPTNPLFDTSPWISINGRMDSVATLAEQTLKDLGLHLTASLWLPGDPQPKGLLFPLKKATIVVDVVDRSGVTGPTGTFIDGLIKDVVDLQESVLGKVLAPFLNPGNAYAPEGVNIAPTLGVNFVKPWALFVDHPRGGLTEFHLNGHHPLAHTIIGGGKSPKWLNDLINATMSFFVDIIQ…
Krakatau	pham_1	MSKFERETAAWQSALQSGDPNRIARTARALTERKSKVDTSFRFTVCDKFWQPMGAVGGDLIEASGADPRNDVETGRIVLKGNSPLIPLFMDCKKTMVGVIVETAGLRYAFYTKNHTYEYRDSAWTGTAELRGIRDILNYYVIWPSWWLPIQAQPFSHAIFVWALQTVVENMVAECALRLQSGWLEFINNGLSLNPDIRAWFGTVLQALSRDGLSVQAFTRMLRTPVYVSRTNPLLDTSPMVARTVRMETVQAVIKDVTQSYGVDTRMDLWLPGDPQPDRWANLDQPTYVFSTVDRSQITGPTKTVLDSVLRTTIDLGGSLGDIFKPVIKQVPGMDGVFYAPALGVDFEQPYAYFVAPEPGEDTGIDACTITDHTPEGWQHIIGGRSPKWLNDLMNATFA…
Kratark	pham_1	MSTSTITSLEDAERVWNTAMARRALREQERLKPVLTRLWDGDMRLRGHVAGERGGDFEFIENDTGTASLQLSLDHHMAKWVMNFRGREKRNVIVTFDKQGARWSGFMDHYRVVREENGDVYLDIVFKHDYEQAKHILCWCNPFLRPELQFPKLWIIFGPAKWCLLLTLFVNILRLETSLWTLPDNPLDPTEWMPLSFNISNWRNIVKPFPLIGDNSNLTMVFSRFQSFHDIAKSTLEDAQLTIVCRRYLKGEDPHPFEDLRGELNIGPLEDLLSLIPIRHGCLVWDIVDNSGWGSETSFGGSWLTGFIRAVVNIASDGMTEGVDVFTGDPTFPGEYYTPWFLGTSPQAPWIVFEEGPYTGIKSSEFKYFEATDTSFVAGGESMPGVNEGISAGVNMGGD…
Kratio	pham_1	MILTVPNLADVLPVIDGPPDPVKSPLAAYSYLDARRQVIDEEARAKPLIRLWDNQMRYIGTVAAEKSVDAEEMLHDTGQGDIVLRGDDWLVDFMRTDVRKDEDLHVTIDPYPNRRNWRWRWNAKVTNVRVKRDENGIRTVTLQCAHNREHWKHLYFGATPFSAPEVQPIRAWLRIANTRTAIAETGFLNLARNYWPLLALPAQVMNPGAWTGEASNLLNLNPLNWPVQMQFVNAFTDQSRLTVLMARWSNAHDVTEAMLRSSGCNVRAYCWLTEDEDSPHPELAALVGQKLARPTRNCIVLAVEDNSGVTGPTGTALDGALDLIAATGDNLITETLFPIDRDGDGETDPFIRRILGVAPKVPDITFRDTEYSQIISSEHSMFRAKAGKILTGGKSPGWV…
Krili	pham_1	MTISYSDWEPEPERQARLERARQEILYGDPMTAADAAERLAEEESVISQEWVVSIHDKLWRRAGEFGEDVISLEGSDPRNGLPTSTLKVKGNCEFTDMLMSCKSTFVGLMVETGGIRMPFYVDSFDYEFEDGAWVGTAQLLGIYDILNYIVIWPTWWLPLAAQPFSHAIYIGGLCTCIEAMIMENSLRLQSGIWEFVNNVVSLNPDMRAWIGTLLQSNGNIFDMLKTPIYVVRTNPLLDTSPLVARTVRMETCGAVIDDITRAYGVTVSVDLWLPGDEQPDYWTKSFASMRLTQPTYVVTVKDRSRITGPTGTVIDSAVRQVVDVAGSFFGDLLPIIQKVPGRDGVYISEQLGVDYVGPWALLIAPEPGEKGNVVTCRISFHTPKGWQHIIGGRSPKWL…
KristaRAM	pham_1	MSKFERETAAWQSALQSGDPNRIARTARALTERKSKVDTSFRFTVCDKFWQPMGAVGGDLIEASGADPRNDVETGRIVLKGNSPLIPLFMDCKKTMVGVIVETAGLRYAFYTKNHTYEYRDSAWTGTAELRGIRDILNYYVIWPSWWLPIQAQPFSHAIFVWALQTVVENMVAECALRLQSGWLEFINNGLSLNPDIRAWFGTVLQALSRDGLSVQAFTRMLRTPVYVSRTNPLLDTSPMVARTVRMETVQAVIKDVTQSYGVDTRMDLWLPGDPQPDRWANLDQPTYVFSTVDRSQITGPTKTVLDSVLRTTIDLGGSLGDIFKPVIKQVPGMDGVFYAPALGVDFEQPYAYFVAPEPGEDTGIDACTITDHTPEGWQHIIGGRSPKWLNDLMNATFA…
Kristoff	pham_1	MSASNITTLEDANRVWNTVMARRAMREAERLKPPLVRLWDGDMTLRGVVAGERGGDFEFIENDTGTASIQLSLDHHMAKWVMNFRGRAKRNVIITIDKQGARWSGFMDHYTVVRTEEGDVYLDVVFKHDYEQAKHILCWANPFLRPELQFPKLWILFGPAKWCLLLTLFVNILRLETSLWTLPDNPLDPSEWMPLSFNISNWRNIVKPFPLLGDNSNLTLVFSRFQSFHDVAKRTLEDAQLTIVCRRYLRGEDPHPFEDLRGELNIGPLEDLLSLIPIRHGCLVWDIVDNSGWGSETAFGGSLLTGLIRAVVNIASDGMTEGVDVFTGDPTFPGEYYTPWFLGTSPQAPWIVFEEGPWSGIKSSEFKYYEATDTSFVAGGESMPGVNEGISAAVNMGGD…
Krueger	pham_1	MVLMYVQNGRKLWVPPTIGASGVPDPLKNPIEAYRYLDLKRDLIDAEAREKPLIRLWDNQMQYIGTVAAEKSVNAEEMLHDTGQGDIVLRGDDWLVEFLRTDVRKDEDLHITIDPYPHRRSWRWRWGAKVTNVRVGRNENGQRTVTFECAHNREHWKHLLFGATPFSAPEVQPLRAWLLPGNTRTITSTTGFINLARNYWPLLALPTQVMNPGAWIGQASNLANLNPLNWPVQMQFVNPIFDRSRLSVLMSRWSVAHDVCDALLKYAGCHVRAYTWLTEDEDSPHPELAAIVGEKLARPTRNCIVLAVEDMSGTTGVTGTALDGALDLLAVSADNILSGLVHIDRDGDGVADPFIRSLLGVAPAVPDIVFRDGEYSQIISSEHSMFRAKAQKIYTGGKS…
Krypton555	pham_1	MANTDWQSILAAADGDEWAAFSSLEDQAQTVRDQHAGIRRAKPLIRLWMNNPDGDAGLVYVGRVDYDDTINGSFPFKNNTPSQGILNLRDDHYLAVWLKRLPNDPALKKNVVITVDFYGGKKRWSGLLDHWKIVTKEHVKQLEVTFNDDLTFLQYLLCPPNPFLPIPVLQFPRIFGLAGPAKWTISVLILINLMRVQGNWWNLPDDPFDLESWDDAFDWSDWQCFVKANSFLLDDSSLWTFVSSRMNPIDSVIADSLDDAQLTITYRRILTDDGEVSDIPGVPNPKNGALVFEVVDNSNATALEGTFFEGTIVDGFARSVLVYGGGFVEDTLSTVGDDQTLQPDEYYQSGFLATMAKMPWLVVRDNEWTPIESSDLSWGPAKNVSVVVGGDNPAADAIA…
Ksquared	pham_1	MPRVENIGDYLDLAEIQRKLLSHNPHEVMQAARQVAEVDANPPGEVSCTVRYNTYKLAGEASNRKSLTVSWPRLTVPTGKLVLDGDDGLADVVLNCHETVVPVVVDCGPLRWSGRIDVAHDKFGDPNEPDTIECELIHDKVWLTRVVAFPWWFMPLQWQGPPTRGVAFGNAISVIKYLFASQFMRVQLGLWEFVNNLLSLNLDWRAMFGSLLMQNPGEELDLRDIVQMATTPVYVVPSAGWNDTSPFISLNWRMDELLQLVTKTCEDNGLTIEVYLWEPGMPQPDPFAEATNLLRIPTIVVDVKDRMQVTGITGTAVDGLQRTFVDLLGSMFGEALKPFLDPNNEAAYAPDGVNIAPVLGVHAIKPWCVFNADHPRSGVRGVVSHHHPIAWRTITGGKS…
Kugel	pham_1	MPAPAADMTTLAGHQQLWDTVMKRRQKREDERIAPPLIRLWDGDYKLRGQLVGERSHKFEFIENETGTASITISLDHYLAKWIASHKGRARRNVHVSFDKQGARWTGRMDHYDIVRTKEGDVYMEVVFKHDYEELKHIYVWANPFLRPEFQFPKLWVMFGPAKWALLLTLFVNILRLETSLWTLPDNPLDISEWFPFSLNPGNWRNIVKPFPFLADNSPLTIVFSRFKSFHDTAKNVLADSQLTIVCRRYFHGEDPHPFAELSGELGLPLIEGIASLIPLRHGCLVWDIVDNSGWGSETAFGGSLLTGLVRAVMNIASDGMTEGIDIYTGLPTYPGEYYTPGFLGTYPKAPHVVFMESPYTGIESSKFTYTEATDTSFVLGGQSMPGVNEIISAGINMG…
Kumao	pham_1	MTTRLEELNDIKAECDRYWQELVWLQQSKPMIQFYRNKENGDEGLEYYGRVSYQDTLRSSFPFKWNISQQGTLELRFDHYISEWMRTIPNDPHAKKNVVIRVDFFGGRLRWTGLLHHHAVKQRDGIYYMELTFQDDLQFLQFLLGPPNPALPLEIFQFPRVLPILGPAKWACSIMILINLIRVEGNLWQIPDDPFDLEQWVNWLPTQWQNWQVHVKCNPLPLDDSSLWTVLGTRMNPIDSVLADALEDAQITIRWRRCFTDEGERESGLLFVDQPANGALIFWLEDTSGYHSPLEGTFVEGTIVDGMVRSVIQYGAGFVEDFRQVITDDETLYPDEYYQSGWLRTLSAAPAWVVRDNSWTPIETAELTWSPATAVKVVVGGDNPAADAIARLIIQTTGN…
KyMonks1A	pham_1	MPAPAADMTTLAGHQQLWDTVMKRRQKREDERIAPPLIRLWDGDYKLRGQLVGERSHKFEFIENETGTASITISLDHYLAKWIASHKGRARRNVHVSFDKQGARWTGRMDHYDIVRTKEGDVYMEVVFKHDYEELKHIYVWANPFLRPEFQFPKLWVMFGPAKWALLLTLFVNILRLETSLWTLPDNPLDISEWFPFSLNPGNWRNIVKPFPFLADNSPLTIVFSRFKSFHDTAKNVLADSQLTIVCRRYFHGEDPHPFAELSGELGLPLIEGIASLIPLRHGCLVWDIVDNSGWGSETAFGGSLLTGLVRAVMNIASDGMTEGIDIYTGLPTYPGEYYTPGFLGTYPKAPHVVFMESPYTGIESSKFTYTEATDTSFVLGGQSMPGVNEIISAGINMG…
Kyee	pham_1	MSTSTITSLEDAERVWNTAMARRALREQERLKPVLTRLWDGDMRLRGHVAGERGGDFEFIENDTGTASLQLSLDHHMAKWVMNFRGREKRNVIVTFDKQGARWSGFMDHYRVVREENGDVYLDIVFKHDYEQAKHILCWCNPFLRPELQFPKLWIIFGPAKWCLLLTLFVNILRLETSLWTLPDNPLDPTEWMPLSFNISNWRNIVKPFPLIGDNSNLTMVFSRFQSFHDIAKSTLEDAQLTIVCRRYLKGEDPHPFEDLRGELNIGPLEDLLSLIPIRHGCLVWDIVDNSGWGSETSFGGSWLTGFIRAVVNIASDGMTEGVDVFTGDPTFPGEYYTPWFLGTSPQAPWIVFEEGPYTGIKSSEFKYFEATDTSFVAGGESMPGVNEGISAGVNMGGD…
Kykar	pham_1	MPAPAADMTTLAGHQQLWDTVMKRRQKREDERIAPPLIRLWDGDYKLRGQLVGERSHKFEFIENETGTASITISLDHYLAKWIASHKGRARRNVHVSFDKQGARWTGRMDHYDIVRTKEGDVYMEVVFKHDYEELKHIYVWANPFLRPEFQFPKLWVMFGPAKWALLLTLFVNILRLETSLWTLPDNPLDISEWFPFSLNPGNWRNIVKPFPFLADNSPLTIVFSRFKSFHDTAKNVLADSQLTIVCRRYFHGEDPHPFAELSGELGLPLIEGIASLIPLRHGCLVWDIVDNSGWGSETAFGGSLLTGLVRAVMNIASDGMTEGIDIYTGLPTYPGEYYTPGFLGTYPKAPHVVFMESPYTGIESSKFTYTEATDTSFVLGGQSMPGVNEIISAGINMG…
L5	pham_1	MSGLTSVREAEDLWQKIQLRRCKREQERLKHPDVELRDGDFRLRGLVAGERVLEWEFIENETGTCTLQLSLSHYLAKWVMDHRGRAKRNVIINIEKQGARWTGMMDHYRVIKTDAGDAYIEIVFLHDFEQTKHIRVWCNPFLRPELQFPKVWIIFGPAKWCLLVTLFVNLLRLETSLWTLPDDPTDINEWMGPSFNPANWRNIVKPFPFLADNSPVTMVFSRFGTFYDTAKKILEDHQLTLTCRRYIKDRDPHPFEDLKGLWGIDPVEDLLQKIPLRDGCVVWDIEDNSGWGTQTAFGGSWLTGFVRGMVQLAGDGQVEGVDVFTGDYTFPGEYYSPWFMGTSPIAPHVVFEEGPLTGIKSSEFSYYEATDTSFLAGGQSAPGINEGISALVNIGGDLL…
LHTSCC	pham_1	MSLTSTITSLEDAERVWNTAMARRAMREAERLKPVLTRLWDGDMRLRGHVAGERGGDFEFIENDTGTASLQLSLDHHMAKWVMNFRGREKRNVIVTFDKQGARWSGFMDHYRVVREENGDVYLDIVFKHDYEQAKHILCWCNPFLRPELQFPKLWIIFGPAKWCLLLTLFVNILRLETSLWTLPDNPLDPTEWMPLSFNISNWRNIVKPFPLIGDNSNLTMVFSRFQSFHDIAKSTLEDAQLTIVCRRYLKGEDPHPFENLRGELNIGPLEDLLSLIPIRHGCLVWDIVDNSGWGSETSFGGSWLTGFIRAVVNIASDGMTEGVDVFTGDPTFPGEYYTPWFLGTSPQAPWIVFEEGPYTGIKSSEFKYFEATDTSFVAGGESMPGVNEGISAGVNMGG…
LadyBird	pham_1	MSGLKSLRQSEDLWKLIQQRRAKREAARLAPADVELRDGDFRLRGAVAGERLLEWEFIENDVGNCTLHLSLNHYLAKWVMNHRGRAKRNVIINIEKQGARWTGMMDHYRVIKTDSGDAYLEIVFLHDYAQTQHIRVWCNPFLRPELQFPKVWIIFGPAKWCLLVTLFVNLLRLETSLWTLPDDPTDINEWMGPSFNPANWRNIVKPFPFLADNSPVTMVFSRFGKFYDVAKQHLEDHQLTLTCRRYIKDRDPHPFEDLKGIWGIDPLEDLLQKIPLRDGCVVWDIEDNSGWGTQTAFGGSWLTGFLRAAVTLAGDGQVEGVDVFTGDYTYPGEYYSPYFLGTSPMAPHVVLEEGPLTGIKSSEFSYYEATDTSFLAGGQSAPGINEAISTGVNVGGDFL…
Lambert1	pham_1	MSNHATISTLEDANRVWNTIMARRALREAERLKPPLIRLWDGDMTLRGIVAGERGGDFEFIENDTGTASIQLSLDHHMAKWVMNFKGRAKRNVIITIDKQGARWSGFMDHYRVVREENGDCYLDVVFKHDYEHAKHILVWCNPFLRPELQFPKLWIIFGPAKWCLLLTLFVNILRLETSLWTLPDNPLDPTEWMPLSFNISNWRNIVKPFPLIGDNSNLTIVFSRFQSFHDVAKKTLEDAQLTIVCRRYLKGEDPHPFEDLRGELNIGPLEDLLSLIPIRHGCLVWDIIDNSGWGSETAFGGSWLTGFIRAVVNIASDGMTEGVDVFTGDPTFPGQYYTPWFLGTSPQAPWIVFEEGPYTGIKSSEFKYYEATDTSFVAGGESMPGVNEGISAAVNMGG…
Lamina13	pham_1	MPAPAADMTTLAGHQQLWDTVMKRRQKREDERIAPPLIRLWDGDYKLRGQLVGERSHKFEFIENETGTASITISLDHYLAKWIASHKGRARRNVHVSFDKQGARWTGRMDHYDIVRTKEGDVYMEVVFKHDYEELKHIYVWANPFLRPEFQFPKLWVMFGPAKWALLLTLFVNILRLETSLWTLPDNPLDISEWFPFSLNPGNWRNIVKPFPFLADNSPLTIVFSRFKSFHDTAKNVLADSQLTIVCRRYFHGEDPHPFAELSGELGLPLIEGIASLIPLRHGCLVWDIVDNSGWGSETAFGGSLLTGLVRAVMNIASDGMTEGIDIYTGLPTYPGEYYTPGFLGTYPKAPHVVFMESPYTGIESSKFTYTEATDTSFVLGGQSMPGVNEIISAGINMG…
Langerak	pham_1	MPRVENIGDYLDLAEIQRKLLSHNPHEVMQAARQVAEVDANPPGEVSCTVRYNTYKLAGEASNRKSLAVSWPRLTVPTGKLVLDGDDGLADVVLNCHETVVPVVVDCGPLRWSGRVDVAHDKFGDPNEPDTIECELIHDKVWLTRVVAFPWWFMPLQWQGPPTRGVAFGNAISVIKYLFASQFMRVQLGLWEFVNNLLSLNLDWRAMFGSLLMQNPGEELDLRDIVQMATTPVYVVPSAGWNDTSPFISLNWRMDELLQLVTKTCEDNGLTIEVYLWEPGMPQPDPFAEATNLLRIPTIVVDVKDRMQVTGITGTAFDGLQRTFVDLLGSMFGEALKPFLDPNNEAAYAPDGVNIAPVLGVHAIKPWCVFNADHPRSGVRGVVSHHHPIAWRTITGGKS…
Larenn	pham_1	MSGLTSVREAEDLWQKIQLRRCKREQARLAPADVELRDGDFRLRGVVAGERLLEWEFIENETGTATLQLSLEHYLSKWVMNHRGRAKRNVILNIEKQNARWTGMMDHYRVIKTDSGDAYLEIVFLHDFEQTKHIRVWCNPFLRPEVQFPKVWIIFGPAKWCLLVTLFVNLLRLETSLWTLPDDPTDINEWMGPSFNPANWRNIVKPFPFLADNSPITMVFSRFGTFYEVAKRFLEDHQLTLTCRRYIKDRDPHPFEDLKGVWGIDPLEDLLQLIPLRDGCVVWDIEDNSGWGTQTAFGGSWLTGFLRAAVTLAGDGQVEGVDVFTGDYTFPGEYYIPYFLGTSPMAPHVVFEEGPLTGIKSSEFSYYEATDTSFLAGGQSAPGINEGISTLINMGGDFL…
LarryKay	pham_1	MSHGTITTLEDANRVWNTVMAQRAMREAERLKPPLVRLWNGDMVLRGVVAGERGGDFEFIENDTGTASIQLSLDHHMAKWVMNFKGRDKRNVIITIDKQGARWSGFMDHYRVVREENGDCYLDVVFKHDYEQAKHILVWCNPFLRPELQFPKLWIIFGPAKWCLLLTLFVNILRLETSLWTLPDNPLDPTEWMPLSFNISNWRNIVKPFPLLGDNSNLTIVFSRFQSFHDVAKKTLQDAQLTIVCRRYLHGEDPHPFEDLRGELNIGPLEDLLSLIPIRHGCLVWDIIDNSGWGSETAFGGSWLTGFIRAVVNIASDGMTEGIDVFTGDPTFPGEYYTPWFLGTSPQAPWIVFEEGPYTGIKSSEFKYYEATDTSFVAGGESMPGVNEAISAAVNMGGD…
LastHope	pham_1	MYVQNGRKLWVPPACGANGVPDPVKNPIEAYRYLDLKRELIDAEAREKPLIRLWDKAFKYIGTVAAEKSVDAEEMLHDTGQGDIVLRGDDWLVEFLRTDVRKDEDLHITIDPYPHRRNWRRRWHAKVTNVRVARNENGQRTVTFECAHNREHWKHLLFGATPFSAPEVQPLRAWLLPGNTRTIVTTTGFINLARNYWPLLALPSQVMNPGAWIGQASNLANLNPLNWPVQMQFVNPAFDRSRLSVLMSRWNNAHDVCDALLKYAGCHVRAYCWLEEDEDSPHPELAAIVGEKLARPTRNCIVLAVEDMSGTTGVTGTAVDGALDLIAVSADNILSTLVHIDRNGDGVADPFIRKLLGVAPAPPDITFRDNEYSSIISSEHSMFRAKAQKILTGGRSPGW…
LastJedi	pham_1	MSKFERETAAWQSALQSGDPNRIARTARALTERKSKVDTSFRFTVCDKFWQPMGAVGGDLIEASGADPRNDVETGRIVLKGNSPLIPLFMDCKKTMVGVIVETAGLRYAFYTKNHTYEYRDSAWTGTAELRGIRDILNYYVIWPSWWLPIQAQPFSHAIFVWALQTVVENMVAECALRLQSGWLEFINNGLSLNPDIRAWFGTVLQALSRDGLSVQAFTRMLRTPVYVSRTNPLLDTSPMVARTVRMETVQAVIKDVTQSYGVDTRMDLWLPGDPQPDRWANLDQPTYVFSTVDRSQITGPTKTVLDSVLRTTIDLGGSLGDIFKPVIKQVPGMDGVFYAPALGVDFEQPYAYFVAPEPGEDTGIDACTITDHTPEGWQHIIGGRSPKWLNDLMNATFA…
LaterM	pham_1	MYVQNGRKLWVPPACGANGVPDPVKNPIEAFRYLDLKRELIDAEAREKPLIRLWDKAFKYIGTVAAEKSVDAEEMLHDTGQGDIVLRGDDWLVEFMRTDVRREEDLHVTIDPYPHRRNWRRRWHAKVTNVRVARNENGQRTVTLECAHNREHWKHLLFGATPFSLPEVQPLRAWLLPGNTRTIVSTTGFINLARNYWPLLALPTQVMNPGAWIGQASNLANLNPLNWPVQMQFVNPIFDRSRLSVLMSRWNNAHDVCDALLKYAGCHVRAYCWLEEDEDSPHPELALIVGEKLARPTRNCIVLAVEDMSGTTGVTGTALDGALDLIAVSADNILSTLVHIDRDGDGVDDPFIRKLLGVAPATPDLTFRDHEYSSIISSEHSMFRAKAQKILTGGRSPGW…
Latretium	pham_1	MSKFERETAAWQSALQSGDPNRIARTARALTERKSKVDTSFRFTVCDKFWQPMGAVGGDLIEASGADPRNDVETGRIVLKGNSPLIPLFMDCKKTMVGVIVETAGLRYAFYTKNHTFEYRDSAWTGTAELRGIRDILNYYVIWPSWWLPIQAQPFSHAIFVWALQTVVENMVAECALRLQSGWLEFINNGLSLNPDIRAWFGTVLQALSRDGLSVKAFTRMLRTPVYVSRTNPLLDTSPRVARTVRMETVQAVIKDVTQSYGVDTRMDLWLPGDPQPDRWANLDQPTYVFSTVDRSQITGPTKTVLDSVLRTTIDLGGSLGDIFKPVIKQVPGMDGVFYAPALGVDFEQPYAYFVAPEPGEDTGIDACTITDHTPEGWQHIIGGRSPKWLNDLMNATFA…
LeBron	pham_1	MADTQYWQDILDAADGDEWKAFASLEAKAESVRQEHVAIRRAKPLIRLWMNNPDGSEGLVYVGRVDYDDTIKGSFPFKNNTPSQGVLELRDDHYLAVWLKKLPNDPTLKKNVVITVDFYGGRKRWSGLLDKWTVKTADNVKYLEVSFNDDLTFLQYLLCPPNPLLPIPVFQFPRVFGIAGPAKWAISTVIFLNLFRVQGSLWQLPDDPFDLESWDDLWDWSDWQCFVKSNSFLLDDSSVWTFISSRMNPIDSIIADSLDDAQLTITYRRVLTDDGETASGFPGANNIKNGALVFEVVDNSNATALEGTFFEGSIVDGFVRSVLLYGGGFVEDTLSVVGDDQTLQPDEYYQSGWLATMAKMPWLVIRDNEWTPIESSDLSWGPAKNVSVIVGGDNPAADA…
LeMond	pham_1	MVVIGGKGKLWVPPSVGASGVPDPVKNPIEAYRYLDLKRDLIDSEAREKPLIRLWDNQMRYIGTVAAEKSVDAEEMLHDTGQGDIVLRGDDWLVEFMRSDVRKDEDLHITIDPYPHRRSWRWRWGAKVTNVRVKRDESGLRTVTLECAHNREHWKHLLFGATPFSAPEVQPLRAWLNIGNTRTIVSGTGFINLARNYNPLLALPTQLFNPGAWTGEASNVLNLNPLNWPVQMQFVNPIFDRSRLSVLMSRWQVAHDVCDALLKYAGCHVRAYTWLTEDEDSPHPELALLIGEAAARPSRNCIVLAVEDMSGTVGITGTALDGALDLIAVSADNILSTLVPIDRDGDGEPDPFIRGLLGIAPPVPDIVFRDTEQSSIISAEHSMFRAKAQKITTGGRSPG…
Lemur	pham_1	MSTSTITSLEDAERVWNTAMARRALREQERLKPVLTRLWDGDMRLRGHVAGERGGDFEFIENDTGTASLQLSLDHHMAKWVMNFRGREKRNVIVTFDKQGARWSGFMDHYRVVREENGDVYLDIVFKHDYEQAKHILCWCNPFLRPELQFPKLWIIFGPAKWCLLLTLFVNILRLETSLWTLPDNPLDPTEWMPLSFNISNWRNIVKPFPLIGDNSNLTMVFSRFQSFHDIAKSTLEDAQLTIVCRRYLKGEDPHPFEDLRGELNIGPLEDLLSLIPIRHGCLVWDIVDNSGWGSETSFGGSWLTGFIRAVVNIASDGMTEGVDVFTGDPTFPGEYYTPWFLGTSPQAPWIVFEEGPYTGIKSSEFKYFEATDTSFVAGGESMPGVNEGISAGVNMGGD…
Lemuria	pham_1	MPRLPFQLPATFAEPTPRVKPPFALAGHVGASPKRDPVATWNQVNARRRVLDEESKGQKLYRIWDKSMNYIGTVHTHKSIDAEKMQHDSGQGDVVLRGSDWLVNFLRTDVRAEEDLNFTIDPYPHRRDMYKRLGFKATNIRVGRAEDGEVTVTMQLIENREHWKHILFGATVFAPPEAQPIKSFLLPANCRTAIATAGAANLARLFNPALSVFTNLLNPGAYVGAALGLGIPGNWSFLNHPIQMQFVNPITDTSRLTVLMSRWQDAHAVTESMLRDAACQVQVYVWLEEDEDGPHPELELLVGKDAARPRRNCYVIAVEETDQYAGITGLAPDGAIKLLAATGDDLITKTLFAEYDQNGDGVTDPLIRKWFGAAPQVPSLVFRDGPRSAIVSSEHNMYK…
LeoAvram	pham_1	MSTSTITSLEDAERVWNTAMARRALREQERLKPVLTRLWDGDMRLRGHVAGERGGDFEFIENDTGTASLQLSLDHHMAKWVMNFRGREKRNVIVTFDKQGARWSGFMDHYRVVREENGDVYLDIVFKHDYEQAKHILCWCNPFLRPELQFPKLWIIFGPAKWCLLLTLFVNILRLETSLWTLPDNPLDPTEWMPLSFNISNWRNIVKPFPLIGDNSNLTMVFSRFQSFHDIAKSTLEDAQLTIVCRRYLKGEDPHPFEDLRGELNIGPLEDLLSLIPIRHGCLVWDIVDNSGWGSETSFGGSWLTGFIRAVVNIASDGMTEGVDVFTGDPTFPGEYYTPWFLGTSPQAPWIVFEEGPYTGIKSSEFKYFEATDTSFVAGGESMPGVNEGISAGVNMGGD…
Leogania	pham_1	MSGLKSLRQSEDLWKLIQQRRAKREQARLSPADVELRDGDFRLRGMVAGERLLEWEFIENETGTATLQLSLSHYLAKWVMNHRGRAKRNVIINIEKQGARWTGMMDHYRVVKTDSGDAYLEVVFLHDFAQTKHIRVWCNPFLRPELQFPKVWIIFGPAKWCLLVTLFVNLLRLETSLWTLPDDPTDINEWMGPSFNPANWRNIVKPFPFLMDNSPITMVFSRFGTFFDTAKQILEDHQLTLTCRRYIKDRDPHPFDDLKGVWGLDPLEDLLQKIPLRDGCVVWDIEDNSGWGTQTAFGGSWLTGFIRAAVTLAGDGQVEGVDVFTGDYTYPGEYYSPWFLGTSPIAPHVVFEEGPLTGIKSSEFSYYEATATSFLAGGQSAPGINEGISTFVNMGGDFL…
Leozinho	pham_1	MSKFERETAAWQSALQSGDPNRIARTARALTERKSKVDTSFRFTVCDKFWQPMGAVGGDLIEASGADPRNDVETGRIVLKGNSPLIPLFMDCKKTMVGVIVETAGLRYAFYTKNHTYEYRDSAWTGTAELRGIRDILNYYVIWPSWWLPIQAQPFSHAIFVWALQTVVENMVAECALRLQSGWLEFINNGLSLNPDIRAWFGTVLQALSRDGLSVQAFTRMLRTPVYVSRTNPLLDTSPMVARTVRMETVQAVIKDVTQSYGVDTRMDLWLPGDPQPDRWANLDQPTYVFSTVDRSQITGPTKTVLDSVLRTTIDLGGSLGDIFKPVIKQVPGMDGVFYAPALGVDFEQPYAYFVAPEPGEDTGIDACTITDHTPEGWQHIIGGRSPKWLNDLMNATFA…
Leperchaun	pham_1	MSKFERETAAWQSALQSGDPNRIARTARALTERKSKVDTSFRFTVCDKFWQPMGAVGGDLIEASGADPRNDVETGRIVLKGNSPLIPLFMDCKKTMVGVIVETAGLRYAFYTKNHTYEYRDSAWTGTAELRGIRDILNYYVIWPSWWLPIQAQPFSHAVFVWALQTVVENMVAECALRLQSGWLEFINNGLSLNPDIRAWFGTVLQALSRDGLSVQAFTRMLRTPVYVSRTNPLLDTSPMVARTVRMETVQAVIKDVTQSYGVDTRMDLWLPGDPQPDRWANLDQPTYVFSTVDRSQITGPTKTVLDSVLRTTIDLGGSLGDIFKPVIKQVPGMDGVFYAPALGVDFEQPYAYFVAPEPGEDTGIDACTITDHTPEGWQHIIGGRSPKWLNDLMNATFA…
Lesedi	pham_1	MPAPAADMTTLAGHQQLWDTVMKRRQKREDERIAPPLIRLWDGDYKLRGQLVGERSHKFEFIENETGTASITISLDHYLAKWIASHKGRARRNVHVSFDKQGARWTGRMDHYDIVRTKEGDVYMEVVFKHDYEELKHIYVWANPFLRPEFQFPKLWVMFGPAKWALLLTLFVNILRLETSLWTLPDNPLDISEWFPFSLNPGNWRNIVKPFPFLADNSPLTIVFSRFKSFHDTAKNVLADSQLTIVCRRYFHGEDPHPFAELSGELGLPLIEGIASLIPLRHGCLVWDIVDNSGWGSETAFGGSLLTGLVRAVMNIASDGMTEGIDIYTGLPTYPGEYYTPGFLGTYPKAPHVVFMESPYTGIESSKFTYTEATDTSFVLGGQSMPGVNEIISAGINMG…
Leston	pham_1	MILTVPNLADVLPVIDGPPDPVKSPLAAYSYLDARRQVIDEEARAKPLIRLWDNQMRYIGTVAAEKSVDAEEMLHDTGQGDIVLRGDDWLVDFMRTDVRKDEDLHVTIDPYPNRRNWRWRWNAKVTNVRVKRDENGIRTVTLQCAHNREHWKHLYFGATPFSAPEVQPIRAWLRIANTRTAIAETGFLNLARNYWPLLALPAQVMNPGAWAGEASNLLNLNPLNWPVQMQFVNAFTDQSRLTVLMARWSNAHDVTEAMLRSSGCNVRAYCWLTEDEDSPHPELAALVGQKLARPTRNCIVLAVEDNSGVTGPTGTALDGALDLIAATGDNLITETLFPIDRDGDGETDPFIRKILGVAPKVPDITFRDTEYSQIISSEHSMFRAKAGKILTGGKSPGWV…
Lev2	pham_1	MSGLVTLEDHEALWQKIQARRCERERERLAPVLTRLWDGDYRLRGQVAGERAGSFEFIENDVGTAFLELPLNHYLTKWILNHRGRAKRNVHVTFDKQGARWAGRMSSYRVVRTESGDAYLEVNFVHDYEQAKHILCWSNPFLRPELQFPKMWIIFGPAKWCLLMTLFVNILRLETSLWTLPDNPLDPSEWFPLSINISRWRNIVKPFPFLGDNSNLTIIFSRFKPFFDVAKDILADAQLTMTCRRYLHGEDPHPFEDLRGELNIGPLEDLLSLIPIRHGCLVWDIVDNSGWGTETAFGGSLLTGLVRAVVNIASDGTTENIDVFHQDPVFPNQYYRPGWRGTLPNAPHVVFLDGKYTGIKASEYEYIEATSTSFVGGGHSMPGINEAISAAINIGGDFL…
Leviathan	pham_1	MSGLKSLAQSEDLWKLIQQRRAMREAARLAPADVELRDGDFRLRGAVAGERLLEWEFIENEVGNCTLQLSLSHYLAKWVMNHRGRAKRNVIINIEKQGARWTGMMDHYRVVKTDSGDAYLEIVFLHDFAQTRHIRVWCNPFLRPELQFPKVWIIFGPAKWCLLVTLFVNLLRLETSLWTLPDDPTDINEWMGPSFNPSNWRNIVKPFPFLADNSPVTMVFSRFGTFYDTAKQILNDHQLTLTCRRYIKDRDPHPFEDLKGVWGLDPLEDLLQKIPLRDGCVVWDIEDNSGWGTQTAFGGSWLTGFLRAAVTLAGDGQVEGVDVFTGDYTFPGEYYRPGFLGTSPMAPHVVFEEGPLTGIKSSEFSYYEATDTSFLAGGQSAPGINEAISTGVNMGGDFL…
Lewan	pham_1	MWQDSDLWEIDKSCDYYRGRHESMRKAHPLIRIWINDPENSHGAVCVGRIDFTDTIKGSFPFKNNTATQGVLQIRDDHYIALFLKRLPQDERYQKNVMITVDFYGGAKRWSGLLDKWNIKTTEDGAKYFEMTFQDDLTYLQYLLCPPNPFLPIPVFQFPRMFMLAGPSKWAISMLILLNLLRVEGNLWELPDDPFDPEEWDQILDWSDWQVHIKGSPWLIDDSSMWTFLSARMNPVDAVIADALDDCQLTMTYRRVLTDDGEVADGLLGIADGTRVKNGALVFEVVDNSNAHAFDGTFLSGTVIDGFARSLITYGGGFVEDVFNQVGEDSTLHPDEYYQSGWLGTIAKQPWLVIRDSEWTPITSSDMSWGPSKNVSVVVGGDNPAADAIAKLIIETTGA…
Licorice	pham_1	MTTLAGHQQLWDTVMRRRQKREDERIAPPLIRLWDGDYKLRGQLVGERSHKFEFIENETGTASITISLDHYLAKWIASHKGRARRNVHVSFDKQGARWTGRMDHYDIVRTKEGDVYMEVVFKHDYEELKHIYVWANPFLRPEFQFPKLWVMFGPAKWALLLTLFVNILRLETSLWTLPDNPLDISEWFPFSLNPGNWRNIVKPFPFLADNSPLTIVFSRFKSFHDTAKNVLADSQLTIVCRRYFHGEDPHPFAELSGELGLPLIEGIASLIPLRHGCLVWDIVDNSGWGSETAFGGSLLTGLVRAVMNIASDGMTEGIDIYTGLPTYPGEYYTPGFLGTYPKAPHVVFMESPYTGIESSKFTYTEATDTSFVLGGQSMPGVNEIISAGINMGGDFLTSL…
Liefie	pham_1	MSMLMPAGYAGASPKRDPIATWNQVNARRRVLDEEAKSPSLYRLWDKRMNYIGTVHTHKSFDAEEMQHDTGEGTIVLRGSDWLVNFLRTDVRAEEDLNFTVDPYPHRRNWRWRWGFKVTDVEVGRSEDGEVTVTLHLMHNREHWKHILFGATVFAPPEAQPIKCFLLPANCRTAVATAGAANLARLFNPALAVFTNLLNPGAYVGAALGLGVPGNFSFLNHPIQMQFVNPITDTSRLTVLMSRWQDAHSVTEAMLRDAGCQVRAYTWLEEDEDSPHPELAMLIGEQLARPRRNCIVLACEERAQYQGITGLAPDGAIKLIAATGDDLITNTLFPEYDENGDGVTDPLIRRWLGAAPAVPSLVFRDGPRSAIVSSSHHMYKSKAKHIMTGGKSPAWLNQV…
LilDestine	pham_1	MWQDSDLWEIDKSCDYYRGRHESMRKAHPLIRIWINDPENSHGAVCVGRIDFTDTIKGSFPFKNNTATQGVLQIRDDHYIALFLKRLPQDERYQKNVMITVDFYGGAKRWSGLLDKWNIKTTEDGAKYFEMTFQDDLTYLQYLLCPPNPFLPIPVFQFPRMFMLAGPSKWAISMLILLNLLRVEGNLWELPDDPFDPEEWDQILDWSDWQVHIKGSPWLIDDSSMWTFLSARMNPVDAVIADALDDCQLTMTYRRVLTDDGEVADGLLGIADGTRVKNGALVFEVVDNSNAHAFDGTFLSGTVIDGFARSLITYGGGFVEDVFNQVGEDSTLHPDEYYQSGWLGTIAKQPWLVIRDSEWTPITSSDMSWGPSKNVSVVVGGDNPAADAIAKLIIETTGA…
LilHazelnut	pham_1	MTTLAEGIAGLFGPATGVSAATRRGEFTPEVKQQLLERRWAYMNRKVKKPLIRLWDKEMGFIARLENLDSWSWEELATDDGEAKVTFSGQANAWIREVVTYQTRIEEDLHVTIDPDPDKPHDWRNRWGGKVLIVEDDEVSGEAPVTTLHCISNRRHLRGILLGANPVFPMEVQIPKMFLWAGPTAFTCAAATFINLFRLQTLNGFYPVPRNIFAPETWLQNVSPLNWPIQVMPINPVLDQSRWCTIGARWKDAQTVLSPVMKDAGVICRAYTWIPGDPAPYTMFGALAEVLKPTRACIILSFEDKSGYSGPTGTAIDGALNLFAATLDDLITETLFPLDADHNLETDPFFRKLLLVAPKPPPWVFRDVGYGNVKRKTLMIHKQQGTDIVTGGKSPQWVN…
LilMoolah	pham_1	MSKFERETAAWQSALQSGDPNRIARTARALAERKSKVDTSFRFTVCDKFWQPMGSVGGDLIEASGADPRNDVETGRIVLKGNSPLIPLFMDCKKTMVGVIVETAGLRYAFYTKNHTYEYRDSAWTGTAELRGIRDILNYYVIWPSWWLPIQAQPFSHAVFVWALQTVVENMVAECALRLQSGWLEFINNGLSLNPDIRAWFGTVLQALSRDGLSVQAFTRMLRTPVYVSRTNPLLDTSPMVARTVRMETVQAVIKDVTQSYGVDTRMDLWLPGDPQPDRWANLDQPTYVFSTVDRSQITGPTKTVLDSVLRTTIDLGGSLGDIFKPVIKQVPGMDGVFYAPALGVDFEQPYAYFVAPEPGEDTGIDACTITDHTPEGWQHIIGGRSPKWLNDLMNATFA…
LilPharaoh	pham_1	MYVKDGRTPWVAPSVGASGVPDPLRNPIEAYRYLDLKRELLDAEAREKPLIRLWDKHMKYIGTVAAEKSVDAEELLHETGQGDIVLRGDDWLVEFLRSDVRKDEDLHITIDPYPRRRSWRWRWNAKVTNVRVARNENGQHTVTFECAHNREHWKHLLFGATPFSAPEVQPLRAWLLPGNTRTIVTTTGFINLARNYWPILALPSQVLNPGAWIGEGSNVANLNPLNWPVQMQFVNPLLDRSRMSVVMSRWSAAHDVCDALLKYAGCHVRAYCWLEEDEDSPHPELAAIVGEKLARPTRNCIVLAVEDMSGTTGVTGTALDGVLDLIAVSADNILSTIIPIDRDGDGEPDPFIRKLLGVAPAPPDLTFRDGEYTQIISSEHSMFRAKAQKILTGGRSPGW…
LilSpotty	pham_1	MTAVLDYTPTVLDFDSLTLEQQCEAIWDETLKQEAAEKALRRQRPVSKLWDGEWLLQHILDGEYSAEFSWISNDSGPGQTALPFDSPQAQWIWEMQERIDRGEGRNVHITVEHCGARWGGRLDNATHRVTEDGDEVLIVTWLHDYENAKWYSVWSNPWLPAALQWPRAFILAGPVPWIGLLSLHLQFIREHNPLITIPDDPLDFASYLEVLDMSTWQNVVKPVTFLDALQEGWIWGVVSSRWSNWHDMMHIMLEDGEFSVVPTRYLEGDPEPWEGANLRHGTLWWDIVDKSGVYIGTNHGGTLFDGLLRTGAEFAEDFIDSTLNVVEDNDVPQEYFLPGLRLTKKDMPYVILRDGGDSAIQTSDLTVSPAKGIQVNVGGHSMPGVNETISASIQAAFDV…
LilTurb	pham_1	MSGLKSLAQSEDLWKLIQQRRAKREAARLAPADVELRDGDFRLRGAVAGERLLEWEFIENEVGNCTLQLSLSHYLAKWVMNHRGRAKRNVIINIEKQGARWTGMMDHYRVVKTDSGDAYLEIVFLHDFAQTRHIRVWCNPFLRPELQFPKVWIIFGPAKWCLLVTLFVNLLRLETSLWTLPDDPTDINEWMGPSFNPSNWRNIVKPFPFLADNSPVTMVFSRFGTFYDTAKQILNDHQLTLTCRRYIKDRDPHPFEDLKGVWGIDPLEDLLQKIPLRDGCVVWDIEDNSGWGTQTAFGGSWLTGFLRAAVTLAGDGQVEGVDVFTGDYTFPGEYYRPGFLGTSPMAPHVVFEEGPLTGIKSSEFSYYEATDTSFLAGGQSAPGINEAISTGVNMGGDFL…
Lilac	pham_1	MARVGYEDPANLHARLRADPYNAATAAQMAALAEINPPDDTVVTFYGKTYGIAGVSSDYIEVTAEFPRNAVETATIVLKHSDPMVPHVMKCYEEVVPVTIEIGAMRWSGRVDTFDYAMKDGEYTVTLQCVGDYNWFNKILVWPNWLLPIQVQIPSRAVFIGPAITCLKTMIGEQCLRLQLGMWELVNNLGSGNLDWQAWFGTALMSDGNPLDTLMTPIVVVPTNPLFDTSPWISINGRMDSVATLAEQTLKDLGLHLTASLWLPGDPQPKGLLFPLKKATIVVDVVDRSGVTGPTGTFIDGLIKDVVDLQESVLGKVLAPFLNPGNAYAPEGVNIAPTLGVNFVKPWALFVDHPRGGLTEFHLNGHHPLAHTIIGGGKSPKWLNDLINATMSFFVDIIQ…
Lilbit	pham_1	MPTLADLEIARPTIQEHRRRKKALKQAMPSLHLWVNPPDGETGDGLMWLGRVDLRDAEAYEFPFKNNEPSAGTVTVRADHYIAKKVASIPNDPDMCKNVVITVDLYGGTLRWSGLMHHWTVNSPEGSDYITLSFNDDLQFLDFMLAPPNPALPIPIFQFPRVWPMFGPTRWCVATLILLQIIRLEGHPWTLPDDPFDLDQWFDLVNWGDWQVHVKGVSFLTDDSLWTLLASRMNTVTSVIADALDDAQLTIVYRRIMRNWGETVTGLLDNNVKHGALVFEIVDRSGWALPEGTFFEGTAAAGFFRSVLTWGSGFIEDSLTMVTTTDELYPDEYYQTSWMSTLAAAPGVVVRDSRLVDLQSEVSHSPPTAVSVVVGGDNPAADAIARLIIESVGNLLGYF…
LilhomieP	pham_1	MTAPVLDRLSELNDIDKAVSSWRDELTWMRMAKPMITFYRNPSEGSGLEYYGRVAYQDTIRASFPFKKNVSAQGVLELRFDHYISEWMRAIPEDPHEKKNVIIRVDFFGGKLRWTGLLHHVAKKQRDGMYYMELTFNDDLQFLQFLLGPPNPALPIPAFQWPRVLPILGPAKWACSIMVLLNLIRKEGNLWQLPDDPFDLSQWLALSPTEWKNWQVHIKCNPLPLDDSSLWTVLGTRMNPIDSVLADALEDAQLTIRWRRVFTDEGETETGLLFVDRPANGALVFEIADDSGYYNTLLGGTFLGGTIVDGMVRSVVQYIGGFIEDTGQLLTDDESYSPDEYYSKGWLGTLAQQPWLVIRDSSWSPIDTAEMTWSPATAVSVVVGGDNPAADAIARLIIE…
Lilith	pham_1	MSHGTITTLEDANRVWNTVMAQRAMREAERLKPPLVRLWNGDMVLRGVVAGERGGDFEFIENDTGTASIQLSLDHHMAKWVMNFKGRDKRNVIITIDKQGARWSGFMDHYRVVREENGDCYLDVVFKHDYEQAKHILVWCNPFLRPELQFPKLWIIFGPAKWCLLLTLFVNILRLETSLWTLPDNPLDPTEWMPLSFNISNWRNIVKPFPLLGDNSNLTIVFSRFQSFHDVAKKTLQDAQLTIVCRRYLHGEDPHPFEDLRGELNIGPLEDLLSLIPIRHGCLVWDIIDNSGWGSETAFGGSWLTGFIRAVVNIASDGMTEGIDVFTGDPTFPGEYYTPWFLGTSPQAPWIVFEEGPYTGIKSSEFKYYEATDTSFVAGGESMPGVNEAISAAVNMGGD…
Lilizi	pham_1	MARVGYEDPANLHARLRADPYNAATAAQMAALAEINPPDDTVVTFYGKTYGIAGVSSDYIEVTAEFPRNAVETATIVLKHSDPMVPHVMKCYEEVVPVTIEIGAMRWSGRVDTFDYAMKDGEYTVTLQCVGDYNWFNKILVWPNWLLPIQVQIPSRAVFIGPAITCLKTMIGEQCLRLQLGMWELVNNLGSGNLDWQAWFGTALMSDGNPLDTLMTPIVVVPTNPLFDTSPWISINGRMDSVATLAEQTLKDLGLHLTASLWLPGDPQPKGLLFPLKKATIVVDVVDRSGVTGPTGTFIDGLIKDVVDLQESVLGKVLAPFLNPGNAYAPEGVNIAPTLGVNFVKPWALFVDHPRGGLTEFHLNGHHPLAHTIIGGGKSPKWLNDLINATMSFFVDIIQ…
Lilpickle	pham_1	MARVGYEDPANLHARLRADPYNAATAAQMAALAEINPPDDTVVTFYGKTYGIAGVSSDYIEVTAEFPRNAVETATIVLKHSDPMVPHVMKCYEEVVPVTIEIGAMRWSGRVDTFDYAMKDGEYTVTLQCVGDYNWFNKILVWPNWLLPIQVQIPSRAVFIGPAITCLKTMIGEQCLRLQLGMWELVNNLGSGNLDWQAWFGTALMSDGNPLDTLMTPIVVVPTNPLFDTSPWISINGRMDSVATLAEQTLKDLGLHLTASLWLPGDPQPKGLLFPLKKATIVVDVVDRSGVTGPTGTFIDGLIKDVVDLQESVLGKVLAPFLNPGNAYAPEGVNIAPTLGVNFVKPWALFVDHPRGGLTEFHLNGHHPLAHTIIGGGKSPKWLNDLINATMSFFVDIIQ…
LindNT	pham_1	MYVQNGRKLWVPPACGANGVPDPVKNPIEAFRYLDLKRELIDAEAREKPLIRLWDKAFKYIGTVAAEKSVDAEEMLHDTGQGDIVLRGDDWLVEFMRTDVRREEDLHVTIDPYPHRRNWRRRWHAKVTNVRVARNENGQRTVTLECAHNREHWKHLLFGATPFSLPEVQPMRAWLLPGNTRTIVSTTGFINLARNYWPLLALPSQVMNPGAWIGQASNLANLNPLNWPVQMQFVNPLFDRSRTSVLMSRWSNAHDVCDALLKYAGCHVRAYCWLEEDEDSPHPELAAIVGEKLARPTRNCIVLAVEDMSGTTGVTGTAIDGVLDLIAVSADNILSTLVHVDRDGDGVDDPFIRKLLGVAPAPPDITFRDHEYSSIISSEHSMFRAKAQKILTGGRSPGW…
LittleB	pham_1	MSTSTITSLEDAERVWNTAMARRALREQERLKPVLTRLWDGDMRLRGHVAGERGGDFEFIENDTGTASLQLSLDHHMAKWVMNFRGREKRNVIVTFDKQGARWSGFMDHYRVVREENGDVYLDIVFKHDYEQAKHILCWCNPFLRPELQFPKLWIIFGPAKWCLLLTLFVNILRLETSLWTLPDNPLDPTEWMPLSFNISNWRNIVKPFPLIGDNSNLTMVFSRFQSFHDIAKSTLEDAQLTIVCRRYLKGEDPHPFEDLRGELNIGPLEDLLSLIPIRHGCLVWDIVDNSGWGSETSFGGSWLTGFIRAVVNIASDGMTEGVDVFTGDPTFPGEYYTPWFLGTSPQAPWIVFEEGPYTGIKSSEFKYFEATDTSFVAGGESMPGVNEGISAGVNMGGD…
LittleCherry	pham_1	MSGLVTLEDHEALWQKIQARRCERERERLAPVLTRLWDGDFRLRGQVAGERAGSFEFIENDVGTAYLELSLDHYLTKWILDHRGRAKRNVHVTFDKQGARWAGRMSSYRVVRKEGGDAFLEVNFVHDYEQAKHILCWSNPFLRPELQFPKMWIIFGPAKWCLLMTLFVNLLRLEASLWTVPDNPLDPSEWFPLSLNISRWRNIVKPFPFLGDNSNLTIIFSRFKPFFDVAKDILADAQLTMTCRRYLHGEDPHPFEDLRGELGIGPIEDLLKLIPIRHGCLVWDIVDNSGWGTETAFGGSLLTGLVRAVVSIAADGTTEYVDVFHQDPVFPNQYYRPGWKGTLPSAPHVVFFDGKYSGIKESEYEYIEATSTSFVGGGHSMPGVNEAISSAVNIGGDFL…
LittleE	pham_1	MPRVEVEQKTLDDLRAKLSQDAYTAVEAARMVSEIEKAAVSDTRIIVTVYDKFYRPVGEAGDYLSVGCKFPRNQVESGNLSLKRTDPLADVVLQCHETTVPVTIEIGHLLWSGQVKTAHDNFNNAGQADFVECELEGDYAWLMKILAWPNFLLPLQVQFPPRGVAIGPAISILKWLLGTQAFRLQAGMWEMVNNLLSLNLDWRAWFGTVLSADPGSDGIGLDDVARTLRTPIYVVPTNPLTDTSPFISVNWRMDKIGSIFEEVVEDNGLHVEVKLWRPGDPQPGNDPLLALFPLTVPTIVVDIKDRMGIVGPTGTFLDGILRVLVDLQSSIFGDVLAPFLNPKGEYAPDGWNIAPLLGVHYVPTWAVFNADHPKGGVSGRLSHHRPEAWRVIVGGKSPK…
LittleGuy	pham_1	MSTSTITSLEDAERVWNTAMARRALREQERLKPVLTRLWDGDMRLRGHVAGERGGDFEFIENDTGTASLQLSLDHHMAKWVMNFRGREKRNVIVTFDKQGARWSGFMDHYRVVREENGDVYLDIVFKHDYEQAKHILCWCNPFLRPELQFPKLWIIFGPAKWCLLLTLFVNILRLETSLWTLPDNPLDPTEWMPLSFNISNWRNIVKPFPLIGDNSNLTMVFSRFQSFHDIAKSTLEDAQLTIVCRRYLKGEDPHPFEDLRGELNIGPLEDLLSLIPIRHGCLVWDIVDNSGWGSETSFGGSWLTGFIRAVVNIASDGMTEGVDVFTGDPTFPGEYYTPWFLGTSPQAPWIVFEEGPYTGIKSSEFKYFEATDTSFVAGGESMPGVNEGISAGVNMGGD…
LittleLaf	pham_1	MPTLADLEIARPTIQEHRRRKKALKQAMPSLHLWVNPPDGETGDGLMWLGRVDLRDAEAYEFPFKNNEPSAGTVTVRADHYIAKKVASIPNDPDMCKNVVITVDLYGGTLRWSGLMHHWTVNSPEGSDYITLSFNDDLQFLDFMLAPPNPALPIPIFQFPRVWPMFGPTRWCVATLILLQIIRLEGHPWTLPDDPFDLDQWFDLVNWGDWQVHVKGVSFLTDDSLWTLLASRMNTVTSVIADALDDAQLTIVYRRIMRNWGETVTGLLDNNVKHGALVFEIVDRSGWALPEGTFFEGTAAAGFFRSVLTWGSGFIEDSLTMVTTTDELYPDEYYQTSWMSTLAAAPGVVVRDSRLVDLQSEVSHSPPTAVSVVVGGDNPAADAIARLIIESVGNLLGYF…
Lizziana	pham_1	MSKFERETAAWQSALQSGDPNRIARTARALTERKSKVDTSFRFTVCDKFWQPMGAVGGDLIEASGADPRNDVETGRIVLKGNSPLIPLFMDCKKTMVGVIVETAGLRYAFYTKNHTYEYRDSAWTGTAELRGIRDILNYYVIWPSWWLPIQAQPFSHAVFVWALQTVVENMVAECALRLQSGWLEFINNGLSLNPDIRAWFGTVLQALSRDGLSVQAFTRMLRTPVYVSRTNPLLDTSPMVARTVRMETVQAVIKDVTQSYGVDTRMDLWLPGDPQPDRWANLDQPTYVFSTVDRSQITGPTKTVLDSVLRTTIDLGGSLGDIFKPVIKQVPGMDGVFYAPALGVDFEQPYAYFVAPEPGEDTGIDACTITDHTPEGWQHIIGGRSPKWLNDLMNATFA…
Llama	pham_1	MSKFERETAAWQSALQSGDPNRIARTARALTERKSKVDTSFRFTVCDKFWQPMGAVGGDLIEASGADPRNDVETGRIVLKGNSPLIPLFMDCKKTMVGVIVETAGLRYAFYTKNHTYEYRDSAWTGTAELRGIRDILNYYVIWPSWWLPIQAQPFSHAVFVWALQTVVENMVAECALRLQSGWLEFINNGLSLNPDIRAWFGTVLQALSRDGLSVQAFTRMLRTPVYVSRTNPLLDMSPMVARTVRMETVQAVIKDVTQSYGVDTRMDLWLPGDPQPDRWANLDQPTYVFSTVDRSQITGPTKTVLDSVLRTTIDLGGSLGDIFKPVIKQVPGMDGVFYAPALGVDFEQPYAYFVAPEPGEDTGIDACTITDHTPEGWQHIIGGRSPKWLNDLMNATFA…
Llij	pham_1	MSKFERETAAWQSALQSGDPNRIARTARALAERKSKVDTSFRFTVCDKFWQPMGSVGGDLIEASGADPRNDVETGRIVLKGNSPLIPLFMDCKKTMVGVIVETAGLRYAFYTKNHTYEYRDSALTGTAELRGIRDILNYYVIWPSWWLPIQAQPFSHAVFVWALQTVVENMVAECALRLQSGWLEFINNGLSLNPDIRAWFGTVLQALSRDGLSVQAFTRMLRTPVYVSRTNPLLDTSPMVARTVRMETVQAVIKDVTQSYGVDTRMDLWLPGDPQPDRWANLDQPTYVFSTVDRSQITGPTKTVLDSVLRTTIDLGGSLGDIFKPVIKQVPGMDGVFYAPALGVDFEQPYAYFVAPEPGEDTGIDACTITDHTPEGWQHIIGGRSPKWLNDLMNATFA…
Loadrie	pham_1	MWQDSDLWEIDKSCDYYRGRHESMRKAHPLIRIWINDPENSHGAVCVGRIDFTDTIKGSFPFKNNTATQGVLQIRDDHYIALFLKRLPQDERYQKNVMITVDFYGGAKRWSGLLDKWNIKTTEDGAKYFEMTFQDDLTYLQYLLCPPNPFLPIPVFQFPRMFMLAGPSKWAISMLILLNLLRVEGNLWELPDDPFDPEEWDQILDWSDWQVHIKGSPWLIDDSSMWTFLSARMNPVDAVIADALDDCQLTMTYRRVLTDDGEVADGLLGIADGTRVKNGALVFEVVDNSNAHAFDGTFLSGTVIDGFARSLITYGGGFVEDVFNQVGEDSTLHPDEYYQSGWLGTIAKQPWLVIRDSEWTPITSSDMSWGPSKNVSVVVGGDNPAADAIAKLIIETTGA…
LochMonster	pham_1	MSTSTITSLEDAERVWNTAMARRALREQERLKPVLTRLWDGDMRLRGHVAGERGGDFEFIENDTGTASLQLSLDHHMAKWVMNFRGREKRNVIVTFDKQGARWSGFMDHYRVVREENGDVYLDIVFKHDYEQAKHILCWCNPFLRPELQFPKLWIIFGPAKWCLLLTLFVNILRLETSLWTLPDNPLDPTEWMPLSFNISNWRNIVKPFPLIGDNSNLTMVFSRFQSFHDIAKSTLEDAQLTIVCRRYLKGEDPHPFEDLRGELNIGPLEDLLSLIPIRHGCLVWDIVDNSGWGSETSFGGSWLTGFIRAVVNIASDGMTEGVDVFTGDPTFPGEYYTPWFLGTSPQAPWIVFEEGPYTGIKSSEFKYFEATDTSFVAGGESMPGVNEGISAGVNMGGD…
Lockley	pham_1	MPAPAADMTTLAGHQQLWDTVMKRRQKREDERIAPPLIRLWDGDYKLRGQLVGERSHKFEFIENETGTASITISLDHYLAKWIASHKGRARRNVHVSFDKQGARWTGRMDHYDIVRTKEGDVYMEVVFKHDYEELKHIYVWANPFLRPEFQFPKLWVMFGPAKWALLLTLFVNILRLETSLWTLPDNPLDISEWFPFSLNPGNWRNIVKPFPFLADNSPLTIVFSRFKSFHDTAKNVLADSQLTIVCRRYFHGEDPHPFAELSGELGLPLIEGIASLIPLRHGCLVWDIVDNSGWGSETAFGGSLLTGLVRAVMNIASDGMTEGIDIYTGLPTYPGEYYTPGFLGTYPKAPHVVFMESPYTGIESSKFTYTEATDTSFVLGGQSMPGVNEIISAGINMG…
Lokk	pham_1	MDALLGARVSGLTSLREAEDLWQKIQLRRCKREQERLKPADVELRDGDFRLRGVVAGERLLEWEFIENDVGNCTLQLSLSHYLAKWVMNHRGRAKRNVIINIEKQGARWTGMMDHYRVIKTDSGDAYLEVVFLHDFAQTQHIRVWCNPFLRPELQFPKVWIIFGPAKWCLLVTLFVNLLRLETSLWTLPDDPTDINEWMGPSFNPANWRNIVKPFPFLLDNSPITMVFSRFGRFYDVAKQMLEDHQLTLTCRRYIKDRDPHPFEDLKGIWGLDPLEDLLQKIPLRDGCVVWDIEDNSGWGTQTAFGGSWLTGFLRAVVTLAGDGQVEGVDVFTGDYTYPGEYYSPYFLGTSPTAPHVVFEEGPLTGIKSSEFSYYEATDTSFLAGGQSAPGINEGISTA…
Lolly9	pham_1	MANTDWQSILAAADGDEWAAFSSLEDQAQTVRDQHAGIRRAKPLIRLWMNNPEGDAGLVYVGRVDYDDTINGSFPFKNNTPSQGILNLRDDHYLAVWLKKLPNDPALKKNVVITVDFYGGKKRWSGLLDHWKIITKDHVKQLEVTFNDDLTFLQYLLCPPNPFLPIPVLQFPRIFGLAGPAKWTISVLILINLMRVQGNWWNLPDDPFDLESWDDAFDWSDWQCFVKANSFLLDDSSLWTFVSSRMNPIDSVIADSLDDAQLTITYRRILTDDGEVSDIPGVPNPKNGALVFEVVDNSNATALEGTFFEGTIVDGFARSVLVYGGGFVEDTLSTVGDDQTLQPDEYYQSGFLATMAKMPWLVVRDNEWTPIESSDLSWGPAKNVSVVVGGDNPAADAIA…
LoneWolf	pham_1	MSGISTRKQADDLWRLIQQRRAKRELERLAAPLVELRDGDFRLRGEVAGYRKLKWEFEENETTPATLQLPLDHYLAKWVMNHRGRAKRNVILNIEKQGARWTGMMDHYRVVKEDGGDQYLEIVFLHDFEQVKHIRVWCNPFLRPELQFPKIWIIFGPAKWCLLVTLFVNLLRLETSLWTLPDDPTDLNEWMGPSFNPANWRNIVKPFPFISDNSAITMVFSRFGTFYDTAKQILTDHQLTLTCRRYIHGRDEHPFNELKGLWGIDPVEDLLSLIPLRDGCVVWDIEDNSGWGTETAFGGSWLTGFVRAIVNLASDGQVEGVDVFTGDYTYPGEYYNPFFLGTSPRAPHVVFEEGPVTGIKSSEFSYYEATDTSFLAGGQSAPGINEGISALVNIGGDLL…
Lopton	pham_1	MPAPAADMTTLAGHQQLWDTVMKRRQKREDERIAPPLIRLWDGDYKLRGQLVGERSHKFEFIENETGTASITISLDHYLAKWIASHKGRARRNVHVSFDKQGARWTGRMDHYDIVRTKEGDVYMEVVFKHDYEELKHIYVWANPFLRPEFQFPKLWVMFGPAKWALLLTLFVNILRLEASLWTLPDNPLDISEWFPFSLNPGNWRNIVKPFPFLADNSPLTIVFSRFKSFHDTAKNVLADSQLTIVCRRYFHGEDPHPFAELSGELGLPLIEGIASLIPLRHGCLVWDIVDNSGWGSETAFGGSLLTGLVRAVMNIASDGMTEGIDIYTGLPTYPGEYYTPGFLGTYPKAPHVVFMESPYTGIESSKFTYTEATDTSFVLGGQSMPGVNEIISAGINMG…
Lorde	pham_1	MSKFERESAAWQSALQSGDPNRIARTARALAERKSKVDTSFRFTVCDKFWQPMGAVGGDLIEASGADPRNDVETGRIVLKGNSPLIPLFMDCKKTMVGVIVETAGLRYAFYTKNHTYEYRDSAWTGTAELRGIRDILKYYVIWPSWWLPIQAQPFSHAVFVWALQTVVENMVAECALRLQSGWLEFINNGLSLNPDVRAWFGTVLQALSRDGLSVQAFTRMLRTPVYVSRTNPLLDTSPMVARTVRMETVQAVIKDVTQSYGVDTRMDLWLPGDPQPDRWANLDQPTYVFSTVDRSQITGPTKTVLDSVLRTTIDLGGSLGDIFKPVIKQVPGMDGVFYAPALGVDFEQPYAYFVAPEPGEDTGIDACTITDHTPEGWQHIIGGRSPKWLNDLMNATFA…
Lorenzo	pham_1	MSTSTITSLEDAERVWNTAMARRALREQERLKPVLTRLWDGDMRLRGHVAGERGGDFEFIENDTGTASLQLSLDHHMAKWVMNFRGREKRNVIVTFDKQGARWSGFMDHYRVVREENGDVYLDIVFKHDYEQAKHILCWCNPFLRPELQFPKLWIIFGPAKWCLLLTLFVNILRLETSLWTLPDNPLDPTEWMPLSFNISNWRNIVKPFPLIGDNSNLTMVFSRFQSFHDIAKSTLEDAQLTIVCRRYLKGEDPHPFEDLRGELNIGPLEDLLSLIPIRHGCLVWDIVDNSGWGSETSFGGSWLTGFIRAVVNIASDGMTEGVDVFTGDPTFPGEYYTPWFLGTSPQAPWIVFEEGPYTGIKSSEFKYFEATDTSFVAGGESMPGVNEGISAGVNMGGD…
Loser	pham_1	MSGLSTLGQAEDLWKKIQLRRCKREQERLKPADVELRDGDFRLRGIVAGERLLEWEFIENDVGNATLHLSLSHYLAKWVMNHRGRAKRNVIINIEKQGARWTGMMDHYRVIKTDSGDAYLEVVFLHDYAQTQHIRVWCNPFLRPELQFPKVWIIFGPAKWCLLVTLFVNILRLETSLWTIPDDPTDINEWMGPSFNPSNWRNIVKPFPFLADNSPVTMVFSRFGKFYDVAKQMLEDHQLTLTCRRYIKDRDPHPFDDLKGVWGIDPVEDLLQLIPLRDGCVVWDIEDNSGWGTQTAFGGSWLTGFLRAMVTLAGDGQVEGVDVFTGDYTFPGEYYSPHFLGTSPMAPHVVFEEGPLTGIKSSEFSYYEATDTSFIAGGQSAPGINEGISTAVNVGGDFL…
Louie6	pham_1	MSHGTITTLEDANRVWNTVMAQRAMREAERLKPPLVRLWNGDMVLRGVVAGERGGDFEFIENDTGTASIQLSLDHHMAKWVMNFKGRDKRNVIITIDKQGARWSGFMDHYRVVREENGDCYLDVVFKHDYEQAKHILVWCNPFLRPELQFPKLWIIFGPAKWCLLLTLFVNILRLETSLWTLPDNPLDPTEWMPLSFNISNWRNIVKPFPLLGDNSNLTIVFSRFQSFHDVAKKTLQDAQLTIVCRRYLHGEDPHPFEDLRGELNIGPLEDLLSLIPIRHGCLVWDIIDNSGWGSETAFGGSWLTGFIRAVVNIASDGMTEGIDVFTGDPTFPGEYYTPWFLGTSPQAPWIVFEEGPYTGIKSSEFKYYEATDTSFVAGGESMPGVNEAISAAVNMGGD…
LouisV14	pham_1	MSMLMPAGYAGASPKRDPIATWNQVNARRRVLDEEAKSPSLYRLWDKRMNYIGTVHTHKSFDAEEMQHDTGEGTIVLRGSDWLVNFLRTDVRAEEDLNFTVDPYPHRRNWRWRWGFKVTDVEVGRSEDGEVTVTLHLMHNREHWKHILFGATVFAPPEAQPIKCFLLPANCRTAVATAGAANLARLFNPALAVFTNLLNPGAYVGAALGLGVPGNFSFLNHPIQMQFVNPITDTSRLTVLMSRWQDAHSVTEAMLRDAGCQVRAYTWLEEDEDSPHPELAMLIGEQLARPRRNCIVLACEERAQYQGITGLAPDGAIKLIAATGDDLITNTLFPEYDENGDGVTDPLIRKWLGAAPAVPSLVFRDGPRSAIVSSSHHMYKSKAKHIMTGGKSPAWLNQV…
Luchador	pham_1	MSGLASVQDGIDLWEKIQLRRCKLEQARLADPDVELRDGDFRLRGMVAGQRVLEWEFIENETGVCTLHMPLDHYLSKWAMNHRGRAKRNVIINIEKQGSRWTGMMDHYRVVKNDSGDQYLEIIFLHDFEQTKHIRVWCNPFLRPELQFPKVWIIFGPAKWCLLVTLFVNLLRLETSLWTLPDDPTDINEWMGPSFNPANWRNIVKPFPFLADNSPVTMVFSRFGTFYDTAKQILNDHQLTLTCRRYIKDRDPHPFEDLKGIWGLDPVEDLLQLIPLRDGCVVWDIEDNSGWGTETAFGGSWLTGFVRAIVTLASDGQVEGVDVFSGDYTYPGEYYNPLFLGTSPRAPHVVLEEGPLTGIKSSEFSYYEATDTSFLAGGSSAPGINEGIGALINIGGDLL…
Lucivia	pham_1	MSGLTSAEQAAELWMKIQKRHEARERERLKHPEIELRDGDFRLRGLVAGERMIEWEFIENETGTATLELSLDHYLAQWVMNHRGRAKRNVIIVIEKQGARWSGLMDHYRVVKTDQGDAYLEIVFLHDFEQAKHIRVWCNPFLRPELQFPKAWIIFGPAKWCLLVTLFVNLLRLETSLWTLPDDPTDLNEWMGPSFNPANWRNIVKPFPFLLDNSPITLVFSRFGTFYDTAKQILEDHQLTLTCRRYIKDRDPHPFNDLKGLWGIDLVEDLLQLIPLRDGCVVWDIEDNSGWGTETAFGGSWLTGFVRAIVHLAGDGQVEGVDVFSGDYTYPGQYYNPLFLGTSPVAPWVVLEEGPLTGIKSSEFSYYEATDTSFLAGGQSAPGINEGISALINIGGDLL…
Lucky2013	pham_1	MPRVEVEQKTLDDLRAKLSQDAYTAVEAARMVSEIEKAAVSDTRIIVTVYDKFYRPIGEAGDYLSVGCKFPRNQVESGNLSLKRTDPLADVVLQCHETTVPVTIEIGHLLWSGQVKTAHDNFNNAGQADFVECELEGDYAWLMKILAWPNFLLPLQVQFPPRGVAIGPAISILKWLLGTQAFRLQAGMWEMVNNLLSLNLDWRAWFGTVLSADPGSDGIGLDDVARTLRTPIYVVPTNPLTDTSPFISVNWRMDKIGSIFEEVVEDNGLHVEVKLWRPGDPQPGNDPLLALFPLTVPTIVVDIKDRMGIVGPTGTFLDGILRVLVDLQSSIFGDVLAPFLNPKGEYAPDGWNIAPLLGVHYVPTWAVFNADHPKGGISGRLSHHRPEAWRVIVGGKSPK…
Lucyedi	pham_1	MSGLTSLAESEDLWKKIELRKCKREQERLKPPDVELRDGDFRLRGLVAGERMLEWEFIENETGVATLQLSLSHYLAKWVMNHRGRAKRNVIIVIEKQGARWSGLMDHYRVVKTDQGDMYLEVVFLHDFEQTKHIRVWCNPFLRPELQFPKVWIIFGPAKWCLLVTLFCNLLRLETSLWTIPDDPTDINEWMGPSFNPANWRNIVKPFPFLLDNSPITMVFSRFGTFYETAKKALEDHQLTLTCRRYIKDRDPHPFNDLKGLWGLDPIEDLLQLIPLRDGCVVWDIEDNSGWGKQTAFGGSWLTGFIRAVVNLAGDGQVEGVDVFTGNPTFPGEYYTPWFLGTNPSAPHVVLEEGPLTGIKSSEFSYYEATDTSFLAGGSSAPGINEGIGALVNIGGDLL…
LugYA	pham_1	MSHGTITTLEDANRVWNTVMAQRAMREAERLKPPLVRLWNGDMVLRGVVAGERGGDFEFIENDTGTASIQLSLDHHMAKWVMNFKGRDKRNVIITIDKQGARWSGFMDHYRVVREENGDCYLDVVFKHDYEQAKHILVWCNPFLRPELQFPKLWIIFGPAKWCLLLTLFVNILRLETSLWTLPDNPLDPTEWMPLSFNISNWRNIVKPFPLLGDNSNLTIVFSRFQSFHDVAKKTLQDAQLTIVCRRYLHGEDPHPFEDLRGELNIGPLEDLLSLIPIRHGCLVWDIIDNSGWGSETAFGGSWLTGFIRAVVNIASDGMTEGIDVFTGDPTFPGEYYTPWFLGTSPQAPWIVFEEGPYTGIKSSEFKYYEATDTSFVAGGESMPGVNEAISAAVNMGGD…
Luke	pham_1	MTTLAEGIAGLFGPATGVSAATRRGEFTPEVKQQLLERRWAYMNRKVKKPLIRLWDKEMGFIARLENLDSWSWEELATDDGEAKVTFSGQANAWIREVVTYQTRIEEDLHVTIDPDPDKPHDWRNRWGGKVLIVEDDEVSGEAPVTTLHCISNRRHLRGILLGANPVFPMEVQIPKMFLWAGPTAFTCAAATFINLFRLQTLNGFYPVPRNIFAPETWLQNVSPLNWPIQVMPINPVLDQSRWCTIGARWKDAQTVLSPVMKDAGVICRAYTWIPGDPAPYTMFGALAEVLKPTRACIILSFEDKSGYSGPTGTAIDGALNLFAATLDDLITETLFPLDADHNLETDPFFRKLLLVAPKPPPWVFRDVGYGNVKRKTLMIHKQQGTDIVTGGKSPQWVN…
Lumos	pham_1	MANTDWQSILAAADGDEWAAFSSLEDQAQQVRDQHAGIRRAKPLIRLWMNNPDGDAGLVYVGRVDYDDTINGSFPFKNNTPSQGILNLRDDHYLAVWLKRLPNDPALKKNVVITVDFYGGKKRWSGLLDHWKIVTKEHVKQLEVTFNDDLTFLQYLLCPPNPFLPIPVLQFPRIFGLAGPAKWTISVLILINLMRVQGNWWNLPDDPFDLESWDDAFDWSDWQCFVKANSFLLDDSSLWTFVSSRMNPIDSVIADSLDDAQLTITYRRILTDDGEVSDIPGVPNPKNGALVFEVVDNSNATALEGTFFEGTIVDGFARSVLVYGGGFVEDTLSTVGDDQTLQPDEYYQSGFLATMAKMPWLVVRDNEWTPIESSDLSWGPAKNVSVVVGGDNPAADAIA…
Luna22	pham_1	MTTLAEGIAGLFGPATGVSAATRRGEFTPEVKQQLLERRWAYMNRKVKKPLIRLWDKEMGFIARLENLDSWSWEELATDDGEAKVTFSGQANAWIREVVTYQTRIEEDLHVTIDPDPDKPHDWRNRWGGKVLIVEDDEVSGEAPVTTLHCISNRRHLRGILLGANPVFPMEVQIPKMFLWAGPTAFTCAAATFINLFRLQTLNGFYPVPRNIFAPETWLQNVSPLNWPIQVMPINPVLDQSRWCTIGARWKDAQTVLSPVMKDAGVICRAYTWIPGDPAPYTMFGALAEVLKPTRACIILSFEDKSGYSGPTGTAIDGALNLFAATLDDLITETLFPLDADHNLETDPFFRKLLLVAPKPPPWVFRDVGYGNVKRKTLMIHKQQGTDIVTGGKSPQWVN…
MA5	pham_1	MSNHGTVSTLEDAQRVWDAVMERRAFRERERLRPPLVRLWDGDMTLRGVVAGERGGDFEFIENDTGTASIQLSLDHHMAKWVMNFKGRAKRNVIITIDKQGARWSGFMDHYRVVREENGDCYLDVVFKHDYEHAKHILVWCNPFLRPELQFPKLWIIFGPAKWCLLLTLFVNILRLETSLWTLPDNPLDPSEWMPLSFNISNWRNIVKPFPLIGDNSNLTIVFSRFQSFHDVAKKTLEDAQLTIVCRRYLKGEDPHPFENLRGELNIGPLEDLLSLIPIRHGCLVWDIIDNSGWGSETAFGGSWLTGFIRAVVNIASDGMTEGIDVFTGDPTYPGEYYTPWFLGTSPQAPWIVFEEGPYTGIKSSEFKYYEATDTSFVAGGESMPGVNEAISAAVNMGG…
MISSy	pham_1	MARVGYEDPANLHARLRADPYNAATAAQMAALAEINPPDDTVVTFYGKTYGIAGVSSDYIEVTAEFPRNAVETATIVLKHSDPMVPHVMKCYEEVVPVTIEIGAMRWSGRVDTFDYAMKDGEYTVTLQCVGDYNWFNKILVWPNWLLPIQVQIPSRAVFIGPAITCLKTMIGEQCLRLQLGMWELVNNLGSGNLDWQAWFGTALMSDGNPLDTLMTPIVVVPTNPLFDTSPWISINGRMDSVATLAEQTLKDLGLHLTASLWLPGDPQPKGLLFPLKKATIVVDVVDRSGVTGPTGTFIDGLIKDVVDLQESVLGKVLAPFLNPGNAYAPEGVNIAPTLGVNFVKPWALFVDHPRGGLTEFHLNGHHPLAHTIIGGGKSPKWLNDLINATMSFFVDIIQ…
MK4	pham_1	MSNHATISTLEDAQRVWDTVMARRAFREKERLKPPLIRLWDGDMTLRGVVAGERGGDFEFIENDTGTASIQLSLDHHMAKWVMNFKGRAKRNVIITIDKQGARWSGFMDHYRVVREENGDCYLDVVFKHDYEHAKHILVWCNPFLRPELQFPKLWIIFGPAKWCLLLTLFVNILRLETSLWTLPDNPLDPSEWMPLSFNISNWRNIVKPFPLIGDNSNLTIVFSRFQSFHDVAKKTLEDAQLTIVCRRYLKGEDPHPFENLRGELNIGPLEDLLSLIPIRHGCLVWDIIDNSGWGSETAFGGSWLTGFIRAVVNIASDGMTEGIDVFTGDPSFPGEYYTPWFLGTSPQAPWIVFEEGPYTGIKSSEFKYYEATDTSFVAGGESMPGVNEAISAAVNMGG…
MPhalcon	pham_1	MARVGYEDPANLHARLRADPYNAATAAQMAALAEINPPDDTVVTFYGKTYGIAGVSSDYIEVTAEFPRNAVETATIVLKHSDPMVPHVMKCYEEVVPVTIEIGAMRWSGRVDTFDYAMKDGEYTVTLQCVGDYNWFNKILVWPNWLLPIQVQIPSRAVFIGPAITCLKTMIGEQCLRLQLGMWELVNNLGSGNLDWQAWFGTALMSDGNPLDTLMTPIVVVPTNPLFDTSPWISINGRMDSVATLAEQTLKDLGLHLTASLWLPGDPQPKGLLFPLKKATIVVDVVDRSGVTGPTGTFIDGLIKDVVDLQESVLGKVLAPFLNPGNAYAPEGVNIAPTLGVNFVKPWALFVDHPRGGLTEFHLNGHHPLAHTIIGGGKSPKWLNDLINATMSFFVDIIQ…
MPlant7149	pham_1	MPAPAADMTTLAGHQQLWDTVMKRRQKREDERIAPPLIRLWDGDYKLRGQLVGERSHKFEFIENETGTASITISLDHYLAKWIASHKGRARRNVHVSFDKQGARWTGRMDHYDIVRTKEGDVYMEVVFKHDYEELKHIYVWANPFLRPEFQFPKLWVMFGPAKWALLLTLFVNILRLETSLWTLPDNPLDISEWFPFSLNPGNWRNIVKPFPFLADNSPLTIVFSRFKSFHDTAKNVLADSQLTIVCRRYFHGEDPHPFAELSGELGLPLIEGIASLIPLRHGCLVWDIVDNSGWGSETAFGGSLLTGLVRAVMNIASDGMTEGIDIYTGLPTYPGEYYTPGFLGTYPKAPHVVFMESPYTGIESSKFTYTEATDTSFVLGGQSMPGVNEIISAGINMG…
MaCh	pham_1	MSGLTSAEQAAELWMKIQKRHEARERERLKHPDIELRDGDFRLRGLVAGERMIEWEFIENETGTATLELPLDHYLAQWVMNHRGRAKRNVIIVIEKQGARWSGMMDHYRVVKTDQGDAYLEIVFLHDFEQAKHIRVWCNPFLRPELQFPKIWIIFGPAKWCLLVTLFVNLLRLETSLWTLPDDPTDLNEWMGPSFNPANWRNIVKPFPFLLDNSPITLVFSRFGTFYDTAKQILEDHQLTLTCRRYIKDRDPHPFNDLKGLWGIDLVEDLLQLIPLRDGCVVWDIEDNSGWGTETAFGGSWLTGFVRAIVHLAGDGQVEGVDVFSGDYTYPGQYYNPLFLGTAPVAPWVVLEEGPLTGIKSSEFSYYEATDTSFLAGGQSAPGINEGISALINIGGDLL…
Mabel	pham_1	MSGLTSAEQAAELWMKIQKRHEARERERLKHPDIELRDGDFRLRGLVAGERMIEWEFIENETGTATLELPLDHYLAQWVMNHRGRAKRNVIIVIEKQGARWSGLMDHYRVVKTDQGDAYLEIVFLHDFEQAKHIRVWCNPFLRPELQFPKIWIIFGPAKWCLLVTLFVNLLRLETSLWTLPDDPTDLNEWMGPSFNPANWRNIVKPFPFLLDNSPITLVFSRFGTFYDTAKQILEDHQLTLTCRRYIKDRDPHPFNDLKGLWGIDPVEDLLQLIPLRDGCVVWDIEDNSGWGTETAFGGSWLTGFVRAIVHLAGDGQVEGVDVFSGDYTYPGQYYNPLFLGTSPVAPWVVLEEGPLTGIKSSEFSYYEATDTSFLAGGQSAPGINEGISALINIGGDLL…
MacnCheese	pham_1	MASLLWTPPTIGANGVPDPTKAPISAFRYLDAKRMLLDEEARQKPLIRLWDKRLQYIGTVANEESVNAEEMLHDTGTGEIVLQHDDWLVQFLRDPNEVRKDEDLHITIDPYPHRRNWRWRWNAKITNVRVKRGEDGLTKVTFECSHNREHWKHIYLAATPFSAPEIQPLRAWILPGNTRTIIATTGFINLARNYWPLLALPSQVMNPGAWTGEASNLVNLNPLNWPVQMQFVNPLFDQSRTSVLMSRWSSGHDVTQSMLKDSGCNLRAYMWLPEDEDSPHPELAAIVGEAAARPTRACIVLAVEDNSDRTGWTGTAFDGFMQLAAVTGDDLVTETIYPVDSDGDGVDDPVIAKLLGAAPAKPTIAFRDTEQSAIITSEHAMFRAKAGKILTGGKSPGWV…
Maco6	pham_1	MSDAGGWVTHADLTFERLKGNSLFAAMEAAKEESGPPDPRNNPLRALRYARTRRNVIVKSYKQRPLIRVWDKNHDYIGRITAEKSVDWQELMYSPGSAKILLRRNNWLSDFLIKDVRADEDLHITIDPRPTKRSWETRWGGKVTAAHIRRTSDGAHEIELECISNWTHWQHLIFQANPVLPPEIQLPKIFIFPMNIRTSATYTAILNLARNYVPLMSIPTNLFNPGHWLVPIIDPALPTSQNPGLLGNFSMLDWPVQMAFVNPAIDQSRFSFVTARWTMADVATDPLFRDAGCFLRAYTFLTEDETSPHRELADLIGERAARPNRNCVVLAVLNKSGHTGPTGTLLDGIIDLVASTLDDGITEMVFPIDRDSDGITDPLFRKWLGVAPAKPKVVFRDGE…
MadMarie	pham_1	MSHGTITTLEDANRVWNTVMAQRAMREAERLKPPLIRLWNGDMVLRGVVAGERGGDFEFIENDTGTASIQLSLDHHMAKWVMNFKGRDKRNVIITIDKQGARWSGFMDHYRVVREENGDCYLDVVFKHDYEQAKHILVWCNPFLRPELQFPKLWIIFGPAKWCLLLTLFVNILRLETSLWTLPDNPLDPTEWMPLSFNISNWRNIVKPFPLPGDNSNLTIVFSRFQSFHDVAKKTLQDAQLTIVCRRYLHGEDPHPFEDLRGELNIGPLEDLLSLIPIRHGCLVWDIIDNSGWGSETAFGGSWLTGLIRAVVNIASDGMTEGIDVFTGDPTFPGEYYTPWFLGTSPQAPWIVFEEGPYTGIKSSEFKYYEATDTSFVAGGESMPGVNEAISAAVNMGGD…
MadamMonkfish	pham_1	MARVGYEDPANLHARLRADPYNAATAAQMAALAEINPPDDTVVTFYGKTYGIAGVSSDYIEVTAEFPRNAVETATIVLKHSDPMVPHVMKCYEEVVPVTIEIGAMRWSGRVDTFDYAMKDGEYTVTLQCVGDYNWFNKILVWPNWLLPIQVQIPSRAVFIGPAITCLKTMIGEQCLRLQLGMWELVNNLGSGNLDWQAWFGTALMSDGNPLDTLMTPIVVVPTNPLFDTSPWISINGRMDSVATLAEQTLKDLGLHLTASLWLPGDPQPKGLLFPLKKATIVVDVVDRSGVTGPTGTFIDGLIKDVVDLQESVLGKVLAPFLNPGNAYAPEGVNIAPTLGVNFVKPWALFVDHPRGGLTEFHLNGHHPLAHTIIGGGKSPKWLNDLINATMSFFVDIIQ…
Madiba	pham_1	MSKFERETAAWQSALQSGDPNRIARTARALTERKSKVDTSFRFTVCDKFWQPMGAVGGDLIEASGADPRNDVETGRIVLKGNSPLIPLFMDCKKTMVGVIVETAGLRYAFYTKNHTYEYRDSAWTGTAELRGIRDILNYYVIWPSWWLPIQAQPFSHAIFVWALQTVVENMVAECALRLQSGWLEFINNGLSLNPDIRAWFGTVLQALSRDGLSVQAFTRMLRTPVYVSRTNPLLDTSPMVARTVRMETVQAVIKDVTQSYGVDTRMDLWLPGDPQPDRWANLDQPTYVFSTVDRSQITGPTKTVLDSVLRTTIDLGGSLGDIFKPIIKQVPGMDGVFYAPALGVDFEQPYAYFVAPEPGEDTGIDACTITDHTPEGWQHIIGGRSPKWLNDLMNATFA…
Magnar	pham_1	MTTLAGHQQLWDTVMKRRQKREDERIAPPLIRLWDGDYKLRGQLVGERSHKFEFIENETGTASITISLDHYLAKWIASHKGRARRNVHVSFDKQGARWTGRMDHYDIVRTKEGDVYMEVVFKHDYEELKHIYVWANPFLRPEFQFPKLWVMFGPAKWALLLTLFVNILRLETSLWTLPDNPLDISEWFPFSLNPGNWRNIVKPFPFLADNSPLTIVFSRFKSFHDTAKNVLADSQLTIVCRRYFHGEDPHPFAELSGELGLPLIEGIASLIPLRHGCLVWDIVDNSGWGSETAFGGSLLTGLVRAVMNIASDGMTEGIDIYTGLPTYPGEYYTPGFLGTYPKAPHVVFMESPYTGIESSKFTYTEATDTSFVLGGQSMPGVNEIISAGINMGGDFLTSL…
Magnito	pham_1	MPAPAADMTTLAGHQQLWDTVMKRRQKREDERIAPPLIRLWDGDYKLRGQLVGERSHKFEFIENETGTASITISLDHYLAKWIASHKGRARRNVHVSFDKQGARWTGRMDHYDIVRTKEGDVYMEVVFKHDYEELKHIYVWANPFLRPEFQFPKLWVMFGPAKWALLLTLFVNILRLETSLWTLPDNPLDISEWFPFSLNPGNWRNIVKPFPFLADNSPLTIVFSRFKSFHDTAKNVLADSQLTIVCRRYFHGEDPHPFAELSGELGLPLIEGIASLIPLRHGCLVWDIVDNSGWGSETAFGGSLLTGLVRAVMNIASDGMTEGIDIYTGLPTYPGEYYTPGFLGTYPKAPHVVFMESPYTGIESSKFTYTEATDTSFVLGGQSMPGVNEIISAGINMG…
Magsby	pham_1	MAAEQTDIEVWRSAIQSGDPHRIAATARWLTEKKSKVDTEFRFTVCDKMWQPIGYVGNDLMEGSGASPWNDTPTSRLVLKGNSPLIPMFMDCRNTLVGVIVETAGIREAFYTKVHRYRYENSAWTGTVELRGIWDILNYYVIWPTWWLPIQAQPVSHAVFMWALQTVLENMVAECAIRLQSGWLEFINNGLSLNPQIKAWLGTVLQAIKRDGLSVDTFTRMLRTPMYVKRTNPFLDTSPMAAETVRMETVGQVIKRITRPYGVTASVDLFMPGDPQPDQWVNLDQPTYVFSTRDRSQIEGPTKTVADSVIRTVIDLGGSLGSIFQPVIKQVPGMEGVFYAPRVGVDFEQPYAYVVAPEPGEDSSIISCEIADHTPEGWQHIIGGRSPKWLNDLLNATFA…
Mahavrat	pham_1	MSKFERETAAWQSALQSGDPNRIARTARALTERKSKVDTSFRFTVCDKFWQPMGSVGGDLIEASGADPRNDVETGRIVLKGNSPLIPLFMDCKKTMVGVTVETAGLRYAFYTKNHTYEYRDSAWTGTAELRGIRDILNYYVIWPSWWLPIQAQPFSHAVFVWALQTVVENMVAECALRLQSGWLEFINNGLSLNPDIRAWFGTVLQALSRDGLSVQAFTRMLRTPVYVSRTNPLLDTSPMVARTVRMETVQAVIKDVTQSYGVDTRMDLWLPGDPQPDRWANLDQPTYVFSTADRSQITGPTKTVLDSVLRTTIDLGGSLGDIFKPVIKQVPGMDGVFYAPALGVDFEQPYAYFVAPEPGEDTGIDACTITDHTPEGWQHIIGGRSPKWLNDLMNATFA…
Mainiac	pham_1	MSHGTITTLEDANRVWNTVMAQRAMREAERLKPPLIRLWNGDMVLRGVVAGERGGDFEFIENDTGTASIQLSLDHHMAKWVMNFKGRDKRNVIITIDKQGARWSGFMDHYRVVREENGDCYLDVVFKHDYEQAKHILVWCNPFLRPELQFPKLWIIFGPAKWCLLLTLFVNILRLETSLWTLPDNPLDPTEWMPLSFNISNWRNIVKPFPLLGDNSNLTIVFSRFQSFHDVAKKTLQDAQLTIVCRRYLHGEDPHPFEDLRGELNIGPLEDLLSLIPIRHGCLVWDIIDNSGWGSETAFGGSWLTGLIRAVVNIASDGMTEGIDVFTGDPTFPGEYYTPWFLGTSPQAPWIVFEEGPYTGIKSSEFKYYEATDTSFVAGGESMPGVNEAISAAVNMGGD…
Majeke	pham_1	MPRVENIGDYLDLAEIQRKLLSHNPHEVMDAARQVAEVDATPSGEVTCTVRTNTYKLAGEASNRKSLQVSWPRLAVPTGKLVLDGDDTLADVVLNCHETVVPVVVDCGPLRWSGRVDVAHDKFGDPNEPDTIECELIHDKVWLTRVVAFPWWFMPLQWQGPPTRGVAFGNAISVIKYLFTSQFMRIQLGLWELVNNLLSLNLDWRSYFSTLLMQNPGEELELRDIVQMATTPVYVVPSAGWNDTSPFISLNWRMDELLQLVTKTCEDNGLTIEVYLWEPGMPQPDPFAEATNLLRVPTVVVDVKDRMQVTGITGTAFDGLQRTFVDLLGSMFGEALKPFLDPNNEAAYAPDGVNIAPALGVHAIKPWCVFNADHPRSGVRGVVSHHHPIAWRTITGGKS…
Makemake	pham_1	MPAPAADMTTLAGHQQLWDTVMKRRQKREDERIAPPLIRLWDGDYKLRGQLVGERSHKFEFIENETGTASITISLDHYLAKWIASHKGRARRNVHVSFDKQGARWTGRMDHYDIVRTKEGDVYMEVVFKHDYEELKHIYVWANPFLRPEFQFPKLWVMFGPAKWALLLTLFVNILRLETSLWTLPDNPLDISEWFPFSLNPGNWRNIVKPFPFLADNSPLTIVFSRFKSFHDTAKNVLADSQLTIVCRRYFHGEDPHPFAELSGELGLPLIEGIASLIPLRHGCLVWDIVDNSGWGSETAFGGSLLTGLVRAVMNIASDGMTEGIDIYTGLPTYPGEYYTPGFLGTYPKAPHVVFMESPYTGIESSKFTYTEATDTSFVLGGQSMPGVNEIISAGINMG…
MalagasyRose	pham_1	MGLDSLIERPTLEFTRYMDVMRDKLIDAYSKPDPNDPIANYRYLRRRVDALTGVGEQRPLVRLQDRDLRHIARVGNEISCRTEEIATEAGEASVVIRGGDYLADFVKRVRVEEDLHLSVDPNALVPTWRTRWGGKITTVNAKRDSKGVHTVELIATAQRQHQKHVLIAANPVSPPELQLPKMWFVPANARTGCALTMVVQFARLFLPVLQIPTNIMNPGSWLDVDLGNFSPLNWPQQVAFVNAFLDQSRTSLVAGTWTDFHSATMDILKDAGCVARSYTFFTEDTDNPHEELEALVGKNVAALARPQRNCVVHAFHDFSGHEGYTGTAADGVINLFATTADNLITQTVVRLDRDGDGEPDPLIQQALGIAPKPPWVCFREGQHSGIIESNVAYHKGPVK…
Malec	pham_1	MSGLTSVREAEDLWQKIQLRRCKREQARLAPADVELRDGDFRLRGVVAGERLLEWEFIENETGTATLQLSLEHYLSKWVMNHRGRAKRNVILNIEKQNARWTGMMDHYRVIKTDSGDAYLEIVFLHDFEQTKHIRVWCNPFLRPEVQFPKVWIIFGPAKWCLLVTLFVNLLRLETSLWTLPDDPTDINEWMGPSFNPANWRNIVKPFPFLADNSPITMVFSRFGTFYEVAKRFLEDHQLTLTCRRYIKDRDPHPFEDLKGVWGIDPLEDLLQLIPLRDGCVVWDIEDNSGWGTQTAFGGSWLTGFLRAAVTLAGDGQVEGVDVFTGDYTFPGEYYSPYFLGTSPMAPHVVFEEGPLTGIKSSEFSYYEATDTSFLAGGQSAPGINEGISTLINMGGDFL…
Malinsilva	pham_1	MSHGTITTLEDANRVWNTVMAQRAMREAERLKPPLVRLWNGDMVLRGVVAGERGGDFEFIENDTGTASIQLSLDHHMAKWVMNFKGRDKRNVIITIDKQGARWSGFMDHYRVVREENGDCYLDVVFKHDYEQAKHILVWCNPFLRPELQFPKLWIIFGPAKWCLLLTLFVNILRLETSLWTLPDNPLDPTEWMPLSFNISNWRNIVKPFPLLGDNSNLTIVFSRFQSFHDVAKKTLQDAQLTIVCRRYLHGEDPHPFEDLRGELNIGPLEDLLSLIPIRHGCLVWDIIDNSGWGSETAFGGSWLTGFIRAVVNIASDGMTEGIDVFTGDPTFPGEYYTPWFLGTSPQAPWIVFEEGPYTGIKSSEFKYYEATDTSFVAGGESMPGVNEAISAAVNMGGD…
Malithi	pham_1	MPRVENIGDYLDLAEIQRKLLSHNPHEVMQAARQVAEVDANPPGEVSCTVRYNTYKLAGEASNRKSLTVSWPRLTVPTGKLVLDGDDGLADVVLNCHETVVPVVVDCGPLRWSGRVDVAHDKFGDPNEPDTIECELIHDKVWLTRVVAFPWWFMPLQWQGPPTRGVAFGNAISVIKYLFASQFMRVQLGLWEFVNNLLSLNLDWRAMFGSLLMQNPGEELDLRDIVQMATTPVYVVPSAGWNDTSPFISLNWRMDELLQLVTKTCEDNGLTIEVYLWEPGMPQPDPFAEATNLLRIPTIVVDVKDRMQVTGITGTAFDGLQRTFVDLLGSMFGEALKPFLDPNNEAAYAPDGVNIAPVLGVHAIKPWCVFNADHPRSGVRGVVSHHHPIAWRTITGGKS…
Malthus	pham_1	MAATILKPPTIGVDGAPDPVKAPLSAYRYLDARRDVIDEEAKARPLIRLWDKNMQYIGTVAAEKSVDAEEMLHDTGQGDIVLRGDDWLVEFLRTDVRKDEDLHITIDPYPNRRNWRWRWGAKVVNVRVKRDENGTRTVVFECAHNREHWKHLYFGATPFMDPAVQPIKAWLLPGNTRTIITTTGFINLARNYWPLLALPTNALNPFAWVGEASNVLNLNPLNWPVQMQFVNPLFDQSRFSVIMSRWSDAHSVTEAMLKDAGCHLRAYTWLEEDEDSPHPELAAIVGEKLARPTRNCIVLAVEDKSQRTGWTGTAFDGVLNLIGAVGDNFVTETIYQVIGTNKVIDPRTNSPAPPIISSILGTAPALPKITFREHEHSAIISSEHSMFRSKAQKILTGGK…
Maminiaina	pham_1	MSGLSTRRQADDLWKLIQQRRAKRELERLAEPLVELRDGDFRLRGEVAGYLNLKWEFEENETTPATLNLPLDHYLAKWVMNHRGRAKRNVILNVEKQGARWTGMMDHYRVVKEDSGAQYLEVVFLHDFEQTKHIRVWCNPFLRPELQFPKVWIIFGPAKWCLLVTLFVNLLRLETSLWTLPDDPTDLNEWMGPSFNPANWRNIVKPFPFLADNSPITMVFSRFGTFYDTAKQILTDHQLTLVCRRYIKDRDPHPFEDLKGLWGLDPVEDLLQLIPLRDGCVVWDIEDNSGWGTETAFGGSWLTGFVRAIVQLASDGQVEGVDVFSGDYTYPGEYYNPLFLGTSPRAPHVVFEEGPITGIKSSEFSYYEATDTSFLAGGQSAPGINEGISALVNIGGDLL…
Manatee	pham_1	MPAPAADMTTLAGHQQLWDTVMKRRQKREDERIAPPLIRLWDGDYKLRGQLVGERSHKFEFIENETGTASITISLDHYLAKWIASHKGRARRNVHVSFDKQGARWTGRMDHYDIVRTKEGDVYMEVVFKHDYEELKHIYVWANPFLRPEFQFPKLWVMFGPAKWALLLTLFVNILRLETSLWTLPDNPLDISEWFPFSLNPGNWRNIVKPFPFLADNSPLTIVFSRFKSFHDTAKNVLADSQLTIVCRRYFHGEDPHPFAELSGELGLPLIEGIASLIPLRHGCLVWDIVDNSGWGSETAFGGSLLTGLVRAVMNIASDGMTEGIDIYTGLPTYPGEYYTPGFLGTYPKAPHVVFMESPYTGIESSKFTYTEATDTSFVLGGQSMPGVNEIISAGINMG…
Manda	pham_1	MARVGYEDPANLHARLRADPYNAATAAQMAALAEINPPDDTVVTFYGKTYGIAGVSSDYIEVTAEFPRNAVETATIVLKHSDPMVPHVMKCYEEVVPVTIEIGAMRWSGRVDTFDYAMKDGEYTVTLQCVGDYNWFNKILVWPNWLLPIQVQIPSRAVFIGPAITCLKTMIGEQCLRLQLGMWELVNNLGSGNLDWQAWFGTALMSDGNPLDTLMTPIVVVPTNPLFDTSPWISINGRMDSVATLAEQTLKDLGLHLTASLWLPGDPQPKGLLFPLKKATIVVDVVDRSGVTGPTGTFIDGLIKDVVDLQESVLGKVLAPFLNPGNAYAPEGVNIAPTLGVNFVKPWALFVDHPRGGLTEFHLNGHHPLAHTIIGGGKSPKWLNDLINATMSFFVDIIQ…
Mandlovu	pham_1	MSKFERETAAWQSALQSGDPNRIARTARALTERKSKVDTSFRFTVCDKFWQPMGAVGGDLIEASGADPRNDVETGRIVLKGNSPLIPLFMDCKKTMVGVIVETAGLRYAFYTKNHTYEYRDSAWTGTAELRGIRDILNYYVIWPSWWLPIQAQPFSHAIFVWALQTVVENMVAECALRLQSGWLEFINNGLSLNPDIRAWFGTVLQALSRDGLSVQAFTRMLRTPVYVSRTNPLLDTSPMVARTVRMETVQAVIKDVTQSYGVDTRMDLWLPGDPQPDRWANLDQPTYVFSTVDRSQITGPTKTVLDSVLRTTIDLGGSLGDIFKPVIKQVPGMDGVFYAPALGVDFEQPYAYFVAPEPGEDTGIDACTITDHTPEGWQHIIGGRSPKWLNDLMNATFA…
Mangethe	pham_1	MPRVENIGDYLDLAEIQRKLLSHNPHEVMDAARQVAEVDATPSGEVTCTVRTNTYKLAGEASNRKSLQVSWPRLAVPTGKLVLDGDDTLADVVLNCHETVVPVVVDCGPLRWSGRVDVAHDKFGDPNEPDTIECELIHDKVWLTRVVAFPWWFMPLQWQGPPTRGVAFGNAISVIKYLFTSQFMRIQLGLWELVNNLLSLNLDWRSYFSTLLMQNPGEELELRDIVQMATTPVYVVPSAGWNDTSPFISLNWRMDELLQLVTKTCEDNGLTIEVYLWEPGMPQPDPFAEATNLLRVPTVVVDVKDRMQVTGITGTAFDGLQRTFVDLLGSMFGEALKPFLDPNNEAAYAPDGVNIAPALGVHAIKPWCVFNADHPRSGVRGVVSHHHPIAWRTITGGKS…
Mantra	pham_1	MSKFERETAAWQSALQSGDPNRIARTARALAERKSKVDTSFRFTVCDKFWQPMGSVGGDLIEASGADPRNDVETGRIVLKGNSPLIPLFMDCKKTMVGVIVETAGLRYAFYTKNHTYEYRDSAWTGTAELRGIRDILKYYVIWPSWWLPIQAQPFSHAVFVWALQTVVENMVAECALRLQSGWLEFINNGLSLNPDIRAWFGTVLQALSRDGLSVQAFTRMLRTPVYVSRTNPLLDTSPMVARTVRMETVQAVIKDVTQSYGVDTRMDLWLPGDPQPDRWANLDQPTYVFSTVDRSQITGPTKTVLDSVLRTTIDLGGSLGDIFKPVIKQVPGMDGVFYAPALGVDFEQPYAYFVAPEPGEDTGIDACTITDHTPEGWQHIIGGRSPKWLNDLMNATFA…
Manu	pham_1	MSHGTITTLEEANRVWNTVMARRAMREAERLKPPLIRLWNGDMVLRGVVAGERGGDFEFIENDTGTASIQLSLDHHMAKWVMNFKGRDKRNVIITIDKQGARWSGFMDHYRVVREENGDCYLDIVFKHDYEQAKHILVWCNPFLRPELQFPKLWIIFGPAKWCLLLTLFVNILRLETSLWTLPDNPLDPTEWMPLSFNISNWRNIVKPFPLIGDNSNLTIVFSRFQSFHDVAKKTLQDAQLTIVCRRYLHGEDPHPFEDLRGELNIGPLEDLLSLIPIRHGCLVWDIIDNSGWGSETAFGGSWLTGFVRAVVNIASDGMTEGVDVFTGDPTFPGEYYTPWFLGTSPQAPWIVFEEGPYTGIKSSEFKYYEATDTSFVAGGESMPGVNEAISAAVNMGGD…
MarQuardt	pham_1	MSHGTITTLEDANRVWNTVMAQRAMREAERLKPPLVRLWNGDMVLRGVVAGERGGDFEFIENDTGTASIQLSLDHHMAKWVMNFKGRDKRNVIITIDKQGARWSGFMDHYRVVREENGDCYLDVVFKHDYEQAKHILVWCNPFLRPELQFPKLWIIFGPAKWCLLLTLFVNILRLETSLWTLPDNPLDPTEWMPLSFNISNWRNIVKPFPLLGDNSNLTIVFSRFQSFHDVAKKTLQDAQLTIVCRRYLHGEDPHPFEDLRGELNIGPLEDLLSLIPIRHGCLVWDIIDNSGWGSETAFGGSWLTGFIRAVVNIASDGMTEGIDVFTGDPTFPGEYYTPWFLGTSPQAPWIVFEEGPYTGIKSSEFKYYEATDTSFVAGGESMPGVNEAISAAVNMGGD…
Marcell	pham_1	MPAPAADMTTLAGHQQLWDTVMKRRQKREDERIAPPLIRLWDGDYKLRGQLVGERSHKFEFIENETGTASITISLDHYLAKWIASHKGRARRNVHVSFDKQGARWTGRMDHYDIVRTKEGDVYMEVVFKHDYEELKHIYVWANPFLRPEFQFPKLWVMFGPAKWALLLTLFVNILRLETSLWTLPDNPLDISEWFPFSLNPGNWRNIVKPFPFLADNSPLTIVFSRFKSFHDTAKNVLADSQLTIVCRRYFHGEDPHPFAELSGELGLPLIEGIASLIPLRHGCLVWDIVDNSGWGSETAFGGSLLTGLVRAVMNIASDGMTEGIDIYTGLPTYPGEYYTPGFLGTYPKAPHVVFMESPYTGIESSKFTYTEATDTSFVLGGQSMPGVNEIISAGINMG…
Marcoliusprime	pham_1	MTATLLEPPRIGANGAPDPVRDPISAYTYLDSRREVIDEEARARPLIRLWDKQMQYIGTVAAEKSVDAEEMLHDTGTGDIVLRGDDWLVEFMRSDVRKDEDLHITIDPYPHRRNWRWRWNAKVTNVRVKRGEDGLRTVTLECSHNREHWKHLYFGATPFMPPEVQPLRAWLLPGNTRTIVATTGFINLARNYSPLLALPSQVMNPGAWLGEASNVLNLNPLNWPVQMQFVNPVFDQSRFSVIMSRWADAHSVTEAMLKDAGCNVRAYMWLPEDEDSPHPELAAIIGEKAARPTRACIVLAVEDNSGRTGWTGTAADGFLQLIGVTGDDAIREVIGQIDDKGRIIDPITKATLFGKLLGTAPSIPSVVFRDTEHSSIITAEHSMFRAKAQKILTGGKSPG…
Marge	pham_1	MPAPAADMTTLAGHQQLWDTVMKRRQKREDERIAPPLIRLWDGDYKLRGQLVGERSHKFEFIENETGTASITISLDHYLAKWIASHKGRARRNVHVSFDKQGARWTGRMDHYDIVRTKEGDVYMEVVFKHDYEELKHIYVWANPFLRPEFQFPKLWVMFGPAKWALLLTLFVNILRLETSLWTLPDNPLDISEWFPFSLNPGNWRNIVKPFPFLADNSPLTIVFSRFKSFHDTAKNVLADSQLTIVCRRYFHGEDPHPFAELSGELGLPLIEGIASLIPLRHGCLVWDIVDNSGWGSETAFGGSLLTGLVRAVMNIASDGMTEGIDIYTGLPTYPGEYYTPGFLGTYPKAPHVVFMESPYTGIESSKFTYTEATDTSFVLGGQSMPGVNEIISAGINMG…
Margo	pham_1	MSNHATISTLEDANRVWNTIMARRALREAERLKPPLIRLWDGDMTLRGIVAGERGGDFEFIENDTGTASIQLSLDHHMAKWVMNFKGRAKRNVIITIDKQGARWSGFMDHYRVVREENGDCYLDVVFKHDYEHAKHILVWCNPFLRPELQFPKLWIIFGPAKWCLLLTLFVNILRLETSLWTLPDNPLDPTEWMPLSFNISNWRNIVKPFPLIGDNSNLTIVFSRFQSFHDVAKKTLEDAQLTIVCRRYLKGEDPHPFEDLRGELNIGPLEDLLSLIPIRHGCLVWDIIDNSGWGSETAFGGSWLTGFIRAVVNIASDGMTEGVDVFTGDPTFPGQYYTPWFLGTSPQAPWIVFEEGPYTGIKSSEFKYYEATDTSFVAGGESMPGVNEGISAAVNMGG…
Marie	pham_1	MSHGTITTLEDANRVWNTVMAQRAMREAERLKPPLVRLWNGDMVLRGVVAGERGGDFEFIENDTGTASIQLSLDHHMAKWVMNFKGRDKRNVIITIDKQGARWSGFMDHYRVVREENGDCYLDVVFKHDYEQAKHILVWCNPFLRPELQFPKLWIIFGPAKWCLLLTLFVNILRLETSLWTLPDNPLDPTEWMPLSFNISNWRNIVKPFPLLGDNSNLTIVFSRFQSFHDVAKKTLQDAQLTIVCRRYLHGEDPHPFEDLRGELNIGPLEDLLSLIPIRHGCLVWDIIDNSGWGSETAFGGSWLTGFIRAVVNIASDGMTEGIDVFTGDPTFPGEYYTPWFLGTSPQAPWIVFEEGPYTGIKSSEFKYYEATDTSFVAGGESMPGVNEAISAAVNMGGD…
Marius	pham_1	MSHGTITTLEEANRVWNTVMARRAMREAERLKPPLIRLWNGDMVLRGVVAGERGGDFEFIENDTGTASIQLSLDHHMAKWVMNFKGRDKRNVIITIDKQGARWSGFMDHYRVVREENGDCYLDIVFKHDYEQAKHILVWCNPFLRPELQFPKLWIIFGPAKWCLLLTLFVNILRLETSLWTLPDNPLDPTEWMPLSFNISNWRNIVKPFPLIGDNSNLTIVFSRFQSFHDVAKKTLQDAQLTIVCRRYLHGEDPHPFEDLRGELNIGPLEDLLSLIPIRHGCLVWDIIDNSGWGSETAFGGSWLTGFIRAVVNIASDGMTEGVDVFTGDPTFPGEYYTPWFLGTSPQAPWIVFEEGPYTGIKSSEFKYYEATDTSFVAGGESMPGVNEAISAAVNMGGD…
MarkPhew	pham_1	MYVQNGRKLWVPPTIGGNGVPDPVKNPIEAYRYLDLKRDLIDAEAREKPLIRLWDNQMRYIGTVAAEKSVDAEEMLHDTGQGDIVLRGDDWLVEFMRSDVRKDEDLHVTIDPYPHRRSWRWRWGAKVTNVRVKRGEDGLRTVTLECAHNREHWKHLLFGATPFSAPEVQPLRAWLNIGNTRTIVSGTGFINLARNYNPLLALPTQLFNPGAWTGEASNVLNLNPLNWPVQMQFVNPVFDRSRLTVLMSRWQNAHDVCDALLKYAGCHVRAYTWLTEDEDSPHPELALLIGEAAARPSRNCIVLAVEDMSGTVGITGTALDGALDLIAVSADNILSTLIPIDRDGDGEPDPFIRNLLGIAPPVPDIVFRDTEQSAIISAEHSMFRAKAQKITTGGRSPGW…
Marmie	pham_1	MSMLMPAGYAGASPKRDPIATWNQVNARRRVLDEEAKSPSLYRLWDKRMNYIGTVHTHKSFDAEEMQHDTGEGTIVLRGSDWLVNFLRTDVRAEEDLNFTVDPYPHRRNWRWRWGFKVTDVEVGRSEDGEVTVTLHLMHNREHWKHILFGATVFAPPEAQPIKCFLLPANCRTAVATAGAANLARLFNPALAVFTNLLNPGAYVGAALGLGVPGNFSFLNHPIQMQFVNPITDTSRLTVLMSRWQDAHSVTEAMLRDAGCQVRAYTWLEEDEDSPHPELAMLIGEQLARPRRNCIVLACEERAQYQGITGLAPDGAIKLIAATGDDLITNTLFPEYDENGDGVTDPLIRKWLGAAPAVPSLVFRDGPRSAIVSSSHHMYKSKAKHIMTGGKSPAWLNQV…
Maroc7	pham_1	MPAPAADMTTLAGHQQLWDTVMKRRQKREDERIAPPLIRLWDGDYKLRGQLVGERSHKFEFIENETGTASITISLDHYLAKWIASHKGRARRNVHVSFDKQGARWTGRMDHYDIVRTKEGDVYMEAVFKHDYEELKHIYVWANPFLRPEFQFPKLWVMFGPAKWALLLTLFVNILRLETSLWTLPDNPLDISEWFPFSLNPGNWRNIVKPFPFLADNSPLTIVFSRFKSFHDTAKNVLADSQLTIVCRRYFHGEDPHPFAELSGELGLPLIEGIASLIPLRHGCLVWDIVDNSGWGSETAFGGSLLTGLVRAVMSIASDGMTEGIDIYTGLPTYPGEYYTPGFLGTYPKAPHVVFMESPYTGIESSKFTYTEATDTSFVLGGQSMPGVNEIISAGINMG…
Marsha	pham_1	MPAPAADMTTLAGHQQLWDTVMKRRQKREDERIAPPLIRLWDGDYKLRGQLVGERSHKFEFIENETGTASITISLDHYLAKWIASHKGRARRNVHVSFDKQGARWTGRMDHYDIVRTKEGDVYMEVVFKHDYEELKHIYVWANPFLRPEFQFPKLWVMFGPAKWALLLTLFVNILRLETSLWTLPDNPLDISEWFPFSLNPGNWRNIVKPFPFLADNSPLTIVFSRFKSFHDTAKNVLADSQLTIVCRRYFHGEDPHPFAELSGELGLPLIEGIASLIPLRHGCLVWDIVDNSGWGSETAFGGSLLTGLVRAVMNIASDGMTEGIDIYTGLPTYPGEYYTPGFLGTYPKAPHVVFMESPYTGIESSKFTYTEATDTSFVLGGQSMPGVNEIISAGINMG…
Marshawn	pham_1	MYVQNGRRLWVPPTVGARGVPDPVKNPIEAYRYLDAKRDLIDEEARAKPLIRLWDNQMRYIGTVAAEKSVDAEELLHDTGEADIVLRADDWLVEFMRTDVRKDEDLHITIDPYPHRRSWRWRYGAKVTNVKVGRGEDGQRTVTLECAHNREHWKHLLFGATPFSAPELQPLRAWVLPGNTRTIVSTTGFINLARNYCPILALPTQVFNPGAWVGEASNVLNLNPLNWPVQMQFVNPIFDRSRLSVLMSRWSVAHDVCDALLKYAGCHVRAYTWLTEDEDSPHPELALLIGEAAARPSRNCIVLAVEDMSGTTGVTGTALDGALDLLAVSADNILSTLVHIDRDGDGVADPFIRRLLGVAPAVPDIVFRDTEQSQIISAEHNMYRAKASKITTGGKSPGW…
Marshmallow	pham_1	MAALAEINPPDDTVVTFYGKTYGIAGVSSDYIEVTAEFPRNAVETATIVLKHSDPMVPHVMKCYEEVVPVTIEIGAMRWSGRVDTFDYAMKDGEYTVTLQCVGDYNWFNKILVWPNWLLPIQVQIPSRAVFIGPAITCLKTMIGEQCLRLQLGMWELVNNLGSGNLDWQAWFGTALMSDGNPLDTLMTPIVVVPTNPLFDTSPWISINGRMDSVATLAEQTLKDLGLHLTASLWLPGDPQPKGLLFPLKKATIVVDVVDRSGVTGPTGTFIDGLIKDVVDLQESVLGKVLAPFLNPGNAYAPEGVNIAPTLGVNFVKPWALFVDHPRGGLTEFHLNGHHPLAHTIIGGGKSPKWLNDLINATMSFFVDIIQIVIGITGVPSGIFDGTFDDILLAFQLIE…
Martik	pham_1	MSKFERETAAWQSALQSGDPNRIARTARALTERKSKVDTSFRFTVCDKFWQPMGAVGGDLIEASGADPRNDVETGRIVLKGNSPLIPLFMDCKKTMVGVIVETAGLRYAFYTKNHTYEYRDSAWTGTAELRGIRDILNYYVIWPSWWLPIQAQPFSHAVFVWALQTVVENMVAECALRLQSGWLEFINNGLSLNPDIRAWFGTVLQALSRDGLSVQAFTRMLRTPVYVSRTNPLLDTSPMVARTVRMETVQAVIKDVTQSYGVDTRMDLWLPGDPQPDRWANLDQPTYVFSTVDRSQITGPTKTVLDSVLRTTIDLGGSLGDIFKPVIKQVPGMDGVFYAPALGVDFEQPYAYFVAPEPGEDTGIDACTITDHTPEGWQHIIGGRSPKWLNDLMNATFA…
Marvin	pham_1	MPTLADLEIARPTIQEHRRRKKALKQAMPSLHLWVNPPDGETGDGLMWLGRVDLRDAEAYEFPFKNNEPSAGTVTVRADHYIAKKVASIPNDPDMCKNVVITVDLYGGTLRWSGLMHHWTVNSPEGSDYITLSFNDDLQFLDFMLAPPNPALPIPIFQFPRVWPMFGPTRWCVATLILLQIIRLEGHPWTLPDDPFDLEQWFDLVNWGDWQVHVKGVSFLTDDSLWTLLASRMNTVTSVIADALDDAQLTIVYRRIMRNWGETVTGLLDNNVKHGALVFEIVDRSGWALPEGTFFEGTAAAGFFRSVLTWGSGFIEDSLTMVTTTDELYPDEYYQTSWMSTLAAAPGVVVRDSRLVDLQSEVSHSPPTAVSVVVGGDNPAADAIARLIIESVGNLLGYF…
MaryBeth	pham_1	MPAPAADMTTLAGHQQLWDTVMKRRQKREDERIAPPLIRLWDGDYKLRGQLVGERSHKFEFIENETGTASITISLDHYLAKWIASHKGRARRNVHVSFDKQGARWTGRMDHYDIVRTKEGDVYMEVVFKHDYEELKHIYVWANPFLRPEFQFPKLWVVFGPAKWALLLTLFVNILRLETSLWTLPDNPLDISEWFPFSLNPGNWRNIVKPFPFLADNSPLTIVFSRFKSFHDTAKNVLADSQLTIVCRRYFHGEDPHPFAELSGELGLPLIEGIASLIPLRHGCLVWDIVDNSGWGSETAFGGSLLTGLVRAVMNIASDGMTEGIDIYTGLPTYPGEYYTPGFLGTYPKAPHVVFMESPYTGIESSKFTYTEATDTSFVLGGQSMPGVNEIISAGINMG…
MaryV	pham_1	MSVPAPTSHFDWHEGSGSTTTSLVGGYTLTVSNWASRQSVGSIGPSVLSDNWTLFARVTLTQLSGSSGSIFNTNSGNNEASWINIDSERRIGVWPDFNGDPLPEVGVPFDLAIVGNDDNVRFFVDGVQVASDDTFLAFNPGSGGFRVMRDVGLEYDIEELRFWNSTLTDAQVMELSTPPQDVALSSVDSGEVFGTPSVLQTDPEPDDALTEANEKLDAISQNVEDYRYELDVMRRAKPQITFYRNKAGNGPLGPADGGGPGLEYYGRVVQQDTIRASFPFKKNVSAQGVLELRFDHYIAEWLRTIPNDPEQCKNVVIRVDMFGGKLRWTGLLHHWEVKEDAEGIVYMECVFHDDLQFLQFLLGPPNPALPIPIFQFPRVLPIFGPAKWACSIMVLINLL…
MarysWell	pham_1	MDEPMSGLVTLEDHEALWQKIQARRCERERERLAPVLTRLWDGDFRLRGQVAGERAGSFEFIENDVGTAYLELSLDHYLTKWILDHRGRAKRNVHVTFDKQGARWAGRMSSYRVVRKEGGDAFLEVNFVHDYEQAKHILCWSNPFLRPELQFPKMWIIFGPAKWCLLMTLFVNLLRLEASLWTLPDNPLDPSEWFPLSLNISRWRNIVKPFPFFGDNSNLTIIFSRFKPFFDVAKDILADAQLTMTCRRYLHGEDPHPFEDLRGELGIGPIEDLLKLIPIRHGCLVWDIVDNSGWGTETAFGGSLLTGLVRAVVSIAADGTTEYVDVFHQDPVFPNQYYRPGWKGTLPSAPHVVFFDGKYSGIKESEYEYIEATSTSFVGGGHSMPGVNEAISSAVNIG…
Mattes	pham_1	MSKFERETAAWQSALQSGDPNRIARTARALAERKSKVDTSFRFTVCDKFWQPMGSVGGDLIEASGADPRNDVETGRIVLKGNSPLIPLFMDCKKTMVGVIVETAGLRYAFYTKNHTYEYRDSAWTGTAELRGIRDILNYYVIWPSWWLPIQAQPFSHAVFVWALQTVVENMVAECALRLQSGWLEFINNGLSLNPDIRAWFGTVLQALSRDGLSVQAFTRMLRTPVYVSRTNPLLDTSPMVARTVRMETVQAVIKDVTQSYGVDTRMDLWLPGDPQPDRWANLDQPTYVFSTVDRSQITGPTKTVLDSVLRTTIDLGGSLGDIFKPVIKQVPGMDGVFYAPALGVDFEQPYAYFVAPEPGEDTGIDACTITDHTPEGWQHIIGGRSPKWLNDLMNATFA…
Maverick	pham_1	MSTSTITSLEDAERVWNTAMARRALREQERLKPVLTRLWDGDMRLRGHVAGERGGDFEFIENDTGTASLQLSLDHHMAKWVMNFRGREKRNVIVTFDKQGARWSGFMDHYRVVREENGDVYLDIVFKHDYEQAKHILCWCNPFLRPELQFPKLWIIFGPAKWCLLLTLFVNILRLETSLWTLPDNPLDPTEWMPLSFNISNWRNIVKPFPLIGDNSNLTMVFSRFQSFHDIAKSTLEDAQLTIVCRRYLKGEDPHPFEDLRGELNIGPLEDLLSLIPIRHGCLVWDIVDNSGWGSETSFGGSWLTGFIRAVVNIASDGMTEGVDVFTGDPTFPGEYYTPWFLGTSPQAPWIVFEEGPYTGIKSSEFKYFEATDTSFVAGGESMPGVNEGISAGVNMGGD…
Maxo	pham_1	MSTSTITSLEDAERVWNTAMARRALREQERLKPVLTRLWDGDMRLRGHVAGERGGDFEFIENDTGTASLQLSLDHHMAKWVMNFRGREKRNVIVTFDKQGARWSGFMDHYRVVREENGDVYLDIVFKHDYEQAKHILCWCNPFLRPELQFPKLWIIFGPAKWCLLLTLFVNILRLETSLWTLPDNPLDPTEWMPLSFNISNWRNIVKPFPLIGDNSNLTMVFSRFQSFHDIAKSTLEDAQLTIVCRRYLKGEDPHPFEDLRGELNIGPLEDLLSLIPIRHGCLVWDIVDNSGWGSETSFGGSWLTGFIRAVVNIASDGMTEGVDVFTGDPTFPGEYYTPWFLGTSPQAPWIVFEEGPYTGIKSSEFKYFEATDTSFVAGGESMPGVNEGISAGVNMGGD…
Maxxinista	pham_1	MAALAEINPPDDTVVTFYGKTYGIAGVSSDYIEVTAEFPRNAVETATIVLKHSDPMVPHVMKCYEEVVPVTIEIGAMRWSGRVDTFDYAMKDGEYTVTLQCVGDYNWFNKILVWPNWLLPIQVQIPSRAVFIGPAITCLKTMIGEQCLRLQLGMWELVNNLGSGNLDWQAWFGTALMSDGNPLDTLMTPIVVVPTNPLFDTSPWISINGRMDSVATLAEQTLKDLGLHLTASLWLPGDPQPKGLLFPLKKATIVVDVVDRSGVTGPTGTFIDGLIKDVVDLQESVLGKVLAPFLNPGNAYAPEGVNIAPTLGVNFVKPWALFVDHPRGGLTEFHLNGHHPLAHTIIGGGKSPKWLNDLINATMSFFVDIIQIVIGITGVPSGIFDGTFDDILLAFQLIE…
Mazhar510	pham_1	MSTSTITSLEDAERVWNTAMARRALREQERLKPVLTRLWDGDMRLRGHVAGERGGDFEFIENDTGTASLQLSLDHHMAKWVMNFRGREKRNVIVTFDKQGARWSGFMDHYRVVREENGDVYLDIVFKHDYEQAKHILCWCNPFLRPELQFPKLWIIFGPAKWCLLLTLFVNILRLETSLWTLPDNPLDPTEWMPLSFNISNWRNIVKPFPLIGDNSNLTMVFSRFQSFHDIAKSTLEDAQLTIVCRRYLKGEDPHPFEDLRGELNIGPLEDLLSLIPIRHGCLVWDIVDNSGWGSETSFGGSWLTGFIRAVVNIASDGMTEGVDVFTGDPTFPGEYYTPWFLGTSPQAPWIVFEEGPYTGIKSSEFKYFEATDTSFVAGGESMPGVNEGISAGVNMGGD…
McFly	pham_1	MSGLFTESDAEALWAKINKRRWDREQARLKPAEVELRDGDFRLRGLVAGERLLEWEFIENETGTATLQLSLSHYLAKWAMNHRGRAKRNVIVVIEKQGARWSGMMDHYRVVKTDSGDQYLEIVFLHDFEQTKHIRVWCNPFLRPELQFPKIWIIFGPAKWCLLVTLFVNLLRLETSLWTLPDDPTDINEWMGPSFNPANWRNIVKPFPFLADNSPITMVFSRFGKFYDVAKQILDDHQLTLTCRRYIKERDPHPFDDLKGIWGLDPIEDLLQLIPLRDGCVVWDIEDNSGWGSQTAFGGSWLTGFIRAIAVLGSDGQVEGVDVFTGDYTYPGEYYNPLFLGTSPRAPWVVFEEGPLTGIKSSEFSYYEATDTSFLAGGQSAPGINEAIATGINVGGDFL…
McGuire	pham_1	MPAPAADMTTLAGHQQLWDTVMKRRQKREDERIAPPLIRLWDGDYKLRGQLVGERSHKFEFIENETGTASITISLDHYLAKWIASHKGRARRNVHVSFDKQGARWTGRMDHYDIVRTKEGDVYMEVVFKHDYEELKHIYVWANPFLRPEFQFPKLWVMFGPAKWALLLTLFVNILRLESSLWTLPDNPLDISEWFPFSLNPGNWRNIVKPFPFLADNSPLTIVFSRFKSFHDTAKNVLADSQLTIVCRRYFHGEDPHPFAELSGELGLPLIEGIASLIPLRHGCLVWDIVDNSGWGSETAFGGSLLTGLVRAVMNIASDGMTEGIDIYTGLPTYPGEYYTPGFLGTYPKAPHVVFMESPYTGIESSKFTYTEATDTSFVLGGQSMPGVNEIISAGINMG…
Mdavu	pham_1	MYVKDGRTPWVAPSVGASGVPDPLRNPIEAYRYLDLKRELLDAEAREKPLIRLWDKHMKYIGTVAAEKSVDAEELLHETGQGDIVLRGDDWLVEFLRSDVRKDEDLHITIDPYPRRRSWRWRWNAKVTNVRVARNENGQHTVTFECAHNREHWKHLLFGATPFSAPEVQPLRAWLLPGNTRTIVTTTGFINLARNYWPILALPSQVLNPGAWIGEGSNVANLNPLNWPVQMQFVNPLLDRSRMSVVMSRWSAAHDVCDALLKYAGCHVRAYCWLEEDEDSPHPELAAIVGEKLARPTRNCIVLAVEDMSGTTGVTGTALDGVLDLIAVSADNILSTIIPIDRDGDGEPDPFIRKLLGVAPAPPDLTFRDGEYTQIISSEHSMFRAKAQKILTGGRSPGW…
MeaningOfLife	pham_1	MYVQNGRKLWVPPACGANGVPDPVKNPIEAFRYLDLKRELIDAEAREKPLIRLWDKAFKYIGTVAAEKSVDAEEMLHDTGQGDIVLRGDDWLVEFMRTDVRREEDLHVTIDPYPHRRNWRRRWHAKVTNVRVARNENGQRTVTLECAHNREHWKHLLFGATPFSLPEVQPMRAWLLPGNTRTIVSTTGFINLARNYWPLLALPSQVMNPGAWIGQASNLANLNPLNWPVQMQFVNPLFDRSRTSVLMSRWSNAHDVCDALLKYAGCHVRAYCWLEEDEDSPHPELAAIVGEKLARPTRNCIVLAVEDMSGTTGVTGTAIDGVLDLIAVSADNILSTLVHVDRDGDGVDDPFIRKLLGVAPAPPDITFRDHEYSSIISSEHSMFRAKAQKILTGGRSPGW…
Medusa	pham_1	MSTSTITSLEDAERVWNTAMARRALREQERLKPVLTRLWDGDMRLRGHVAGERGGDFEFIENDTGTASLQLSLDHHMAKWVMNFRGREKRNVIVTFDKQGARWSGFMDHYRVVREENGDVYLDIVFKHDYEQAKHILCWCNPFLRPELQFPKLWIIFGPAKWCLLLTLFVNILRLETSLWTLPDNPLDPTEWMPLSFNISNWRNIVKPFPLIGDNSNLTMVFSRFQSFHDIAKSTLEDAQLTIVCRRYLKGEDPHPFEDLRGELNIGPLEDLLSLIPIRHGCLVWDIVDNSGWGSETSFGGSWLTGFIRAVVNIASDGMTEGVDVFTGDPTFPGEYYTPWFLGTSPQAPWIVFEEGPYTGIKSSEFKYFEATDTSFVAGGESMPGVNEGISAGVNMGGD…
MeeZee	pham_1	MSTSTITSLEDAERVWNTAMARRALREQERLKPVLTRLWDGDMRLRGHVAGERGGDFEFIENDTGTASLQLSLDHHMAKWVMNFRGREKRNVIVTFDKQGARWSGFMDHYRVVREENGDVYLDIVFKHDYEQAKHILCWCNPFLRPELQFPKLWIIFGPAKWCLLLTLFVNILRLETSLWTLPDNPLDPTEWMPLSFNISNWRNIVKPFPLIGDNSNLTMVFSRFQSFHDIAKSTLEDAQLTIVCRRYLKGEDPHPFEDLRGELNIGPLEDLLSLIPIRHGCLVWDIVDNSGWGSETSFGGSWLTGFIRAVVNIASDGMTEGVDVFTGDPTFPGEYYTPWFLGTSPQAPWIVFEEGPYTGIKSSEFKYFEATDTSFVAGGESMPGVNEGISAGVNMGGD…
Megiddo	pham_1	MPRVENIGDYLDLAEIQRKLLSHNPHEVMQAARQVAEVDANPPSEVSCTVRYNTYKLAGEASNRKSLTVSWPRLTVPTGKLVLDGDDGLADVVLNCHETVVPVVVDCGPLRWSGRVDVAHDKFGDPNEPDTIECELIHDKVWLTRVVAFPWWFMPLQWQGPPTRGVAFGNAISVIKYLFASQFMRVQLGLWEFVNNLLSLNLDWRAMFGSLLMQNPGEELDLRDIVQMATTPVYVVPSAGWNDTSPFISLNWRMDELLQLVTKTCEDNGLTIEVYLWEPGMPQPDPFAEATNLLRIPTIVVDVKDRMQVTGITGTFVDGLQRTFVDLLGSMFGEALKPFLDPNNEAAYAPDGVNIAPALGVHAIKPWCVFNADHPRSGVRGVVSHHHPIAWRTITGGKS…
Melissauren88	pham_1	MSKFERETAAWQSALQSGDPNRIARTARALTERKSKVDTSFRFTVCDKFWQPMGAVGGDLIEASGADPRNDVETGRIVLKGNSPLIPLFMDCKKTMVGVIVETAGLRYAFYTKNHTYEYRDSAWTGTAELRGIRDILNYYVIWPSWWLPIQAQPFSHAIFVWALQTVVENMVAECALRLQSGWLEFINNGLSLNPDIRAWFGTVLQALSRDGLSVQAFTRMLRTPVYVSRTNPLLDTSPMVARTVRMETVQAVIKDVTQSYGVDTRMDLWLPGDPQPDRWANLDQPTYVFSTVDRSQITGPTKTVLDSVLRTTIDLGGSLGDIFKPVIKQVPGMDGVFYAPALGVDFEQPYAYFVAPEPGEDTGIDACTITDHTPEGWQHIIGGRSPKWLNDLMNATFA…
Melvin	pham_1	MSTSTITSLEDAERVWNTAMARRALREQERLKPVLTRLWDGDMRLRGHVAGERGGDFEFIENDTGTASLQLSLDHHMAKWVMNFRGREKRNVIVTFDKQGARWSGFMDHYRVVREENGDVYLDIVFKHDYEQAKHILCWCNPFLRPELQFPKLWIIFGPAKWCLLLTLFVNILRLETSLWTLPDNPLDPTEWMPLSFNISNWRNIVKPFPLIGDNSNLTMVFSRFQSFHDIAKSTLEDAQLTIVCRRYLKGEDPHPFEDLRGELNIGPLEDLLSLIPIRHGCLVWDIVDNSGWGSETSFGGSWLTGFIRAVVNIASDGMTEGVDVFTGDPTFPGEYYTPWFLGTSPQAPWIVFEEGPYTGIKSSEFKYFEATDTSFVAGGESMPGVNEGISAGVNMGGD…
Mendokysei	pham_1	MSVATLRQTRAATDEIRRRRKCMQRAYTDIRIYTNIPGDVGLAFRGKVSPNDIVRSRWPKRKNISSAGYFKVRANHPMAKLIMRIPNDPNECKNIVVRVDKYGGAWRWTGMMHHWEATTEDGVDYVTAHFNDDMQVLQFTLGPPNPILPIPLFQGPRDYFSFGPGIWTSSNFLFLNFWRNQGNFYELPDDPFDPDQYDNIIDFSDWQVHIKCKPFLTDTSLWTFIGSRMNSADQVILDTLDDGQLCLDYRRIFTAEGEVVDGLLDNNVANGALVFEITDRSGWTLPEGTFFDGTVLGGLARSVLTWTAGGVESVLDAVVDDETLYPDEYWQSGFLGSFASAPTVGIADSFYNDLQSTVTHSPATAVKITVGGDNPTADAIAKLIIETVGNLLGYFLLFG…
Mercurio	pham_1	MARLPFQLPATFDAPAPRRPAPPFALAGHRGASPKRDPVATWNEVETRRRVLDEESKGQKLYRIWDKSMRYIGTVHTHKSIDAEKMQHDSGTGDVVLRGSDWLVNFLRTDVRAEEDLNFTIDPYPHRRDMYKRLGFKATNIRVGRAEDGEVTVTMQLIENREHWKHILFGATVFAPPEAQPIKSFLLPANCRTAITTAGAANLARLFNPALSVFTNLLNPGAYVGAALGLGIPGNWSFLNHPIQMQFVNPITDTSRLTCLMSRWQDAHAVTEAMLRDAGCQVQVYVWLEEDEDGPHPELELLVGKEAARPRRNCYVIAVEETDQYAGITGLAPDGAIKLLAATGDDLITQTLFAEYDQNGDGVTDPLIRKWFGAAPEVPSLVFRDGERSAIVSSEHNMY…
MetalQZJ	pham_1	MPAPAADMTTLAGHQQLWDTVMKRRQKREDERIAPPLIRLWDGDYKLRGQLVGERSHKFEFIENETGTASITISLDHYLAKWIASHKGRARRNVHVSFDKQGARWTGRMDHYDIVRTKEGDVYMEVVFKHDYEELKHIYVWANPFLRPEFQFPKLWVVFGPAKWALLLTLFVNILRLETSLWTLPDNPLDISEWFPFSLNPGNWRNIVKPFPFLADNSPLTIVFSRFKSFHDTAKNVLADSQLTIVCRRYFHGEDPHPFAELSGELGLPLIEGIASLIPLRHGCLVWDIVDNSGWGSETAFGGSLLTGLVRAVMNIASDGMTEGIDIYTGLPTYPGEYYTPGFLGTYPKAPHVVFMESPYTGIESSKFTYTEATDTSFVLGGQSMPGVNEIISAGINMG…
Methuselah	pham_1	MSHGTITTLEDANRVWNTVMAQRAMREAERLKPPLVRLWNGDMVLRGVVAGERGGDFEFIENDTGTASIQLSLDHHMAKWVMNFKGRDKRNVIITIDKQGARWSGFMDHYRVVREENGDCYLDVVFKHDYEQAKHILVWCNPFLRPELQFPKLWIIFGPAKWCLLLTLFVNILRLETSLWTLPDNPLDPTEWMPLSFNISNWRNIVKPFPLLGDNSNLTIVFSRFQSFHDVAKKTLQDAQLTIVCRRYLHGEDPHPFEDLRGELNIGPLEDLLSLIPIRHGCLVWDIIDNSGWGSETAFGGSWLTGFIRAVVNIASDGMTEGIDVFTGDPTFPGEYYTPWFLGTSPQAPWIVFEEGPYTGIKSSEFKYYEATDTSFVAGGESMPGVNEAISAAVNMGGD…
MiaZeal	pham_1	MPRVEVEQKTLDDLRAKLSQDAYTAVEAARMVSEIEKAAVSDTRIIVTVYDKFYRPVGEAGDYLSVGCKFPRNQVESGNLSLKRTDPLADVVLQCHETTVPVTIEIGHLLWSGQVKTAHDNFNNAGKADFVECELEGDYAWLMKILAWPNFLLPLQVQFPPRGVAIGPAISILKWLLGTQAFRLQSGMWEMVNNLLSLNLDWRAWFGTVLSADPGSDGIGLDDVARTLRTPIYVVPTNPLTDTSPFISVNWRMDKIGSIFEEVVEDNGLHVEVKLWRPGDPQPGNDPLLALFPLTVPTIVVDIKDRMGIVGPTGTFLDGILRVLVDLQSSIFGDVLAPFLNPKGEYAPDGWNIAPLLGVHYVPTWAVFNADHPKGGVSGRLSHHRPEAWRVIVGGKSPK…
Micasa	pham_1	MSGLVTLEDHEALWQKIQARRCERERERLAPVLTRLWDGDFRLRGQVAGERAGSFEFIENDVGTAYLELSLDHYLTKWILDHRGRAKRNVHVTFDKQGARWAGRMSSYRVVRKEGGDAFLEVNFVHDYEQAKHILCWSNPFLRPELQFPKMWIIFGPAKWCLLMTLFVNILRLETSLWTLPDNPLDPSEWFPLSINISRWRNIVKPFPFLGDNSNLTIIFSRFKPFFDVAKDILADAQLTMTCRRYLHGEDPHPFEDLRGELGIGPIEDLLKLIPIRHGCLVWDIVDNSGWGTETAFGGSLLTGLVRAVVSIAADGTTEYVDVFHQDPVFPNQYYRPGWKGTLPSAPHVVFFDGKYSGIKESEYEYIEATSTSFVGGGHSMPGVNEAISSAVNIGGDFL…
MichelleMyBell	pham_1	MAVEQSDLDVWRAAIQSGNPYHIATTARRLTEKKSKVDTEFRFTVCDKMWQPIGYVGNDLMEGSGASPWNDTPTSRLVLKGNSPLIPMFMDCRNTLVGVIVETAGIREAFYTKVHRYRYENSEWTGTVELRGIWDILNYYVIWPSWWLPIQAQPFSHAVFMWALQTVLENMVAECAIRLQSGWLEFINNGLSLNPQLKAWLGTVLQALKRDGLSVDTFTRMLRTPMYVKRTNPFLDTSPMAAETVRMETVGTVIKRITRPYGVTASVDLFLPGDPQPDQWVNLDQPTYVFSTRDGSQIEGPTKTVADSVIRTVIDLGGALGGIFKPVIKQVPGMEGVFYAPRLGVDFEQPYAYVVAPEPGEDSSIISCEIADHTPEGWQHIIGGRSPKWLNDLLNATFA…
Michley	pham_1	MPAPAADMTTLAGHQQLWDTVMKRRQKREDERLAPPLIRLWDGDYKLRGQLVGERSHKFEFIENETGTASITISLDHYLAKWIASHKGRARRNVHVSFDKQGARWTGRMDHYDIVRTKEGDVYMEVVFKHDYEELKHIYVWANPFLRPEFQFPKLWVMFGPAKWALLLTLFVNILRLETSLWTLPDNPLDISEWFPFSLNPGNWRNIVKPFPFLADNSPLTIVFSRFKSFHDTAKNVLADSQLTIVCRRYFHGEDPHPFAELSGELGLPLIEGIASLIPLRHGCLVWDIVDNSGWGSETAFGGSLLTGLVRAVMNIASDGMTEGIDIYTGLPTYPGEYYTPGFLGTYPKAPHVVFMESPYTGIESSKFTYTEATDTSFVLGGQSMPGVNEIISAGINMG…
Microwolf	pham_1	MSHGTITTLEDANRVWNTVMAQRAMREAERLKPPLVRLWNGDMVLRGVVAGERGGDFEFIENDTGTASIQLSLDHHMAKWVMNFKGRDKRNVIITIDKQGARWSGFMDHYRVVREENGDCYLDVVFKHDYEQAKHILVWCNPFLRPELQFPKLWIIFGPAKWCLLLTLFVNILRLETSLWTLPDNPLDPTEWMPLSFNISNWRNIVKPFPLLGDNSNLTIVFSRFQSFHDVAKKTLQDAQLTIVCRRYLHGEDPHPFEDLRGELNIGPLEDLLSLIPIRHGCLVWDIIDNSGWGSETAFGGSWLTGFIRAVVNIASDGMTEGIDVFTGDPTFPGEYYTPWFLGTSPQAPWIVFEEGPYTGIKSSEFKYYEATDTSFVAGGESMPGVNEAISAAVNMGGD…
MiculUcigas	pham_1	MSGLTSVREAEDLWQKIQLRRCKREQERLKPADVELRDGDFRLRGMVAGERLLEWEFIENETGTATLQLSLSHYLSKWVMNHRGRAKRNVILNIEKQGARWTGMMDHYRVVKTDSGDAYLEIVFLHDFEQTKHIRVWCNPFLRPEVQFPKVWIIFGPAKWCLLVTLFVNLLRLETSLWTLPDDPTDINEWMGPSFNPANWRNIVKPFPFLADNSPVTMVFSRFGTFYEVAKRFLEDHQLTLTCRRYIKDRDPHPFEDLKGVWGIDPVEDLLQLIPLRDGCVVWDIEDNSGWGTQTAFGGSWLTGFLRAAVTLAGDGQVEGVDVFTGDYTFPGEYYSPYFLGTSPKAPHVVFEEGPLTGIKSSEFSYYEATDTSFLAGGQSAPGINEGISTLVNMGGDFL…
Midas2	pham_1	MSGLVTLEDHEALWQKIQARRCERERERLAPVLTRLWDGDYRLRGQVAGERAGSFEFIENDVGTAYLELSLDHYLTKWILDHRGRAKRNVHVTFDKQGARWAGRMSSYRVVRKEGGDAFLEVNFVHDYEQAKHILCWSNPFLRPELQFPKMWIIFGPAKWCLLMTLFVNILRLETSLWTLPDNPLDPSEWFPLSINISRWRNIVKPFPFLGDNSNLTIIFSRFKPFFDVAKDILADAQLTMTCRRYLHGEDPHPFEDLRGELGIGPIEDLLKLIPIRHGCLVWDIVDNSGWGTETAFGGSLLTGLVRAVVSIAADGTTEYVDVFHQDPVFPNQYYRPGWKGTLPSAPHVVFFDGKYSGIKESEYEYIEATSTSFVGGGHSMPGVNEAISSAVNIGGDFL…
Miko	pham_1	MSGLTSLREAEDLWQKIQLRRCKREQERLKPADVELRDGDFRLRGVVAGERLLEWEFIENDVGNCTLQLSLSHYLAKWVMNHRGRAKRNVIINIEKQGARWTGMMDHYRVIKTDSGDAYLEVVFLHDFAQTQHIRVWCNPFLRPELQFPKVWIIFGPAKWCLLVTLFVNLLRLETSLWTLPDDPTDINEWMGPSFNPANWRNIVKPFPFLMDNSPITMVFSRFGRFYDVAKQMLEDHQLTLTCRRYIKDRDPHPFEDLKGIWGLDPLEDLLQKIPLRDGCVVWDIEDNSGWGTQTAFGGSWLTGFLRAVVTLAGDGQVEGVDVFTGDYTYPGEYYSPYFLGTSPTAPHVVFEEGPLTGIKSSEFSYYEATDTSFLAGGQSAPGINEGISTAINVGGDFL…
MilanaBonita	pham_1	MSKFERETAAWQSALQSGDPNRIARTARALTERKSKVDTSFRFTVCDKFWQPMGAVGGDLIEASGADPRNDVETGRIVLKGNSPLIPLFMDCKKTMVGVIVETAGLRYAFYTKNHTYEYRDSAWTGTAELRGIRDILNYYVIWPSWWLPIQAQPFSHAIFVWALQTVVENMVAECALRLQSGWLEFINNGLSLNPDIRAWFGTVLQALSRDGLSVQAFTRMLRTPVYVPRTNPLLDTSPMVARTVRMETVQAVIKDVTQSYGVDTRMDLWLPGDPQPDRWANLDQPTYVFSTVDRSQITGPTKTVLDSVLRTTIDLGGSLGDIFKPVIKQVPGMDGVFYAPAVGVDFEQPYAYFVAPEPGEDTGIDACTITDHTPEGWQHIIGGRSPKWLNDLMNATFA…
Miley16	pham_1	MWQDSDLWEIDKSCDYYRGRHESMRKAHPLIRIWINDPENSHGAVCVGRIDFTDTIKGSFPFKNNTATQGVLQIRDDHYIALFLKRLPQDERYQKNVMITVDFYGGAKRWSGLLDKWNIKTTEDGAKYFEMTFQDDLTYLQYLLCPPNPFLPIPVFQFPRMFMLAGPSKWAISMLILLNLLRVEGNLWELPDDPFDPEEWDQILDWSDWQVHIKGSPWLIDDSSMWTFLSARMNPVDAVIADALDDCQLTMTYRRVLTDDGEVADGLLGIADGTRVKNGALVFEVVDNSNAHAFDGTFLSGTVIDGFARSLITYGGGFVEDVFNQVGEDSTLHPDEYYQSGWLGTIAKQPWLVIRDSEWTPITSSDMSWGPSKNVSVVVGGDNPAADAIAKLIIETTGA…
MilleniumForce	pham_1	MSKFERETAAWQSALQSGDPNRIARTARALTERKSKVDTSFRFTVCDKFWQPMGAVGGDLIEASGADPRNDVETGRIVLKGNSPLIPLFMDCKKTMVGVIVETAGLRYAFYTKNHTYEYRDSAWTGTAELRGIRDILNYYVIWPSWWLPIQAQPFSHAIFVWALQTVVENMVAECALRLQSGWLEFINNGLSLNPDIRAWFGTVLQALSRDGLSVQAFTRMLRTPVYVSRTNPLLDTSPMVARTVRMETVQAVIKDVTQSYGVDTRMDLWLPGDPQPDRWANLDQPTYVFSTVDRSQITGPTKTVLDSVLRTTIDLGGSLGDIFKPVIKQVPGMDGVFYAPALGVDFEQPYAYFVAPEPGEDTGIDACTITDHTPEGWQHIIGGRSPKWLNDLMNATFA…
Millski	pham_1	MSTSTITSLEDAERVWNTAMARRALREQERLKPVLTRLWDGDMRLRGHVAGERGGDFEFIENDTGTASLQLSLDHHMAKWVMNFRGREKRNVIVTFDKQGARWSGFMDHYRVVREENGDVYLDIVFKHDYEQAKHILCWCNPFLRPELQFPKLWIIFGPAKWCLLLTLFVNILRLETSLWTLPDNPLDPTEWMPLSFNISNWRNIVKPFPLIGDNSNLTMVFSRFQSFHDIAKSTLEDAQLTIVCRRYLKGEDPHPFEDLRGELNIGPLEDLLSLIPIRHGCLVWDIVDNSGWGSETSFGGSWLTGFIRAVVNIASDGMTEGVDVFTGDPTFPGEYYTPWFLGTSPQAPWIVFEEGPYTGIKSSEFKYFEATDTSFVAGGESMPGVNEGISAGVNMGGD…
Milly	pham_1	MTATLLEPPRIGANGAPDPVRDPISAYTYLDSRREVIDEEARARPLIRLWDKQMQYIGTVAAEKSVDAEEMLHDTGTGDIVLRGDDWLVEFMRSDVRKDEDLHITIDPYPHRRNWRWRWNAKVTNVRVKRGEDGLRTVTLECSHNREHWKHLYFGATPFMPPEVQPLRAWLLPGNTRTIVATTGFINLARNYSPLLALPSQVMNPGAWLGEASNVLNLNPLNWPVQMQFVNPVFDQSRFSVIMSRWADAHSVTEAMLKDAGCNVRAYMWLPEDEDSPHPELAAIIGEKAARPTRACIVLAVEDNSGRTGWTGTAADGFLQLIGVTGDDAIREVIGQIDDKGRIIDPITKATLFGKLLGTAPSIPSVVFRDTEHSSIITAEHSMFRAKAQKILTGGKSPG…
Mindy	pham_1	MAALAEINPPDDTVVTFYGKTYGIAGVSSDYIEVTAEFPRNAVETATIVLKHSDPMVPHVMKCYEEVVPVTIEIGAMRWSGRVDTFDYAMKDGEYTVTLQCVGDYNWFNKILVWPNWLLPIQVQIPSRAVFIGPAITCLKTMIGEQCLRLQLGMWELVNNLGSGNLDWQAWFGTALMSDGNPLDTLMTPIVVVPTNPLFDTSPWISINGRMDSVATLAEQTLKDLGLHLTASLWLPGDPQPKGLLFPLKKATIVVDVVDRSGVTGPTGTFIDGLIKDVVDLQESVLGKVLAPFLNPGNAYAPEGVNIAPTLGVNFVKPWALFVDHPRGGLTEFHLNGHHPLAHTIIGGGKSPKWLNDLINATMSFFVDIIQIVIGITGVPSGIFDGTFDDILLAFQLIE…
Minerva	pham_1	MPRVQVDQATLDDLRAKLSLDAYTAVDAARMAAELEQAAVSDTRIVVTVYDKFYRPVGECGDYISLGCKFPRNKVETGNLSIKRSDPLANVILQCHETTVPITIEIGHLLWSGQVKTAHDNFNQPGTADFVECELEGDYAWLMKILAWPNFLLPLQVQFPPRGVAIGPAVSILKWLLATQAFRIQAGMWEMVNNALSLNLDWRSWFGTVLQANPGSDGIGLDDIARTLRTPIYVVPTNPLTDTSPFISVNWRMDKIGSIFEEVVEDNGLHVEVKLWRPGDPQPGNDPLLALFPLTVPTIVVDIKDRMGIVGPTGTFIDGILRVAVDLQEGLFGDILAPFLNPKGEYAPDGWNIAPLLGIHYVPSWAVFNADHPKGGVSGRMSHHRPEAWRVIVGGLSPK…
MiniLon	pham_1	MANTDWQSILAAADGDEWAAFSSLEDQAQTVRDQHAGIRRAKPLIRLWMNNPEGDAGLVYVGRVDYDDTINGSFPFKNNTPSQGILNLRDDHYLAVWLKKLPNDPALKKNVVITVDFYGGKKRWSGLLDHWKIITKDHVKQLEVTFNDDLTFLQYLLCPPNPFLPIPVLQFPRIFGLAGPAKWTISVLILINLMRVQGNWWNLPDDPFDLESWDDAFDWSDWQCFVKANSFLLDDSSLWTFVSSRMNPIDSVIADSLDDAQLTITYRRILTDDGEVSDIPGVPNPKNGALVFEVVDNSNATALEGTFFEGTIVDGFARSVLVYGGGFVEDTLSTVGDDQTLQPDEYYQSGFLATMAKMPWLVVRDNEWTPIESSDLSWGPAKNVSVVVGGDNPAADAIA…
MiniMac	pham_1	MANTDWQSILAAADGDEWAAFSSLEDQAQTVRDQHAGIRRAKPLIRLWMNNPEGDAGLVYVGRVDYDDTINGSFPFKNNTPSQGILNLRDDHYLAVWLKKLPNDPALKKNVVITVDFYGGKKRWSGLLDHWKIITKDHVKQLEVTFNDDLTFLQYLLCPPNPFLPIPVLQFPRIFGLAGPAKWTISVLILINLMRVQGNWWNLPDDPFDLESWDDAFDWSDWQCFVKANSFLLDDSSLWTFVSSRMNPIDSVIADSLDDAQLTITYRRILTDDGEVSDIPGVPNPKNGALVFEVVDNSNATALEGTFFEGTIVDGFARSVLVYGGGFVEDTLSTVGDDQTLQPDEYYQSGFLATMAKMPWLVVRDNEWTPIESSDLSWGPAKNVSVVVGGDNPAADAIA…
MinionDave	pham_1	MSKFERETAAWQSALQSGDPNRIARTARALTERKSKVDTSFRFTVCDKFWQPMGAVGGDLIEASGADPRNDVETGRIVLKGNSPLIPLFMDCKKTMVGVIVETAGLRYAFYTKNHTYEYRDSAWTGTAELRGIRDILNYYVIWPSWWLPIQAQPFSHAIFVWALQTVVENMVAECALRLQSGWLEFINNGLSLNPDIRAWFGTVLQALSRDGLSVQAFTRMLRTPVYVSRTNPLLDTSPMVARTVRMETVQAVIKDVTQSYGVDTRMDLWLPGDPQPDRWANLDQPTYVFSTVDRSQITGPTKTVLDSVLRTTIDLGGSLGDIFKPVIKQVPGMDGVFYAPALGVDFEQPYAYFVAPEPGEDTGIDACTITDHTPEGWQHIIGGRSPKWLNDLMNATFA…
Miniwave	pham_1	MARVGYEDPANLHARLRADPYNAATAAQMAALAEINPPDDTVVTFYGKTYGIAGVSSDYIEVTAEFPRNAVETATIVLKHSDPMVPHVMKCYEEVVPVTIEIGAMRWSGRVDTFDYAMKDGEYTVTLQCVGDYNWFNKILVWPNWLLPIQVQIPSRAVFIGPAITCLKTMIGEQCLRLQLGMWELVNNLGSGNLDWQAWFGTALMSDGNPLDTLMTPIVVVPTNPLFDTSPWISINGRMDSVATLAEQTLKDLGLHLTASLWLPGDPQPKGLLFPLKKATIVVDVVDRSGVTGPTGTFIDGLIKDVVDLQESVLGKVLAPFLNPGNAYAPEGVNIAPTLGVNFVKPWALFVDHPRGGLTEFHLNGHHPLAHTIIGGGKSPKWLNDLINATMSFFVDIIQ…
Minnie	pham_1	MSKFERETAAWQSALQSGDPNRIARTARALTERKSKVDTSFRFTVCDKFWQPMGAVGGDLIEASGADPRNDVETGRIVLKGNSPLIPLFMDCKKTMVGVIVETAGLRYAFYTKNHTYEYRDSAWTGTAELRGIRDILNYYVIWPSWWLPIQAQPFSHAVFVWALQTVVENMVAECALRLQSGWLEFINNGLSLNPDIRAWFGTVLQALSRDGLSVQAFTRMLRTPVYVSRTNPLLDTSPMVARTVRMETVQAVIKDVTQSYGVDTRMDLWLPGDPQPDRWANLDQPTYVFSTVDRSQITGPTKTVLDSVLRTTIDLGGSLGDIFKPVIKQVPGMDGVFYAPALGVDFEQPYAYFVAPEPGEDTGIDACTITDHTPEGWQHIIGGRSPKWLNDLMNATFA…
Miramae	pham_1	MASTITSLEDAERLWNTAMARRALREQERLKPVLTRLWDGDMTLRGVVAGERGGDFEFIENDTGTASLQLSLDHHMAKWVMNFRGRQKRNVIVTFDKQGARWSGFMDHYRVVREENGDVYLDIVFKHDYEQAKHILCWCNPFLRPELQFPKLWIVFGPAKWCLLLTLFVNILRLETSLWTLPDNPLDPKQWMPLSFNISNWRNIVKPFPLIGDNSNLTIVFSRFQSFHDVAKKALADAQLTVVCRRYLKGEDPHPFEDLRGELNIGPLEDLLSLIPIRHGCLVWDIVDNSGWGSETAFGGSFLTGFIRAMVNIASDGMTEGVDIFTGDPTFPGEYYTPWFLGTSPRAPWIVFEEGPYTGIKSSEFKYFEATDTSFVAGGESMPGVNEGISAAVNMGGDF…
Misfit	pham_1	MARVGYEDPANLHARLRADPYNAATAAQMAALAEINPPDDTVVTFYGKTYGIAGVSSDYIEVTAEFPRNAVETATIVLKHSDPMVPHVMKCYEEVVPVTIEIGAMRWSGRVDTFDYAMKDGEYTVTLQCVGDYNWFNKILVWPNWLLPIQVQIPSRAVFIGPAITCLKTMIGEQCLRLQLGMWELVNNLGSGNLDWQAWFGTALMSDGNPLDTLMTPIVVVPTNPLFDTSPWISINGRMDSVATLAEQTLKDLGLHLTASLWLPGDPQPKGLLFPLKKATIVVDVVDRSGVTGPTGTFIDGLIKDVVDLQESVLGKVLAPFLNPGNAYAPEGVNIAPTLGVNFVKPWALFVDHPRGGLTEFHLNGHHPLAHTIIGGGKSPKWLNDLINATMSFFVDIIQ…
Misha28	pham_1	MSKFERETAAWQSALQSGDPNRIARTARALAERKSKVDTSFRFTVCDKFWQPMGSVGGDLIEASGADPRNDVETGRIVLKGNSPLIPLFMDCKKTMVGVTVETAGLRYAFYTKNHTYEYRDSAWTGTAELRGIRDILNYYVIWPSWWLPIQAQPFSHAVFVWALQTVVENMVAECALRLQSGWLEFINNGLSLNPDVRAWFGTVLQALSRDGLSVQAFTRMLRTPVYVSRTNPLLDTSPMVARTVRMETVQAVIKDVTQSYGVDTRMDLWLPGDPQPDRWANLDQPTYVFSTVDRLQITGPTKTVLDSVLRTTIDLGGSLGDIFKPVIKQVPGMDGVFYAPALGVDFEQPYAYFVAPEPGEDTGIDACTITDHTPEGWQHIIGGRSPKWLNDLMNATFA…
Misomonster	pham_1	MSHGTITTLEDANRVWNTVMAQRAMREAERLKPPLVRLWNGDMVLRGVVAGERGGDFEFIENDTGTASIQLSLDHHMAKWVMNFKGRDKRNVIITIDKQGARWSGFMDHYRVVREENGDCYLDVVFKHDYEQAKHILVWCNPFLRPELQFPKLWIIFGPAKWCLLLTLFVNILRLETSLWTLPDNPLDPTEWMPLSFNISNWRNIVKPFPLLGDNSNLTIVFSRFQSFHDVAKKTLQDAQLTIVCRRYLHGEDPHPFEDLRGELNIGPLEDLLSLIPIRHGCLVWDIIDNSGWGSETAFGGSWLTGFIRAVVNIASDGMTEGIDVFTGDPTFPGEYYTPWFLGTSPQAPWIVFEEGPYTGIKSSEFKYYEATDTSFVAGGESMPGVNEAISAAVNMGGD…
MissDaisy	pham_1	MMATILKPPAIGVGGAPDPVKAPLSAYRYLDARRDVIDEEAKARPLIRLWDKHMRYIGTVAAEKSVDAEEMLHDTGQGDIVLRADDWLVDFLRTDVRKDEDLHITIDPYPNRRNWRWRWGAKVVNVRVKRDENGTRTVVFECAHNREHWKHLYFGATPFMDPSVQPIKAWLLPGNTRTIITTTGFINLARNYWPLLALPTNALNPFAWVGEASNALNLNPLNWPVQMQFVNPLVDQSRFSVIMSRWSDAHSVTEAMLKDAGCHLRAYTWLEEDEDSPHPELAAIVGEKLARPTRNCIVLAVEDKSQRTGWTGTAFDGVLNLIGAVGDNFVTETIYQVIGTNKVIDPRTNSPAPPIISSILGTAPALPKITFREHEHSAIISSEHSMFRSKAQKILTGGK…
MissWhite	pham_1	MSGLTSVREAEDLWQKIQLRRCKREQERLAPPDVELRDGDFRLRGLVAGERLLEWEFIENETGTCTLHLSLSHYLAKWVMNHRGRAKRNVIIVIEKQGARWSGMMDHYRVVKTESGDAYLEIVFLHDFEQAKHIRVWCNPFLRPELQFPKIWIIFGPAKWCLLVTLFVNLLRLETSLWTLPDDPTDIWEWMGPSFIPSNWRNIVKPFPFLLDNSPITMVFSRFGTFYDTAKQILEDHQLTLTCRRYIKDRDPHPFDDLKGVWGIDPIEDLLQLIPLRDGCVVWDIEDNSGWGTQTAFGGSWLTGFLRGMVQLAGDGQVEGVDVFSGDYTFPGEYYSPWFLGTSPMAPHVVFEEGPLTGIKSSEFSYYEATDTSFLAGGSSAPGINEGIGALINIGGDLL…
MisterCuddles	pham_1	MSKFERESAAWQSALQSGDPNRIARTARALTERKSKVDTSFRFTVCDKFWQPMGAVGGDLIEASGADPRNDVETGRIVLKGNSPLIPLFMDCKKTMVGVIVETAGLRYAFYTKNHTYEYRDSAWTGTAELRGIRDILKYYVIWPSWWLPIQAQPFSHAVFVWALQTVVENMVAECALRLQSGWLEFINNGLSLNPDVRAWFGTVLQALSRDGLSVQAFTRMLRTPVYVSRTNPLLDTSPMVARTVRMETVQAVIKDVTQSYGVDTRMDLWLPGDPQPDRWANLDQPTYVFSTVDRSQITGPTKTVLDSVLRTTIDLGGSLGDIFKPVIKQVPGMDGVFYAPALGVDFEQPYAYFVAPEPGEDTGIDACTITDHTPEGWQHIIGGRSPKWLNDLMNATFA…
Mitti	pham_1	MAATILKPPTIGVGGAPDPVKAPLSAYRYLDARRDVIDEEAKARPLIRLWDKNMQYIGTVAAEKSVDAEEMLHDTGQGDIVLRADDWLVDFLRTDVRKDEDLHITIDPYPNRRNWRWRWGAKVVNVRVKRDENGTRTVVFECAHNREHWKHLYFGATPFMDPAVQPIKAWLLPGNTRTIITTTGFINLARNYWPLLALPTNALNPFAWVGEASNALNLNPLNWPVQMQFVNPLFDQSRFSVIMSRWSDAHSVTEAMLKDAGCHLRAYTWLEEDEDSPHPELAAIVGEKLARPTRNCIVLAVEDKSQRTGWTGTAFDGVLNLIGAVGDNFVTETIYQVIGTNKVIDPRTNSPAPPIISSILGTAPALPKITFREHEHSAIISSEHSMFRSKAQKILTGGK…
MkaliMitinis3	pham_1	MWQDSDLWEIDKSCDYYRGRHESMRKAHPLIRIWINDPENSHGAVCVGRIDFTDTIKGSFPFKNNTATQGVLQIRDDHYIALFLKRLPQDERYQKNVMITVDFYGGAKRWSGLLDKWNIKTTEDGAKYFEMTFQDDLTYLQYLLCPPNPFLPIPVFQFPRMFMLAGPSKWAISMLILLNLLRVEGNLWELPDDPFDPEEWDQILDWSDWQVHIKGSPWLIDDSSMWTFLSARMNPVDAVIADALDDCQLTMTYRRVLTDDGEVADGLLGIADGTRVKNGALVFEVVDNSNAHAFDGTFLSGTVIDGFARSLITYGGGFVEDVFNQVGEDSTLHPDEYYQSGWLGTIAKQPWLVIRDSEWTPITSSDMSWGPSKNVSVVVGGDNPAADAIAKLIIETTGA…
Modragons	pham_1	MSKFERETAAWQSALQSGDPNRIARTARALTERKSKVDTSFRFTVCDKFWQPMGAVGGDLIEASGADPRNDVETGRIVLKGNSPLIPLFMDCKKTMVGVIVETAGLRYAFYTKNHTYEYRDSAWTGTAELRGIRDILNYYVIWPSWWLPIQAQPFSHAVFVWALQTVVENMVAECALRLQSGWLEFINNGLSLNPDIRAWFGTVLQALSRDGLSVQAFTRMLRTPVYVSRTNPLLDMSPMVARTVRMETVQAVIKDVTQSYGVDTRMDLWLPGDPQPDRWANLDQPTYVFSTVDRSQITGPTKTVLDSVLRTTIDLGGSLGDIFKPVIKQVPGMDGVFYAPALGVDFEQPYAYFVAPEPGEDTGIDACTITDHTPEGWQHIIGGRSPKWLNDLMNATFA…
Moldemort	pham_1	MARVGYEDPANLHARLRADPYNAATAAQMAALAEINPPDDTVVTFYGKTYGIAGVSSDYIEVTAEFPRNAVETATIVLKHSDPMVPHVMKCYEEVVPVTIEIGAMRWSGRVDTFDYAMKDGEYTVTLQCVGDYNWFNKILVWPNWLLPIQVQIPSRAVFIGPAITCLKTMIGEQCLRLQLGMWELVNNLGSGNLDWQAWFGTALMSDGNPLDTLMTPIVVVPTNPLFDTSPWISINGRMDSVATLAEQTLKDLGLHLTASLWLPGDPQPKGLLFPLKKATIVVDVVDRSGVTGPTGTFIDGLIKDVVDLQESVLGKVLAPFLNPGNAYAPEGVNIAPTLGVNFVKPWALFVDHPRGGLTEFHLNGHHPLAHTIIGGGKSPKWLNDLINATMSFFVDIIQ…
Molly	pham_1	MTTLAGHQQLWDTVMKRRQKREDERIAPPLIRLWDGDYKLRGQLVGERSHKFEFIENETGTASITISLDHYLAKWIASHKGRARRNVHVSFDKQGARWTGRMDHYDIVRTKEGDVYMEVVFKHDYEELKHIYVWANPFLRPEFQFPKLWVMFGPAKWALLLTLFVNILRLETSLWTLPDNPLDISEWFPFSLNPGNWRNIVKPFPFLADNSPLTIVFSRFKSFHDTAKNVLADSQLTIVCRRYFHGEDPHPFAELSGELGLPLIEGIASLIPLRHGCLVWDIVDNSGWGSETAFGGSLLTGLVRAVMNIASDGMTEGIDIYTGLPTYPGEYYTPGFLGTYPKAPHVVFMESPYTGIESSKFTYTEATDTSFVLGGQSMPGVNEIISAGINMGGDFLTSL…
Monet	pham_1	MPAPAADMTTLAGHQQLWDTVMKRRQKREDERIAPPLIRLWDGDYKLRGQLVGERSHKFEFIENETGTASITISLDHYLAKWIASHKGRARRNVHVSFDKQGARWTGRMDHYDIVRTKEGDVYMEVVFKHDYEELKHIYVWANPFLRPEFQFPKLWVMFGPAKWALLLTLFVNILRLETSLWTLPDNPLDISEWFPFSLNPGNWRNIVKPFPFLADNSPLTIVFSRFKSFHDTAKNVLADSQLTIVCRRYFHGEDPHPFAELSGELGLPLIEGIASLIPLRHGCLVWDIVDNSGWGSETAFGGSLLTGLVRAVMNIASDGMTEGIDIYTGLPTYPGEYYTPGFLGTYPKAPHVVFMESPYTGIESSKFTYTEATDTSFVLGGQSMPGVNEIISAGINMG…
MoneyMay	pham_1	MSHGTITTLEDANRVWNTVMAQRAMREAERLKPPLVRLWNGDMVLRGVVAGERGGDFEFIENDTGTASIQLSLDHHMAKWVMNFKGRDKRNVIITIDKQGARWSGFMDHYRVVREENGDCYLDVVFKHDYEQAKHILVWCNPFLRPELQFPKLWIIFGPAKWCLLLTLFVNILRLETSLWTLPDNPLDPTEWMPLSFNISNWRNIVKPFPLLGDNSNLTIVFSRFQSFHDVAKKTLQDAQLTIVCRRYLHGEDPHPFEDLRGELNIGPLEDLLSLIPIRHGCLVWDIIDNSGWGSETAFGGSWLTGFIRAVVNIASDGMTEGIDVFTGDPTFPGEYYTPWFLGTSPQAPWIVFEEGPYTGIKSSEFKYYEATDTSFVAGGESMPGVNEAISAAVNMGGD…
MooMoo	pham_1	MTTYDIAALNEKIKHGTLEQVAEASVALARHQDEMNTDWTFTLCDEFWGDIGDFGADLMEASGTDPMNDKAAATFKLKGSSDYIGALNQCETTLRGVIVETAGIRLPYYVDTHDWANEKAAWTGTANCVGIWDILNYLIIWPSWFLPLQVQPFSHAIFVGPIVTVIENMISECAFRVQAGINEFLNNALSLNPDVRAWFGSILQAISRDGLNPNAILEMLKTPMYVVRTNPFLDGSPLVAKTVRMESCGTTIRELTKAYGVVVDVSLWRPGDPQPDRWANLTKPTYVVTVKDRSQISGPTHTILDSIFRTTVDLGGSLGSIFYPIIRQVQSMPGVYESPALGVNFTPPYAVVVAPEHGDDSPLVSCKITKHTPKAWQIIIGGKSPKWLNDLINATLSWL…
Moonbeam	pham_1	MSKFERETAAWQSALQSGDPNRIARTARALTERKSKVDTSFRFTVCDKFWQPMGAVGGDLIEASGADPRNDVETGRIVLKGNSPLIPLFMDCKKTMVGVIVETAGLRYAFYTKNHTYEYRDSAWTGTAELRGIRDILNYYVIWPSWWLPIQAQPFSHAIFVWALQTVVENMVAECALRLQSGWLEFINNGLSLNPDIRAWFGTVLQALSRDGLSVQAFTRMLRTPVYVSRTNPLLDTSPMVARTVRMETVQAVIKDVTQSYGVDTRMDLWLPGDPQPDRWANLDQPTYVFSTVDRSQITGPTKTVLDSVLRTTIDLGGSLGDIFKPVIKQVPGMDGVFYAPALGVDFEQPYAYFVAPEPGEDTGIDACTITDHTPEGWQHIIGGRSPKWLNDLMNATFA…
Moose	pham_1	MPAPAADMTTLAGHQQLWDTVMKRRQKREDERIAPPLIRLWDGDYKLRGQLVGERSHKFEFIENETGTASITISLDHYLAKWIASHKGRARRNVHVSFDKQGARWTGRMDHYDIVRTKEGDVYMEVVFKHDYEELKHIYVWANPFLRPEFQFPKLWVMFGPAKWALLLTLFVNILRLETSLWTLPDNPLDISEWFPFSLNPGNWRNIVKPFPFLADNSPLTIVFSRFKSFHDTAKNVLADSQLTIVCRRYFHGEDPHPFAELSGELGLPLIEGIASLIPLRHGCLVWDIVDNSGWGSETAFGGSLLTGLVRAVMNIASDGMTEGIDIYTGLPTYPGEYYTPGFLGTYPKAPHVVFMESPYTGIESSKFTYTEATDTSFVLGGQSMPGVNEIISAGINMG…
Moostard	pham_1	MANTDWQSILAAADGDEWAAFSSLEDQAQQVRDQHAGIRRAKPLIRLWMNNPDGDAGLVYVGRVDYDDTINGSFPFKNNTPSQGILNLRDDHYLAVWLKRLPNDPALKKNVVITVDFYGGKKRWSGLLDHWKIVTKEHVKQLEVTFNDDLTFLQYLLCPPNPFLPIPVLQFPRIFGLAGPAKWTISVLILINLMRVQGNWWNLPDDPFDLESWDDAFDWSDWQCFVKANSFLLDDSSLWTFVSSRMNPIDSVIADSLDDAQLTITYRRILTDDGEVSDIPGVPNPKNGALVFEVVDNSNATALEGTFFEGTIVDGFARSVLVYGGGFVEDTLSTVGDDQTLQPDEYYQSGFLATMAKMPWLVVRDNEWTPIESSDLSWGPAKNVSVVVGGDNPAADAIA…
Mori	pham_1	MTITYSDWEPEPERQARLERARQEILYGDPMTAADAAERLAEEESVISQEWVVSIHDKLWRRAGEFGEDVISLEGSDPRNGLPTSTLKVKGNCEFTDMLMSCKSTFVGLMVETGGIRMPFYVDSFDYEFEDGAWVGTAQLLGIYDILNYIVIWPTWWLPLAAQPFSHAIYIGGLCTCIEAMIMENSLRLQSGIWEFVNNVVSLNPDMRAWIGTLLQSNGNIFDMLKTPIYVVRTNPLLDTSPLVARTVRMETCGAVIDDITRAYGVTVSVDLWLPGDEQPDYWTKNFASMRLTQPTYVVTVKDRSRITGPTGTVIDSAVRQVVDVAGSFFGDLLPIIQKVPGRDGVYISEQLGVDYVGPWALLIAPEPGEKGNVVTCRISFHTPKGWQHIIGGRSPKWL…
Morpher26	pham_1	MSLASTITSLEDAERLWNTAMARRALREQERLKPVLTRLWDGDMTLRGVVAGERGGDFEFIENDTGTASLQLSLDHHMAKWVMNFRGRAKRNVIVTFDKQGARWSGFMDHYRVVREENGDVYLDIVFKHDYEQAKHILCWCNPFLRPELQFPKLWIVFGPAKWCLLLTLFVNILRLETSLWTLPDNPLDPTEWMPLSFNISNWRNIVKPFPLIGDNSNLTIVFSRFQSFHDVAKKALADAQLTVVCRRYLKGEDPHPFEDLRGELNIGPLEDLLSLIPIRHGCLVWDIVDNSGWGSETAFGGSFLTGFIRAMVNIASDGMTEGVDIFTGDPTFPGEYYTPGFLGTSPQAPWIVFEEGPYTGIKSSEFKYFEATDTSFVAGGESMPGVNEAISAAVNMGG…
Morrow	pham_1	MSTSTITSLEDAERVWNTAMARRALREQERLKPVLTRLWDGDMRLRGHVAGERGGDFEFIENDTGTASLQLSLDHHMAKWVMNFRGREKRNVIVTFDKQGARWSGFMDHYRVVREENGDVYLDIVFKHDYEQAKHILCWCNPFLRPELQFPKLWIIFGPAKWCLLLTLFVNILRLETSLWTLPDNPLDPTEWMPLSFNISNWRNIVKPFPLIGDNSNLTMVFSRFQSFHDIAKSTLEDAQLTIVCRRYLKGEDPHPFEDLRGELNIGPLEDLLSLIPIRHGCLVWDIVDNSGWGSETSFGGSWLTGFIRAVVNIASDGMTEGVDVFTGDPTFPGEYYTPWFLGTSPQAPWIVFEEGPYTGIKSSEFKYFEATDTSFVAGGESMPGVNEGISAGVNMGGD…
MosMoris	pham_1	MPTLADLEIARPTIQEHRRRKKALKQAMPSLHLWVNPPDGETGDGLMWLGRVDLRDAEAYEFPFKNNEPSAGTVTVRADHYIAKKVASIPNDPDMCKNVVITVDLYGGTLRWSGLMHHWTVNSPEGSDYITLSFNDDLQFLDFMLAPPNPALPIPIFQFPRVWPMFGPTRWCVATLILLQIIRLEGHPWTLPDDPFDLEQWFDLVNWGDWQVHVKGVSFLTDDSLWTLLASRMNTVTSVIADALDDAQLTIVYRRIMRNWGETVTGLLDNNVKHGALVFEIVDRSGWALPEGTFFEGTAAAGFFRSVLTWGSGFIEDSLTMVTTTDELYPDEYYQTSWMSTLAAAPGVVVRDSRLVDLQSEVSHSPPTAVSVVVGGDNPAADAIARLIIESVGNLLGYF…
Mosby	pham_1	MAALAEINPPDDTVVTFYGKTYGIAGVSSDYIEVTAEFPRNAVETATIVLKHSDPMVPHVMKCYEEVVPVTIEIGAMRWSGRVDTFDYAMKDGEYTVTLQCVGDYNWFNKILVWPNWLLPIQVQIPSRAVFIGPAITCLKTMIGEQCLRLQLGMWELVNNLGSGNLDWQAWFGTALMSDGNPLDTLMTPIVVVPTNPLFDTSPWISINGRMDSVATLAEQTLKDLGLHLTASLWLPGDPQPKGLLFPLKKATIVVDVVDRSGVTGPTGTFIDGLIKDVVDLQESVLGKVLAPFLNPGNAYAPEGVNIAPTLGVNFVKPWALFVDHPRGGLTEFHLNGHHPLAHTIIGGGKSPKWLNDLINATMSFFVDIIQIVIGITGVPSGIFDGTFDDILLAFQLIE…
Mova	pham_1	MSKFERETAAWQSALQSGDPNRIARTARALTERKSKVDTSFRFTVCDKFWQPMGAVGGDLIEASGADPRNDVETGRIVLKGNSPLIPLFMDCKKTMVGVIVETAGLRYAFYTKNHTYEYRDSAWTGTAELRGIRDILNYYVIWPSWWLPIQAQPFSHAIFVWALQTVVENMVAECALRLQSGWLEFINNGLSLNPDIRAWFGTVLQALSRDGLSVQAFTRMLRTPVYVSRTNPLLDTSPMVARTVRMETVQAVIKDVTQSYGVDTRMDLWLPGDPQPDRWANLDQPTYVFSTVDRSQITGPTKTVLDSVLRTTIDLGGSLGDIFKPVIKQVPGMDGVFYAPALGVDFEQPYAYFVAPEPGEDTGIDACTITDHTPEGWQHIIGGRSPKWLNDLMNATFA…
Mowgli	pham_1	MSMLMPAGYAGASPKRDPIATWNQVNARRRVLDEEAKSPSLYRLWDKRMNYIGTVHTHKSFDAEEMQHDTGEGTIVLRGSDWLVNFLRTDVRAEEDLNFTVDPYPHRRNWRWRWGFKVTDVEVGRSEDGEVTVTLHLMHNREHWKHILFGATVFAPPEAQPIKCFLLPANCRTAVATAGAANLARLFNPALAVFTNLLNPGAYVGAALGLGVPGNFSFLNHPIQMQFVNPITDTSRLTVLMSRWQDAHSVTEAMLRDAGCQVRAYTWLEEDEDSPHPELAMLIGEQLARPRRNCIVLACEERAQYQGITGLAPDGAIKLIAATGDDLITNTLFPEYDENGDGVTDPLIRKWLGAAPAVPSLVFRDGPRSAIVSSSHHMYKSKAKHIMTGGKSPAWLNQV…
Mozy	pham_1	MSKFERETAAWQSALQSGDPNRIARTARALTERKSKVDTSFRFTVCDKFWQPMGAVGGDLIEASGADPRNDVETGRIVLKGNSPLIPLFMDCKKTMVGVIVETAGLRYAFYTKNHTYEYRDSAWTGTAELRGIRDILNYYVIWPSWWLPIQAQPFSHAIFVWALQTVVENMVAECALRLQSGWLEFINNGLSLNPDIRAWFGTVLQALSRDGLSVKAFTRMLRTPVYVSRTNPLLDTSPMVARTVRMETVQAVIKDVTQSYGVDTRMDLWLPGDPQPDRWANLDQPTYVFSTADRSQITGPTKTVLDSVLRTTIDLGGSLGDIFKPVIKQVPGMDGVFYAPALGVDFEQPYAYFVAPEPGEDTGIDACTITDHTPEGWQHIIGGRSPKWLNDLMNATFA…
MrGordo	pham_1	MPAPAADMTTLAGHQQLWDTVMKRRQKREDERLAPPLIRLWDGDYKLRGQLVGERSHKFEFIENETGTASITISLDHYLAKWIASHKGRARRNVHVSFDKQGARWTGRMDHYDIVRTKEGDVYMEVVFKHDYEELKHIYVWANPFLRPEFQFPKLWVMFGPAKWALLLTLFVNILRLETSLWTLPDNPLDISEWFPFSLNPGNWRNIVKPFPFLADNSPLTIVFSRFKSFHDTAKNVLADSQLTIVCRRYFHGEDPHPFAELSGELGLPLIEGIASLIPLRHGCLVWDIVDNSGWGSETAFGGSLLTGLVRAVMNIASDGMTEGIDIYTGLPTYPGEYYTPGFLGTFPKAPHVVFMESPYTGIESSKFTYTEATDTSFVLGGRSMPGVNETISAGINMG…
MrMagoo	pham_1	MVHASVEPTSGGDLMTAPVLDRIAELDSISTEVESYRDQLMWMRLAKPMITFYRNPDDGSEGLEYYGRVAYQDTIKASFPFKKNVSAQGVLELRFDHYISEWLRDVPEDPMAKKNIVIRVDFFGGKLRWTGLLHHHAKKMRDGMAYMEFTFNDDLQFLQFLLGPPNPALPIPVFQWPRVLPILGPAKWACSIMVLLNLIRVQGHLWTLPDDPFDLSQWLSILPTEWENWQVHIKCNPLALDDSSLWTVLGTRMNPIDAVLADALEDAQLTIRWRRIFSDEGESETGLLFVETVANGALVFEIVDDSGYFNPLLGGTFLGGTIMDGMVRSVAVYVGGFIEDTASVLTDDETYHPDEYYGSGWLATLAQMPWLVIRDSSWSPIETSELTWSPATAVSVIVG…
Mryolo	pham_1	MPAPAADMTTLAGHQQLWDTVMKRRQKREDERIAPPLIRLWDGDYKLRGQLVGERSHKFEFIENETGTASITISLDHYLAKWIASHKGRARRNVHVSFDKQGARWTGRMDHYDIVRTKEGDVYMEVVFKHDYEELKHIYVWANPFLRPEFQFPKLWVMFGPAKWALLLTLFVNILRLETSLWTLPDNPLDISEWFPFSLNPGNWRNIVKPFPFLADNSPLTIVFSRFKSFHDTAKNVLADSQLTIVCRRYFHGEDPHPFAELSGELGLPLIEGIASLIPLRHGCLVWDIVDNSGWGSETAFGGSLLTGLVRAVMNIASDGMTEGIDIYTGLPTYPGEYYTPGFLGTYPKAPHVVFMESPYTGIESSKFTYTEATDTSFVLGGQSMPGVNEIISAGINMG…
MsGreen	pham_1	MANTDWQSILAAADGDEWAAFSSLEDQAQQVRDQHAGIRRAKPLIRLWMNNPDGDAGLVYVGRVDYDDTINGSFPFKNNTPSQGILNLRDDHYLAVWLKRLPNDPALKKNVVITVDFYGGKKRWSGLLDHWKIVTKEHVKQLEVTFNDDLTFLQYLLCPPNPFLPIPVLQFPRIFGLAGPAKWTISVLILINLMRVQGNWWNLPDDPFDLESWDDAFDWSDWQCFVKANSFLLDDSSLWTFVSSRMNPIDSVIADSLDDAQLTITYRRILTDDGEVSDIPGVPNPKNGALVFEVVDNSNATALEGTFFEGTIVDGFARSVLVYGGGFVEDTLSTVGDDQTLQPDEYYQSGFLATMAKMPWLVVRDNEWTPIESSDLSWGPAKNVSVVVGGDNPAADAIA…
MuchMore	pham_1	MSHGTITTLEDANRVWNTVMAQRAMREAERLKPPLVRLWNGDMVLRGVVAGERGGDFEFIENDTGTASIQLSLDHHMAKWVMNFKGRDKRNVIITIDKQGARWSGFMDHYRVVREENGDCYLDVVFKHDYEQAKHILVWCNPFLRPELQFPKLWIIFGPAKWCLLLTLFVNILRLETSLWTLPDNPLDPTEWMPLSFNISNWRNIVKPFPLLGDNSNLTIVFSRFQSFHDVAKKTLQDAQLTIVCRRYLHGEDPHPFEDLRGELNIGPLEDLLSLIPIRHGCLVWDIIDNSGWGSETAFGGSWLTGFIRAVVNIASDGMTEGIDVFTGDPTFPGEYYTPWFLGTSPQAPWIVFEEGPYTGIKSSEFKYYEATDTSFVAGGESMPGVNEAISAAVNMGGD…
Muddy	pham_1	MSDAGGWVTHADLTFERLKGNSLFAAMEAAKEESGPPDPRNNPLRALRYARTRRNVIVKSYKQRPLIRVWDKNHDYIGRITAEKSVDWQELMYSPGSAKILLRRNNWLSDFLIKDVRADEDLHITIDPRPTKRSWETRWGGKVTAAHIRRTSDGAHEIELECISNWTHWQHLIFQANPVLPPEIQLPKIFIFPMNIRTSATYTAILNLARNYVPLMSIPTNLFNPGHWLVPIIDPALPTSQNPGLLGNFSMLDWPVQMAFVNPAIDQSRFSFVTARWTMADVATDPLFRDAGCFLRAYTFLTEDETSPHRELADLIGERAARPNRNCVVLAVLNKSGHTGPTGTLLDGIIDLVASTLDDGITEMVFPIDRDSDGITDPLFRKWLGVAPAKPKVVFRDGE…
Mufasa	pham_1	MTATLLEPPRIGVNGPPDPVRDPISAYTYLDSRREVIDEEARARPLIRLWDKQMQYIGTVAAEKSVDAEEMLHDTGTGDIVLRGDDWLVEFMRSDVRKDEDLHITIDPYPHRRNWRWRWNAKVTNVRVKRGEDGLRTVTLECSHNREHWKHLYFGATPFMPPEVQPLRAWLLPGNTRTIIATTGFINLARNYCPLLALPTQVLNPGAWLGEGSNPLNLNPLNWPVQMQFVNPVFDQSRFSVIMSRWADAHSVTEAMLKDAGCNVRAYMWLPEDEDSPHPELAAIVGEKLARPTRACIVLAVEDNSGRTGWSGTAADGFMQLIGVTGDDMIREVIGQIDDKGRIIDPITKATLFGKLLGTAPSIPSVVFRDTEHSSIITAEHSMFRAKAQKILTGGKSPG…
Mulciber	pham_1	MSGLTSAEQAAELWMKIQKRHEARERERLKHPEIELRDGDFRLRGLVAGERMIEWEFIENETGTATLELSLDHYLAQWVMNHRGRAKRNVIIVIEKQGARWSGLMDHYRVVKTDQGDAYLEIVFLHDFEQAKHIRVWCNPFLRPELQFPKAWIIFGPAKWCLLVTLFVNLLRLETSLWTLPDDPTDLNEWMGPSFNPANWRNIVKPFPFLLDNSPITLVFSRFGTFYDTAKQILEDHQLTLTCRRYIKDRDPHPFNDLKGLWGIDLVEDLLQLIPLRDGCVVWDIEDNSGWGTETAFGGSWLTGFVRAIVHLAGDGQVEGVDVFSGDYTYPGQYYNPLFLGTSPVAPWVVLEEGPLTGIKSSEFSYYEATDTSFLAGGQSAPGINEGISALINIGGDLL…
Mule	pham_1	MPAPAADMTTLAGHQQLWDTVMKRRQKREDERIAPPLIRLWDGDYKLRGQLVGERSHKFEFIENETGTASITISLDHYLAKWIASHKGRARRNVHVSFDKQGARWTGRMDHYDIVRTKEGDVYMEVVFKHDYEELKHIYVWANPFLRPEFQFPKLWVMFGPAKWALLLTLFVNILRLETSLWTLPDNPLDISEWFPFSLNPGNWRNIVKPFPFLADNSPLTIVFSRFKSFHDTAKNVLADSQLTIVCRRYFHGEDPHPFAELSGELGLPLIEGIASLIPLRHGCLVWDIVDNSGWGSETAFGGSLLTGLVRAVMNIASDGMTEGIDIYTGLPTYPGEYYTPGFLGTYPKAPHVVFMESPYTGIESSKFTYTEATDTSFVLGGQSMPGVNEIISAGINMG…
Munch	pham_1	MSGLTSAEQAAELWMKIQKRHEARERERLKHPEIELRDGDFRLRGLVAGERMIEWEFIENETGTATLELSLDHYLAQWVMNHRGRAKRNVIIVIEKQGARWSGLMDHYRVVKTDQGDAYLEIVFLHDFEQAKHIRVWCNPFLRPELQFPKAWIIFGPAKWCLLVTLFVNLLRLETSLWTLPDDPTDLNEWMGPSFNPANWRNIVKPFPFLLDNSPITLVFSRFGTFYDTAKQILEDHQLTLTCRRYIKDRDPHPFNDLKGLWGIDLVEDLLQLIPLRDGCVVWDIEDNSGWGTETAFGGSWLTGFVRAIVHLAGDGQVEGVDVFSGDYTYPGQYYNPLFLGTSPVAPWVVLEEGPLTGIKSSEFSYYEATDTSFLAGGQSAPGINEGISALINIGGDLL…
Mundrea	pham_1	MSLASTITSLEDAERLWNTAMARRALREQERLKPVLTRLWDGDMTLRGVVAGERGGDFEFIENDTGTASLQLSLDHHMAKWVMNFRGRAKRNVIVTFDKQGARWSGFMDHYRVVREENGDVYLDIVFKHDYEQAKHILCWCNPFLRPELQFPKLWIVFGPAKWCLLLTLFVNILRLETSLWTLPDNPLDPSEWMPLSFNISNWRNIVKPFPLIGDNSNLTIVFSRFQSFHDVAKKALADAQLTVVCRRYLKGEDPHPFEDLRGELNIGPLEDLLSLIPIRHGCLVWDIVDNSGWGSETAFGGSFLTGFIRAVVNIASDGMTEGVDIFTGDPTFPGEYYTPWFLGTSPQAPWIVFEEGPYTGIKSSEFKYFEATDTSFVAGGESMPGVNEAISAAVNMGG…
Murai	pham_1	MADVTISYSDWEPEPERLARLERARQEILYGDPMTAADAAERLAEEESVISQEWVVSIHDKLWQRAGEFGEDVISLEGSDPRNGLPTSTLKVKGNCEFTDMLMSCKSTFVGLMIETGGIRMPFYVDSFDYEFEDGAWVGTAQLLGIYDILNYIVIWPTWWLPLAAQPFSHAIYIGGLCTCIEAMIMENSLRLQSGIWEFINNVVSLNPDMRAWIGTLLQSNGNIFDMLKTPIYVVRTNPLLDTSPLVARTVRMETCGAVIDDITRAYGVTVSVDLWLPGDEQPDYWTKNFTSMRLTQPTYVVTVKDRSRITGPTGTVIDSAVRQVVDVAGSFFGDLLPIIQKVPGRDGVYISEQLGVDYVGPWALLIAPEPGEKGNVVTCRISFHTPKGWQHIIGGRSP…
Murica	pham_1	MAALAEINPPDDTVVTFYGKTYGIAGVSSDYIEVTAEFPRNAVETATIVLKHSDPMVPHVMKCYEEVVPVTIEIGAMRWSGRVDTFDYAMKDGEYTVTLQCVGDYNWFNKILVWPNWLLPIQVQIPSRAVFIGPAITCLKTMIGEQCLRLQLGMWELVNNLGSGNLDWQAWFGTALMSDGNPLDTLMTPIVVVPTNPLFDTSPWISINGRMDSVATLAEQTLKDLGLHLTASLWLPGDPQPKGLLFPLKKATIVVDVVDRSGVTGPTGTFIDGLIKDVVDLQESVLGKVLAPFLNPGNAYAPEGVNIAPTLGVNFVKPWALFVDHPRGGLTEFHLNGHHPLAHTIIGGGKSPKWLNDLINATMSFFVDIIQIVIGITGVPSGIFDGTFDDILLAFQLIE…
Murphy	pham_1	MAALAEINPPDDTVVTFYGKTYGIAGVSSDYIEVTAEFPRNAVETATIVLKHSDPMVPHVMKCYEEVVPVTIEIGAMRWSGRVDTFDYAMKDGEYTVTLQCVGDYNWFNKILVWPNWLLPIQVQIPSRAVFIGPAITCLKTMIGEQCLRLQLGMWELVNNLGSGNLDWQAWFGTALMSDGNPLDTLMTPIVVVPTNPLFDTSPWISINGRMDSVATLAEQTLKDLGLHLTASLWLPGDPQPKGLLFPLKKATIVVDVVDRSGVTGPTGTFIDGLIKDVVDLQESVLGKVLAPFLNPGNAYAPEGVNIAPTLGVNFVKPWALFVDHPRGGLTEFHLNGHHPLAHTIIGGGKSPKWLNDLINATMSFFVDIIQIVIGITGVPSGIFDGTFDDILLAFQLIE…
Murucutumbu	pham_1	MYVQNGRKLWVPPACGANGVPDPVKNPIEAFRYLDLKRELIDAEAREKPLIRLWDKAFKYIGTVAAEKSVDAEEMLHDTGQGDIVLRGDDWLVEFMRTDVRREEDLHVTIDPYPHRRNWRRRWHAKVTNVRVARNENGQRTVTLECAHNREHWKHLLFGATPFSLPEVQPLRAWLLPGNTRTIVSTTGFINLARNYWPLLALPTQVMNPGAWIGQASNLANLNPLNWPVQMQFVNPIFDRSRLSVLMSRWNNAHDVCDALLKYAGCHVRAYCWLEEDEDSPHPELAAIVGEKLARPTRNCIVLAVEDMSGTTGVTGTALDGALDLIAVSADNILSTLVHIDRDGDGVDDPFIRKLLGVAPATPDLTFRDHEYSSIISSEHSMFRAKAQKILTGGRSPGW…
Museum	pham_1	MPAPAADMTTLAGHQQLWDTVMKRRQKREDERIAPPLIRLWDGDYKLRGQLVGERSHKFEFIENETGTASITISLDHYLAKWIASHKGRARRNVHVSFDKQGARWTGRMDHYDIVRTKEGDVYMEVVFKHDYEELKHIYVWANPFLRPEFQFPKLWVMFGPAKWALLLTLFVNILRLETSLWTLPDNPLDISEWFPFSLNPGNWRNIVKPFPFLADNSPLTIVFSRFKSFHDTAKNVLADSQLTIVCRRYFHGEDPHPFAELSGELGLPLIEGIASLIPLRHGCLVWDIVDNSGWGSETAFGGSLLTGLVRAVMNIASDGMTEGIDIYTGLPTYPGEYYTPGFLGTYPKAPHVVFMESPYTGIESSKFTYTEATDTSFVLGGQSMPGVNEIISAGINMG…
Mutaforma13	pham_1	MSKFERETAAWQSALQSGDPNRIARTARALTERKSKVDTSFRFTVCDKFWQPMGAVGGDLIEASGADPRNDVETGRIVLKGNSPLIPLFMDCKKTMVGVIVETAGLRYAFYTKNHTYEYRDSAWTGTAELRGIRDILNYYVIWPSWWLPIQAQPFSHAIFVWALQTVVENMVAECALRLQSGWLEFINNGLSLNPDIRAWFGTVLQALSRDGLSVQAFTRMLRTPVYVSRTNPLLDTSPMVARTVRMETVQAVIKDVTQSYGVDTRMDLWLPGDPQPDRWANLDQPTYVFSTVDRSQITGPTKTVLDSVLRTTIDLGGSLGDIFKPVIKQVPGMDGVFYAPALGVDFEQPYAYFVAPEPGEDTGIDACTITDHTPEGWQHIIGGRSPKWLNDLMNATFA…
Mynx	pham_1	MYVQNGRKLWVPPACGANGVPDPVKNPIEAFRYLDLKRELIDAEAREKPLIRLWDKAFKYIGTVAAEKSVDAEEMLHDTGQGDIVLRGDDWLVEFMRTDVRREEDLHVTIDPYPHRRNWRRRWHAKVTNVRVARNENGQRTVTLECAHNREHWKHLLFGATPFSLPEVQPMRAWLLPGNTRTIVSTTGFINLARNYWPLLALPSQVMNPGAWIGQASNLANLNPLNWPVQMQFVNPLFDRSRTSVLMSRWSNAHDVCDALLKYAGCHVRAYCWLEEDEDSPHPELAAIVGEKLARPTRNCIVLAVEDMSGTTGVTGTAIDGVLDLIAVSADNILSTLVHVDRDGDGVDDPFIRKLLGVAPAPPDITFRDHEYSSIISSEHSMFRAKAQKILTGGRSPGW…
MyraDee	pham_1	MADARGGLSTLADHDALWNKIQARRCKVEQERLAPPWVRLWDGDYRLRGEVAGWRAIDYEFIENDTGTASLKLSLDHYLAKWVMDFRGRAKRNVHVTIDKQGSRWSGFMDHYRVVREKGGDAYLEIIFKHDYEQAKHILCWSNPFLRPELQFPKLWVVFGPAKWCLLLTLFVNLLRLETSLWTLPDNPLDINEWMPFSFNPGTWRNIVKPFPLLGDNSNLTIVFSRFKTWHDVAQKVLQDAQLTVVTRRYLDGDPHPFSNLTGELDMVWAEDLFSLIPIRHGCLVWDIVDNSAWGTETAFGGSLLTGLIRAVVNIASDGYTEGVDVFTGDPTYPGQYYTPWFLGTSPQAPWVVFEEGPLTGIESSEFQYFEATDTSFVTGGHSMPGINEGISAGVNMAG…
Myrale	pham_1	MARVGYEDPANLHARLRADPYNAATAAQMAALAEINPPDDTVVTFYGKTYGIAGVSSDYIEVTAEFPRNAVETATIVLKHSDPMVPHVMKCYEEVVPVTIEIGAMRWSGRVDTFDYAMKDGEYTVTLQCVGDYNWFNKILVWPNWLLPIQVQIPSRAVFIGPAITCLKTMIGEQCLRLQLGMWELVNNLGSGNLDWQAWFGTALMSDGNPLDTLMTPIVVVPTNPLFDTSPWISINGRMDSVATLAEQTLKDLGLHLTASLWLPGDPQPKGLLFPLKKATIVVDVVDRSGVTGPTGTFIDGLIKDVVDLQESVLGKVLAPFLNPGNAYAPEGVNIAPTLGVNFVKPWALFVDHPRGGLTEFHLNGHHPLAHTIIGGGKSPKWLNDLINATMSFFVDIIQ…
Myxus	pham_1	MMSGLATRKQADDLWKLIQQRRAKRELERLAAPLVELRDGDFRLRGEVAGYRRLKWEFEENETTPATLQLPLDHYLAKWVMNHRGRAKRNVILNVEKQGARWTGMMDHYRVVKEDSGDQYLEIVFLHDFEQVKHIRVWCNPFLRPELQFPKIWIIFGPAKWCLLVTLFVNLLRLETSLWTLPDDPTDINEWMGPSFNPANWRNIVKPFPFLADNSAITMVFSRFGTFYDTAKQILTDHQLTLTCRRYIKDRDPHPFNDLKGVWGIDPVEDLLQLIPLRDGCVVWDIEDNSGWGTETAFGGSWLTGFVRAIVQLASDGQVEGVDVFTGDYTYPGEYYNPFFLGTSPRAPHVVFEEGPVTGIKSSEFSYYEATDTSFLAGGQSAPGINEGISALVNIGGDL…
NEHalo	pham_1	MPAPAADMTTLAGHQQLWDTVMKRRQKREDERIAPPLIRLWDGDYKLRGQLVGERSHKFEFIENETGTASITISLDHYLAKWIASHKGRARRNVHVSFDKQGARWTGRMDHYDIVRTKEGDVYMEVVFKHDYEELKHIYVWANPFLRPEFQFPKLWVMFGPAKWALLLTLFVNILRLETSLWTLPDNPLDISEWFPFSLNPGNWRNIVKPFPFLADNSPLTIVFSRFKSFHDTAKNVLADSQLTIVCRRYFHGEDPHPFAELSGELGLPLIEGIASLIPLRHGCLVWDIVDNSGWGSETAFGGSLLTGLVRAVMNIASDGMTEGIDIYTGLPTYPGEYYTPGFLGTYPKAPHVVFMESPYTGIESSKFTYTEATDTSFVLGGQSMPGVNEIISAGINMG…
NaSiaTalie	pham_1	MSGLTSVREAEDLWQKIQLRRCKREQERLKPADVELRDGDFRLRGMVAGERLLEWEFIENETGTATLQLSLSHYLSKWVMNHRGRAKRNVILNIEKQGARWTGMMDHYRVVKTDSGDAYLEIVFLHDFEQTKHIRVWCNPFLRPEVQFPKVWIIFGPAKWCLLVTLFVNLLRLETSLWTLPDDPTDINEWMGPSFNPANWRNIVKPFPFLADNSPVTMVFSRFGTFYEVAKRFLEDHQLTLTCRRYIKDRDPHPFEDLKGVWGIDPVEDLLQLIPLRDGCVVWDIEDNSGWGTQTAFGGSWLTGFLRAAVTLAGDGQVEGVDVFTGDYTFPGEYYSPYFLGTSPKAPHVVFEEGPLTGIKSSEFSYYEATDTSFLAGGQSAPGINEGISTLVNMGGDFL…
Naca	pham_1	MSGLVTLEDHEALWQKIQARRCERERERLAPVLIRLWDGDYRLRGQVAGERAGSFEFIENDVGTAFLELSLDHYLSKWILNHRGRAKRNVHVTFDKQGARWAGRMSSYRVVRTEGGDAYLEVNFVHDYEQAKHILCWSNPFLRPELQFPKMWIIFGPAKWCLLMTLFVNILRLETSLWTLPDNPLDPSEWFPLSINISNWRNIVKPFPFLGDNSNLTIIFSRFKPFFDVAKDVLADAQLTMTCRRYLHGEDPHPFEDLRGELNIGPLEDLLSLIPIRHGCLVWDIVDNSGWGTETAFGGSLLTGLIRAVVSIAADGTTENIDVFHQDPVFPNQYYRPGWRGTLPNAPHVVFLDGKYTGIKSSEYEYVEATSTSFVGGGHSMPGINEAISAAINIGGDFL…
Naira	pham_1	MPAPAADMTTLAGHQQLWDTVMKRRQKREDERIAPPLIRLWDGDYKLRGQLVGERSHKFEFIENETGTASITISLDHYLAKWIASHKGRARRNVHVSFDKQGARWTGRMDHYDIVRTKEGDVYMEVVFKHDYEELKHIYVWANPFLRPEFQFPKLWVMFGPAKWALLLTLFVNILRLETSLWTLPDNPLDISEWFPFSLNPGNWRNIVKPFPFLADNSPLTIVFSRFKSFHDTAKNVLADSQLTIVCRRYFHGEDPHPFAELSGELGLPLIEGIASLIPLRHGCLVWDIVDNSGWGSETAFGGSLLTGLVRAVMNIASDGMTEGIDIYTGLPTYPGEYYTPGFLGTYPKAPHVVFMESPYTGIESSKFTYTEATDTSFVLGGQSMPGVNEIISAGINMG…
Nairb	pham_1	MSVATLQRTRAATDEIRRRRKCMQRAQTEVSIYTNIPHEVGLAFRGKVSVNDIAQSRWPKRKNVSSAGFFKVRANHPMAKLILRIPNTPEECKNVVVRVDKFGGAWRWTGMMHHWEATTEDGVDYVTAHFNDDMQVLQFTLGPPNPILPIPLFQGPRDYFSFGPGIWTSSTFLFLNFWRNQGNFFELPDDPFDLDQYDNAIDFSDWQVHIKCKPFLTDTSLWTFIGSRMNSADTVILDTLDDGQLCLDYRRIFTGEGETVDGLLDNNIANGALVFEITDRSGWTLPDGTFFDGTVVGGLARSVLTWTAGGVESVLDVVVDEQTLYPDEYWQSGFLGSFASAPTVGIADSFYNDLQSTVTHSPATAVKITVGGDNPTADAIAKLIIETVGNLLGYFLLFG…
Naji	pham_1	MSGLTSVAQAEDLWRKIQLRRCKREQERLKPPDVELRDGDFRLRGLVAGERLLEWEFIENETGVATLQLSLSHYLAKWVMNHRGRAKRNVILNVEKQGARWSGMMDHYRVVKEDSGDCYLEIVFLHDFEQTKHIRVWCNPFLRPELQFPKIWIIFGPAKWCLLVTLFVNLLRLETSLWTIPDDPTDIWEWMGPSFNPSKWRNIVKPFPFLLDNSPITMVFSRFGTFYDTAKQILENHQLTLTCRRYIKDRDPHPFDDLKGLWGIDPVEGLLQLIPLRDGCVVWDIEDNSGWGTETAFGGSWLTGFVRAVVNLAGDGQVEGVDVFTGDYTFPGEYYSPWFLGTSPRAPHVVFEEGPLTGIKSSEFSYYEATDTSFLAGGQSAPGINEGISALVNIGGDLL…
Nala	pham_1	MAALAEINPPDDTVVTFYGKTYGIAGVSSDYIEVTAEFPRNAVETATIVLKHSDPMVPHVMKCYEEVVPVTIEIGAMRWSGRVDTFDYAMKDGEYTVTLQCVGDYNWFNKILVWPNWLLPIQVQIPSRAVFIGPAITCLKTMIGEQCLRLQLGMWELVNNLGSGNLDWQAWFGTALMSDGNPLDTLMTPIVVVPTNPLFDTSPWISINGRMDSVATLAEQTLKDLGLHLTASLWLPGDPQPKGLLFPLKKATIVVDVVDRSGVTGPTGTFIDGLIKDVVDLQESVLGKVLAPFLNPGNAYAPEGVNIAPTLGVNFVKPWALFVDHPRGGLTEFHLNGHHPLAHTIIGGGKSPKWLNDLINATMSFFVDIIQIVIGITGVPSGIFDGTFDDILLAFQLIE…
Nanosmite	pham_1	MTAPVLDRLAELDGIDDAVRSWREELTWMRMAKPMITFYRNPESGSGLEYYGRVAYQDTIRASFPFKKNVSAQGVLELRFDHYISEWMRSIPEDPNAKKNVVIRIDFFGGKLRWTGLLHHVSKKMRDGMAYMELTFNDDLQFLQFLLGPPNPALPIPVFQWPRVLPILGPAKWACSIMVLLNLIRKEGNLWQIPDDPFDLSQWISLSPTEWDNWQVHIKCNPLPLDDSSLWTVLGTRMNPIDSVLADALDDAQLTIRWRRVFTDEGESETGLLFVAEPANGALIFEIVDDSGYYNALLGGTFLGGTIMDGMVRSVVQYIGGFVEDTGQMLTDDESYAPDEYYGSGWLATLAQMPWLVIRDSSWSPIETSELTWSPATAVSVVVGGDNPAADAIARLIIE…
Nazo	pham_1	MPRVDNLGDYLDLAEIQRKLLSNNPYEQMDAARQVAEVDSNPPGEVSCTVRYNDYRHAGDASNRKSLQVSWPRLTVPTGKLVLDGDDGLADVVLNCHETVVPVVIDSGPLRWSGRVDVAHDKFGDPDEPDTIECELIHDKVWLTRAVAFPWWFMPLQWQGPPTRGVAFGNAISVIKYLFGSQFYRIQLGLWELVNNLLSLNLDWRNYFGTLLMQNPGEQLELRDVVQMATTPVYIVPSAGWNDTSPFISLNWRMDELLQLVTKTCEDNGLTIEVYLWEEGMPQPDPLAERLNLLRVPTIVVDVKDRMQVTGISGTAFDGLQRTFVDLLGSMFGEVLKPFLDPNNEAAYAPDGVNIAPALGVHAIKPWCVFNADHKRSGVRGVVSHHHPIAWRTITGGKS…
NearlyHeadless	pham_1	MSGLATLADHEALWNKLQARRCAREQARLAPVLTRLWDGDYQLRGQVAGERAGSFEFIENDVGTAFLQLSLDHYLAKWIMNHRGRAKRNVHVTFDKQGARWAGRMANYRVVREESGDCYLEVNFVHDYEQAKHILCWSNPFLLPELQFPKLWIIFGPAKWCLLMTLFVNILRLETSIWTLPDNPLDPSEYFPLSLNISTWRNIVKPFPFLGDNSNLTIVFSRFKKFYDLAKPILDDSQLTIECRRYLHGEDPHPFEDLRGELNIGPLEDLLSLIPIRHGALVWDIIDNSEWGTETAFGGSLLTGFVRAMVHIASDGLTEGVDVFTGDATYPGEYYRPGFFGTNPKAPWVVFQEGKYTGIKSSEFEYTEATDTSFVGGGHSMPGINEGISALVNIGGDFL…
Nebkiss	pham_1	MINMALQVASMEDLQRILDRTIAEKAAPNPSDPLSAYRYLEARRNMYREQKRQRPLLRLWDKNMNSIGTIAQEKSVRVEELMADSGTATCVIRRDNWLSDFMLYDRRAEEDLHFTLDPIPTNRSWRTRWGGKVTGVNAKRDANGLHTVEMEMIHNREHVKHILGGANPIFPPEIQFPKMFILPWNCRTAVSMMLFINLARQFFPLLSIPTNMFNPGAWLGVGDVIGGFDPLAWPIQVQFLNPLFDQSRTEILTARWNDMHTITQEPLEDAGCMIRAYTFLTEDKESPHPELHLGLKNAPIVGPILEKISEKTGLPTDVDELARPHRNAVILAVEDKSGVTGPTGTLLDGPINLIASTADDLITESLASVIDLDKDGDGKTDPLIRKWLGVAPKPPWVVF…
Nebs	pham_1	MSTSTITSLEDAERVWNTAMARRALREQERLKPVLTRLWDGDMRLRGHVAGERGGDFEFIENDTGTASLQLSLDHHMAKWVMNFRGREKRNVIVTFDKQGARWSGFMDHYRVVREENGDVYLDIVFKHDYEQAKHILCWCNPFLRPELQFPKLWIIFGPAKWCLLLTLFVNILRLETSLWTLPDNPLDPTEWMPLSFNISNWRNIVKPFPLIGDNSNLTMVFSRFQSFHDIAKSTLEDAQLTIVCRRYLKGEDPHPFEDLRGELNIGPLEDLLSLIPIRHGCLVWDIVDNSGWGSETSFGGSWLTGFIRAVVNIASDGMTEGVDVFTGDPTFPGEYYTPWFLGTSPQAPWIVFEEGPYTGIKSSEFKYFEATDTSFVAGGESMPGVNEGISAGVNMGGD…
Necropolis	pham_1	MPRVENIGDYLDLAEIQRKLLSHNPHEVMQAARQVAEVDANPPGEVSCTVRYNTYKLAGEASNRKSLAVSWPRLTVPTGKLVLDGDDGLADVVLNCHETVVPVVVDCGPLRWSGRVDVAHDKFGDPNEPDTIECELIHDKVWLTRVVAFPWWFMPLQWQGPPTRGVAFGNAISVIKYLFASQFMRVQLGLWEFVNNLLSLNLDWRAMFGSLLMQNPGEELDLRDIVQMATTPVYVVPSAGWNDTSPFISLNWRMDELLQLVTKTCEDNGLTIEVYLWEPGMPQPDPFAEATNLLRIPTIVVDVKDRMQVTGITGTAFDGLQRTFVDLLGSMFGEALKPFLDPNNEAAYAPDGVNIAPVLGVHAIKPWCVFNADHPRSGVRGVVSHHHPIAWRTITGGKS…
NelitzaMV	pham_1	MAALAEINPPDDTVVTFYGKTYGIAGVSSDYIEVTAEFPRNAVETATIVLKHSDPMVPHVMKCYEEVVPVTIEIGAMRWSGRVDTFDYAMKDGEYTVTLQCVGDYNWFNKILVWPNWLLPIQVQIPSRAVFIGPAITCLKTMIGEQCLRLQLGMWELVNNLGSGNLDWQAWFGTALMSDGNPLDTLMTPIVVVPTNPLFDTSPWISINGRMDSVATLAEQTLKDLGLHLTASLWLPGDPQPKGLLFPLKKATIVVDVVDRSGVTGPTGTFIDGLIKDVVDLQESVLGKVLAPFLNPGNAYAPEGVNIAPTLGVNFVKPWALFVDHPRGGLTEFHLNGHHPLAHTIIGGGKSPKWLNDLINATMSFFVDIIQIVIGITGVPSGIFDGTFDDILLAFQLIE…
Nemo27	pham_1	MSTSTITSLEDAERVWNTAMARRALREQERLKPVLTRLWDGDMRLRGHVAGERGGDFEFIENDTGTASLQLSLDHHMAKWVMNFRGREKRNVIVTFDKQGARWSGFMDHYRVVREENGDVYLDIVFKHDYEQAKHILCWCNPFLRPELQFPKLWIIFGPAKWCLLLTLFVNILRLETSLWTLPDNPLDPTEWMPLSFNISNWRNIVKPFPLIGDNSNLTMVFSRFQSFHDIAKSTLEDAQLTIVCRRYLKGEDPHPFEDLRGELNIGPLEDLLSLIPIRHGCLVWDIVDNSGWGSETSFGGSWLTGFIRAVVNIASDGMTEGVDVFTGDPTFPGEYYTPWFLGTSPQAPWIVFEEGPYTGIKSSEFKYFEATDTSFVAGGESMPGVNEGISAGVNMGGD…
Nenae	pham_1	MAVEQSDLDVWRAAVQSGNPYRMATTARWLTEKKSKVDTEFRFTVCDKMWQPIGYVGNDLMEGSGASPVNDTPTGRLVLKGNSPLIPMFMDCRNTLVGVIVETAGIREAFYTKVHRYRYENSEWTGTVELRGIWDILNYYVIWPSWWLPIQAQPISHAVFMWALQTVLENMVAECAIRLQSGWLEFINNGLSLNPQLKAWLGTVLQALKRDGLSIDTFTRMLRTPMYVKRTNPFLDTSPMAAETVRMETVGQVIKRITRPYGVTGSVDLFLPGDPQPDQWVTLDQPTYVFSTRDGSQIEGPTKTVADSVIRQVVDLGGALGSIFKPVIKQVPGMEGVFYAPKLGVDFEQPYAYVVAPEPGEDSSIISCEIADHTPEGWQHIIGGRSPKWLNDLLNATFA…
Nerujay	pham_1	MPAPAADMTTLAGHQQLWDTVMKRRQKREDERIAPPLIRLWDGDYKLRGQLVGERSHKFEFIENETGTASITISLDHYLAKWIASHKGRARRNVHVSFDKQGARWTGRMDHYDIVRTKEGDVYMEVVFKHDYEELKHIYVWANPFLRPEFQFPKLWVMFGPAKWALLLTLFVNILRLETSLWTLPDNPLDISEWFPFSLNPGNWRNIVKPFPFLADNSPLTIVFSRFKSFHDTAKNVLADSQLTIVCRRYFHGEDPHPFAELSGELGLPLIEGIASLIPLRHGCLVWDIVDNSGWGSETAFGGSLLTGLVRAVMNIASDGMTEGIDIYTGLPTYPGEYYTPGFLGTYPKAPHVVFMESPYTGIESSKFTYTEATDTSFVLGGQSMPGVNEIISAGINMG…
Netyap	pham_1	MWQDSDLWEIDKSCDYYRGRHESMRKAHPLIRIWINDPENSHGAVCVGRIDFTDTIKGSFPFKNNTATQGVLQIRDDHYIALFLKRLPQDERYQKNVMITVDFYGGAKRWSGLLDKWNIKTTEDGAKYFEMTFQDDLTYLQYLLCPPNPFLPIPVFQFPRMFMLAGPSKWAISMLILLNLLRVEGNLWELPDDPFDPEEWDQILDWSDWQVHIKGSPWLIDDSSMWTFLSARMNPVDAVIADALDDCQLTMTYRRVLTDDGEVADGLLGIADGTRVKNGALVFEVVDNSNAHAFDGTFLSGTVIDGFARSLITYGGGFVEDVFNQVGEDSTLHPDEYYQSGWLGTIAKQPWLVIRDSEWTPITSSDMSWGPSKNVSVVVGGDNPAADAIAKLIIETTGA…
Newrala	pham_1	MSGLFTESDAEALWAKINKRRWDREQARLKPAEVELRDGNFRLRGLVAGERLLEWEFIENETGTATLQLSLSHYLAKWAMNHRGRAKRNVIIVIEKQGARWSGMMDHYRVVKTDSGDQYLEIVFLHDFEQTKHIRVWCNPFLRPELQFPKIWIIFGPAKWCLLVTLFVNLLRLETSLWTLPDDPTDINEWMGPSFNPANWRNIVKPFPFLADNSPITMVFSRFGKFYDVAKQILDDHQLTLTCRRYIKERDPHPFDDLKGIWGLDPIEDLLQLIPLRDGCVVWDIEDNSGWGSQTAFGGSWLTGFIRAIAVLGSDGQVEGVDVFTGDYTYPGEYYNPLFLGTSPRAPWVVFEEGPLTGIKSSEFSYYEATDTSFLAGGQSAPGINEAIATGINVGGDFL…
[truncated: 234,144+ more rows]
