# Supplementary material for: PhamClust: a phage genome clustering tool using proteomic equivalence
Source: mSystems. 2023 Oct 4;8(5):e00443-23. doi: 10.1128/msystems.00443-23 (PMC10654103; doi:10.1128/msystems.00443-23)
Supplement: Data Set S2 — A set of 4,981 complete phage genome annotations retrieved from RefSeq and analyzed with PhaMMseqs and PhamClust. [file msystems.00443-23-s0002.xlsx]

## Sheet: Sheet1
Accession	Name	Cluster	Subcluster	PEQtoCluRepr	Grose_Casjens_Cluster	Gros_Casjens_Subcluster
NC_019725.1	Escherichia phage ADB-2, complete genome	6	3	0.355301	Lytic1	Lytic1A
NC_015456.1	Shigella phage Shfl1, complete genome	6	3	0.428534	Lytic1	Lytic1A
NC_005833.1	Escherichia phage T1, complete genome	6	3	0.412573	Lytic1	Lytic1A
NC_047740.1	Enterobacteria phage phiJLA23, complete genome	6	4	0.381252	Lytic1	Lytic1B
NC_019718.1	Enterobacteria phage vB EcoS Rogue1, complete genome	6	4	0.379921	Lytic1	Lytic1B
NC_042038.1	Enterobacteriophage phiKP26, complete genome	6	4	0.367504	Lytic1	Lytic1B
NC_023743.1	Escherichia phage phiEB49, complete genome	6	4	0.372015	Lytic1	Lytic1B
NC_007603.1	Enterobacteria phage RTP, complete genome	6	6	0.376265	Lytic1	Lytic1C
NC_019404.1	Enterobacteria phage vB EcoS ACG-M12, complete genome	6	6	0.380522	Lytic1	Lytic1C
NC_029099.1	Klebsiella phage KP36, complete genome	6	1	0.771463	Lytic1	Lytic1D
NC_009540.1	Enterobacteria phage TLS, complete genome	6	5	0.410053	Lytic1	Lytic1E
NC_019509.1	Cronobacter phage ESP2949-1, complete genome	6	8	0.418557	Lytic1	Lytic1F
NC_021331.1	Shigella phage pSf-1, complete genome	6	2	0.391493	Lytic1	Lytic1G
NC_020078.1	Cronobacter sakazakii phage vB CskP GAP227, complete genome	37	5	0.396406	Lytic10	Lytic10A
NC_019423.1	Enterobacter phage IME11, complete genome	15	1	0.777908	Lytic11	Lytic11A
NC_015933.1	Escherichia phage vB EcoP G7C, complete genome	15	1	0.754381	Lytic11	Lytic11A
NC_008720.1	Enterobacteria phage N4, complete genome	15	15	0.51155	Lytic11	Lytic11A
NC_019485.1	Enterobacter phage EcP1, complete genome	113	2	0.273655	Lytic11	Lytic11C
NC_025443.1	Salmonella phage 9NA, complete genome	162	N/A	1	Lytic12	Lytic12A
NC_025442.1	Salmonella phage Chi, complete genome	38	1	1	Lytic13	Lytic13A
NC_018832.1	Providencia phage Redjac, complete genome	38	4	0.523806	Lytic13	Lytic13C
NC_010324.1	Escherichia phage phiEco32, complete genome	100	1	0.869742	Lytic14	Lytic14A
NC_005282.1	Enterobacteria phage Felix 01, complete genome	96	1	0.884913	Lytic15	Lytic15A
NC_009232.2	Salmonella phage SETP3, complete genome	5	1	0.640262	Lytic16	Lytic16A
NC_013600.1	Sodalis phage SO-1, complete genome	65	1	0.76277	Lytic17	Lytic17A
NC_027995.1	Escherichia phage vB EcoM ECO1230-10, complete genome	49	2	0.272097	Lytic18	Lytic18A
NC_010106.1	Enterobacteria phage phiEcoM-GJ1, complete genome	46	1	0.84227	Lytic19	Lytic19A
NC_000866.4	Enterobacteria phage T4, complete genome	8	1	0.853394	Lytic2	Lytic2A
NC_012635.1	Enterobacteria phage RB51, complete genome	8	1	0.905202	Lytic2	Lytic2A
NC_024125.2	Escherichia phage e11 2, complete genome	8	1	0.840206	Lytic2	Lytic2A
NC_025449.1	Escherichia phage ECML-134, complete genome	8	1	0.880992	Lytic2	Lytic2A
NC_012638.1	Escherichia phage RB14, complete genome	8	1	0.899975	Lytic2	Lytic2A
NC_008515.1	Escherichia phage RB32, complete genome	8	1	0.880794	Lytic2	Lytic2A
NC_015457.1	Shigella phage Shfl2, complete genome	8	1	0.915174	Lytic2	Lytic2A
NC_004928.1	Enterobacteria phage RB69, complete genome	8	1	0.587486	Lytic2	Lytic2B
NC_024124.2	Escherichia phage vB EcoM JS09, complete genome	8	1	0.617611	Lytic2	Lytic2B
NC_014260.1	Enterobacteria phage IME08, complete genome	8	2	0.491919	Lytic2	Lytic2C
NC_005066.1	Enterobacteria phage RB49, complete genome	8	5	0.283449	Lytic2	Lytic2H
NC_021344.2	Escherichia phage Lw1, complete genome	171	1	0.85516	Lytic2	Lytic2I
NC_007023.1	Escherichia phage RB43, complete genome	171	1	0.841085	Lytic2	Lytic2I
NC_023693.1	Enterobacteria phage phi92, complete genome	232	2	0.492487	Lytic21	Lytic21A
NC_022323.1	Escherichia phage 2 JES-2013, complete genome	233	1	0.928879	Lytic22
NC_027402.1	Salmonella phage SPN3US, complete genome	60	6	0.457233	Lytic23	Lytic23A
NC_021531.1	Cronobacter phage CR5, complete genome	60	1	0.336354	Lytic23	Lytic23C
NC_019526.1	Enterobacteria phage vB KleM-RaK2, complete genome	88	2	0.269345	Lytic24	Lytic24A
NC_016163.1	Yersinia phage phiR1-37, complete genome	Singleton	N/A	N/A	Lytic25	Lytic25A
NC_010495.1	Salmonella phage E1, complete genome	10	2	0.582357	Lytic26	Lytic26A
NC_025441.1	Escherichia phage ECML-117, complete genome	133	1	1	Lytic27	Lytic27A
NC_019420.1	Edwardsiella phage KF-1 DNA, complete genome	213	N/A	1	Lytic28	Lytic28A
NC_021342.2	Edwardsiella phage PEi21, complete genome	18	2	0.31109	Lytic29	Lytic29A
NC_020082.1	Edwardsiella phage MSW-3 DNA, complete genome	18	2	0.276945	Lytic29	Lytic29A
NC_015296.1	Salmonella phage Vi01, complete genome	25	1	0.826638	Lytic3	Lytic3A
NC_023557.1	Erwinia phage Ea35-70, complete genome	356	1	0.966984	Lytic30	Lytic30A
NC_023610.1	Erwinia phage PhiEaH1, complete genome	Singleton	N/A	N/A	Lytic31	Lytic31A
NC_024146.1	Enterobacteria phage 9g, complete genome	132	1	0.877881	Lytic32	Lytic32A
NC_017969.1	Escherichia phage vB EcoS AKFV33, complete genome	20	1	0.742149	Lytic4	Lytic4A
NC_005859.1	Enterobacteria phage T5, complete genome	20	1	0.680448	Lytic4	Lytic4A
NC_001604.1	Enterobacteria phage T7, complete genome	2	1	0.572093	Lytic5	Lytic5A
NC_011040.1	Enterobacteria phage BA14, complete genome	2	1	0.533126	Lytic5	Lytic5C
NC_022744.1	Erwinia phage FE44, complete genome	2	1	0.543205	Lytic5	Lytic5C
NC_008694.1	Yersinia phage Berlin, complete genome	2	1	0.544174	Lytic5	Lytic5C
NC_011038.1	Yersinia phage Yepe2, complete genome	2	1	0.547956	Lytic5	Lytic5C
NC_011042.1	Enterobacteria phage EcoDS1, complete genome	2	2	0.428506	Lytic5	Lytic5H
NC_019403.1	Enterobacteria phage vB EcoP ACG-C91, complete genome	41	1	0.863158	Lytic6	Lytic6A
NC_004831.2	Enterobacteria phage SP6, complete genome	41	1	0.605211	Lytic6	Lytic6A
NC_013649.2	Klebsiella phage KP34, complete genome	30	1	0.789311	Lytic7	Lytic7A
NC_012662.1	Vibrio phage VP93, complete genome	30	2	0.328105	Lytic7	Lytic7x
NC_015585.1	Pantoea phage LIMEzero, complete genome	212	N/A	0.472165	Lytic8	Lytic8
NC_019520.1	Escherichia phage phiKT, complete genome	399	N/A	1	Lytic9	Lytic9
NC_001416.1	Enterobacteria phage lambda, complete genome	69	1	1	Temperate1	Temperate1A
NC_011551.1	Bacteriophage APSE-2, complete genome	383	N/A	1	Temperate10	Temperate10A
NC_000935.1	Acyrthosiphon pisum bacteriophage APSE-1, complete genome	383	N/A	0.787233	Temperate10	Temperate10A
NC_008464.1	Stx2-converting phage 86, complete genome	31	1	0.691958	Temperate11	Temperate11A
NC_000924.1	Enterobacteria phage 933W, complete genome	31	1	0.719997	Temperate11	Temperate11A
NC_016158.1	Escherichia phage HK639, complete genome	Singleton	N/A	N/A	Temperate12	Temperate12A
NC_018454.1	Cronobacter phage phiES15, complete genome	Singleton	N/A	N/A	Temperate13	Temperate13A
NC_019927.1	Cronobacter phage ENT47670, complete genome	Singleton	N/A	N/A	Temperate15	Temperate15A
NC_019522.1	Pectobacterium phage ZF40, complete genome	Singleton	N/A	N/A	Temperate16	Temperate16A
NC_015295.1	Erwinia phage phiEt88, complete genome	Singleton	N/A	N/A	Temperate17	Temperate17A
NC_004775.2	Enterobacteria phage epsilon15, complete genome	123	N/A	0.421717	Temperate18	Temperate18A
NC_005856.1	Enterobacteria phage P1, complete genome	142	N/A	1	Temperate19	Temperate19A
NC_021190.1	Enterobacteria phage phi80, complete genome	69	4	0.266545	Temperate2	Temperate2A
NC_001895.1	Enterobacteria phage P2, complete genome	14	1	0.792801	Temperate20	Temperate20A
NC_005340.1	Enterobacteria phage PsP3, complete genome	14	1	0.533922	Temperate20	Temperate20B
NC_010463.1	Enterobacteria phage Fels-2, complete genome	14	2	0.299792	Temperate20	Temperate20C
NC_052968.1	Synechococcus virus S-ESS1, complete genome	Singleton	N/A	N/A	Temperate21	Temperate21A
NC_000929.1	Enterobacteria phage Mu, complete genome	370	N/A	1	Temperate22	Temperate22A
NC_018843.1	Salmonella phage SSU5, complete genome	Singleton	N/A	N/A	Temperate23	Temperate23A
NC_016767.1	Erwinia phage PEp14, complete genome	126	N/A	0.336097	Temperate24	Temperate24A
NC_001901.1	Bacteriophage N15, complete genome	69	3	0.23813	Temperate3	Temperate3A
NC_002167.1	Enterobacteria phage HK97, complete genome	27	1	0.637154	Temperate4	Temperate4A
NC_006949.1	Enterobacteria phage ES18, complete genome	207	N/A	0.445402	Temperate5	Temperate5A
NC_004813.1	Enterobacteria phage BP-4795, complete genome	183	N/A	0.541995	Temperate7	Temperate7A
NC_003444.1	Enterobacteria phage SfV, complete genome	72	1	0.635058	Temperate8	Temperate8A
NC_021857.1	Shigella phage SfII, complete genome	72	1	1	Temperate8	Temperate8A
NC_011802.1	Salmonella enterica bacteriophage SE1, complete genome	42	1	0.702792	Temperate9	Temperate9A
NC_013059.1	Salmonella phage c341, complete genome	42	2	0.447791	Temperate9	Temperate9A
NC_014900.1	Salmonella phage ST160, complete genome	42	1	0.64007	Temperate9	Temperate9A
NC_002371.2	Salmonella phage P22, complete genome	42	1	0.645817	Temperate9	Temperate9A
NC_020201.1	Pectobacterium phage phiTE, complete genome	177	N/A	0.51697
NC_019528.1	Aeromonas phage phiAS7, complete genome	37	1	0.744047
NC_011201.1	Ralstonia phage RSB1, complete genome	90	1	0.339511
NC_021316.1	Acinetobacter phage Abp1, complete genome	95	1	0.840984
NC_022982.1	Xylella phage Paz, complete genome	139	2	0.292525
NC_022987.1	Xylella phage Prado, complete genome	139	1	0.622392
NC_016764.1	Pseudomonas phage Bf7, complete genome	188	N/A	0.772508
NC_022916.1	Burkholderia phage JG068, complete genome	217	N/A	0.320396
NC_004665.1	Pseudomonas phage gh-1, complete genome	2	3	0.375292
NC_021062.1	Pseudomonas phage Phi-S1, complete genome	2	4	0.36143
NC_015208.1	Pseudomonas phage phi15, complete genome	2	18	0.364383
NC_015264.1	Pseudomonas phage phiIBB-PF7A, complete genome	2	4	0.351952
NC_015159.1	Vibrio phage ICP3, complete genome	2	7	0.347102
NC_007149.1	Vibriophage VP4, complete genome	2	7	0.368229
NC_023736.1	Ralstonia phage RSB2 DNA, complete genome	161	N/A	1
NC_026585.1	Mycobacteriophage Estave1, complete genome	1	1	0.560201
NC_025433.1	Mycobacteriophage Taj, complete genome	1	1	0.705105
NC_051633.1	Mycobacterium phage ArcusAngelus, complete genome	1	1	0.676483
NC_013936.1	Mycobacterium phage Ardmore, complete genome	1	1	0.715296
NC_051634.1	Mycobacterium phage Batiatus, complete genome	1	1	0.651977
NC_028823.1	Mycobacterium phage Bipolar, complete genome	1	1	0.531352
NC_051635.1	Mycobacterium phage Blexus, complete genome	1	1	0.687472
NC_051636.1	Mycobacterium phage BobaPhett, complete genome	1	1	0.648892
NC_022055.1	Mycobacterium phage Bobi, complete genome	1	1	0.529989
NC_051637.1	Mycobacterium phage BodEinwohner17, complete genome	1	1	0.679422
NC_011054.1	Mycobacterium phage Boomer, complete genome	1	1	0.613394
NC_031262.1	Mycobacterium phage Brocalys, complete genome	1	1	0.568682
NC_051638.1	Mycobacterium phage Bubbles123, complete genome	1	1	0.743972
NC_051639.1	Mycobacterium phage Burwell21, complete genome	1	1	0.707235
NC_026593.1	Mycobacterium phage BuzzLyseyear, complete genome	1	1	0.585777
NC_051641.1	Mycobacterium phage Byougenkin, complete genome	1	1	0.740036
NC_028678.1	Mycobacterium phage Cabrinians, complete genome	1	1	0.677409
NC_028842.1	Mycobacterium phage CaptainTrips, complete genome	1	1	0.66738
NC_026604.1	Mycobacterium phage Cerasum, complete genome	1	1	0.436658
NC_004680.2	Mycobacterium phage Che8, complete genome	1	1	0.637136
NC_051642.1	Mycobacterium phage Chuckly, complete genome	1	1	0.731096
NC_048850.1	Mycobacterium phage Cornie, complete genome	1	6	0.320269
NC_022068.1	Mycobacterium phage Daenerys, complete genome	1	1	0.705228
NC_028946.1	Mycobacterium phage Dante, complete genome	1	1	0.690028
NC_023728.1	Mycobacterium phage DeadP, complete genome	1	1	0.671461
NC_051647.1	Mycobacterium phage DillTech15, complete genome	1	1	0.665467
NC_051648.1	Mycobacterium phage Donkeykong, complete genome	1	1	0.649386
NC_041855.1	Mycobacterium phage Dorothy, complete genome	1	1	0.696308
NC_051649.1	Mycobacterium phage Doug, complete genome	1	1	0.725351
NC_023721.1	Mycobacterium phage Drago, complete genome	1	1	0.802332
NC_051650.1	Mycobacterium phage DRBy19, complete genome	1	1	0.689895
NC_051651.1	Mycobacterium phage Eish, complete genome	1	1	0.752959
NC_051652.1	Mycobacterium phage EleanorGeorge, complete genome	1	1	0.66039
NC_051653.1	Mycobacterium phage Emma, complete genome	1	1	0.681749
NC_051654.1	Mycobacterium phage Empress, complete genome	1	1	0.686635
NC_051656.1	Mycobacterium phage Fancypants, complete genome	1	1	0.69545
NC_051657.1	Mycobacterium phage Filuzino, complete genome	1	1	0.696652
NC_051658.1	Mycobacterium phage Firehouse51, complete genome	1	1	0.690992
NC_028889.1	Mycobacterium phage Florinda, complete genome	1	1	0.686334
NC_011288.1	Mycobacterium phage Fruitloop, complete genome	1	1	0.695331
NC_051661.1	Mycobacterium phage Galactic, complete genome	1	1	0.70263
NC_051662.1	Mycobacterium phage Gandalph, complete genome	1	1	0.726258
NC_055730.1	Mycobacterium phage Geralt, complete genome	1	1	0.721466
NC_051663.1	Mycobacterium phage Girr, complete genome	1	1	0.697235
NC_051664.1	Mycobacterium phage Gorge, complete genome	1	1	0.651444
NC_023746.1	Mycobacterium phage GUmbie, complete genome	1	1	0.744859
NC_026595.1	Mycobacterium phage Hades, complete genome	1	1	0.665151
NC_022056.1	Mycobacterium phage Hamulus, complete genome	1	1	0.719822
NC_051665.1	Mycobacterium phage Harley, complete genome	1	1	0.704935
NC_051668.1	Mycobacterium phage Hlubikazi, complete genome	1	1	0.698703
NC_026596.1	Mycobacterium phage Inventum, complete genome	1	1	0.715144
NC_021538.1	Mycobacterium phage Job42, complete genome	1	1	0.579477
NC_051669.1	Mycobacterium phage JoeyJr, complete genome	1	1	0.704347
NC_051672.1	Mycobacterium phage Kersh, complete genome	1	1	0.574041
NC_028792.1	Mycobacterium phage Kimberlium, complete genome	1	1	0.666134
NC_051675.1	Mycobacterium phage Krakatau, complete genome	1	1	0.693916
NC_051676.1	Mycobacterium phage KristaRAM, complete genome	1	1	0.699188
NC_055825.1	Mycobacterium phage LilMoolah, complete genome	1	1	0.650916
NC_051678.1	Mycobacterium phage Lizziana, complete genome	1	1	0.704069
NC_028923.1	Mycobacterium phage Llama, complete genome	1	1	0.666122
NC_008196.1	Mycobacterium phage Llij, complete genome	1	1	0.880552
NC_051679.1	Mycobacterium phage Mahavrat, complete genome	1	1	0.717092
NC_051680.1	Mycobacterium phage Mantra, complete genome	1	1	0.709288
NC_051681.1	Mycobacterium phage Mattes, complete genome	1	1	0.64216
NC_051682.1	Mycobacterium phage Melissauren88, complete genome	1	1	0.683347
NC_051683.1	Mycobacterium phage MilleniumForce, complete genome	1	1	0.681629
NC_051684.1	Mycobacterium phage MinionDave, complete genome	1	1	0.677985
NC_051685.1	Mycobacterium phage Minnie, complete genome	1	1	0.642445
NC_051687.1	Mycobacterium phage Moonbeam, complete genome	1	1	0.673255
NC_041847.1	Mycobacterium phage Mutaforma13, complete genome	1	1	0.67616
NC_051690.1	Mycobacterium phage Nitzel, complete genome	1	1	0.693847
NC_051691.1	Mycobacterium phage Nivrat, complete genome	1	1	0.672676
NC_055787.1	Mycobacterium phage Ochi17, complete genome	1	1	0.641966
NC_051693.1	Mycobacterium phage OldBen, complete genome	1	1	0.705092
NC_051694.1	Mycobacterium phage OlympiaSaint, complete genome	1	1	0.714691
NC_028937.1	Mycobacterium phage Ovechkin, complete genome	1	1	0.668861
NC_051695.1	Mycobacterium phage OwlsT2W, complete genome	1	1	0.604388
NC_011287.1	Mycobacterium phage Pacc40, complete genome	1	1	0.679681
NC_051696.1	Mycobacterium phage Phasih, complete genome	1	1	0.729016
NC_028844.1	Mycobacterium phage Phatniss, complete genome	1	1	1
NC_055909.1	Mycobacterium phage Plumbus, complete genome	1	1	0.655378
NC_008205.1	Mycobacterium phage PMC, complete genome	1	1	0.76833
NC_051699.1	Mycobacterium phage Poenanya, complete genome	1	1	0.720287
NC_051700.1	Mycobacterium phage Polka14, complete genome	1	1	0.717052
NC_028961.1	Mycobacterium phage PopTart, complete genome	1	1	0.700468
NC_051702.1	Mycobacterium phage Priscilla, complete genome	1	1	0.709144
NC_051703.1	Mycobacterium phage QuickMath, complete genome	1	1	0.76264
NC_028751.1	Mycobacterium phage Quico, complete genome	1	1	0.585531
NC_011289.1	Mycobacterium phage Ramsey, complete genome	1	1	0.580446
NC_048729.1	Mycobacterium phage Renaud18, complete genome	1	5	0.305829
NC_051704.1	Mycobacterium phage RitaG, complete genome	1	1	0.678602
NC_051705.1	Mycobacterium phage Royals2015, complete genome	1	1	0.679922
NC_023580.1	Mycobacterium phage Saal, complete genome	1	1	0.675515
NC_051706.1	Mycobacterium phage Sandalphon, complete genome	1	1	0.700679
NC_028813.1	Mycobacterium phage Seagreen, complete genome	1	1	0.59717
NC_023699.1	Mycobacterium phage SG4, complete genome	1	1	0.640035
NC_041989.1	Mycobacterium phage Shauna1, complete genome	1	1	0.561864
NC_041988.1	Mycobacterium phage ShiLan, complete genome	1	1	0.652558
NC_021301.1	Mycobacterium phage SiSi, complete genome	1	1	0.721201
NC_028654.1	Mycobacterium phage Sparkdehlily, complete genome	1	1	0.717152
NC_041986.1	Mycobacterium phage Spartacus, complete genome	1	1	0.639907
NC_051710.1	Mycobacterium phage Spikelee, complete genome	1	1	0.611892
NC_051711.1	Mycobacterium phage Spoonbill, complete genome	1	1	0.69854
NC_026588.1	Mycobacterium phage Squirty, complete genome	1	4	0.311031
NC_051713.1	Mycobacterium phage SuperGrey, complete genome	1	1	0.655236
NC_051714.1	Mycobacterium phage SwagPigglett, complete genome	1	1	0.66699
NC_048705.1	Mycobacterium phage TChen, complete genome	1	3	0.240506
NC_048788.1	Mycobacterium phage ThetaBob, complete genome	1	7	0.259611
NC_009820.1	Mycobacterium phage Tweety, complete genome	1	1	0.679055
NC_022060.1	Mycobacterium phage Velveteen, complete genome	1	1	0.431776
NC_051716.1	Mycobacterium phage Veteran, complete genome	1	1	0.743551
NC_051717.1	Mycobacterium phage Wachhund, complete genome	1	1	0.677279
NC_014901.1	Mycobacterium phage Wee, complete genome	1	1	0.692257
NC_051718.1	Mycobacterium phage Whouxphf, complete genome	1	1	0.690884
NC_051719.1	Mycobacterium phage WillSterrel, complete genome	1	1	0.707353
NC_021334.1	Mycobacterium phage WIVsmall, complete genome	1	2	0.390242
NC_028910.1	Mycobacterium phage XFactor, complete genome	1	1	0.730613
NC_051720.1	Mycobacterium phage Zerg, complete genome	1	1	0.76933
NC_042317.1	Mycobacterium virus DLane, complete genome	1	1	0.708431
NC_042336.1	Mycobacterium virus DotProduct, complete genome	1	1	0.762488
NC_042319.1	Mycobacterium virus Ibhubesi, complete genome	1	1	0.771725
NC_042323.1	Mycobacterium virus Mozy, complete genome	1	1	0.562636
NC_042315.1	Mycobacterium virus RockyHorror, complete genome	1	1	0.618271
NC_023576.1	Citrobacter phage CR44b complete genome	2	2	0.420793
NC_023548.1	Citrobacter phage CR8 complete genome	2	2	0.413727
NC_028880.1	Citrobacter phage phiCFP-1, complete genome	2	1	0.579119
NC_031066.1	Citrobacter phage SH1, complete genome	2	1	0.574622
NC_031092.1	Citrobacter phage SH2, complete genome	2	1	0.56744
NC_031123.1	Citrobacter phage SH3, complete genome	2	2	0.418796
NC_031018.1	Citrobacter phage SH4, complete genome	2	2	0.418865
NC_023558.1	Cronobacter phage Dev2 complete genome	2	2	0.423823
NC_048161.1	Cronobacter phage GW1, complete genome	2	2	0.414179
NC_047961.1	Dickeya phage Dagda, complete genome	2	5	0.411105
NC_048057.1	Dickeya phage Katbat, complete genome	2	5	0.41169
NC_048059.1	Dickeya phage Luksen, complete genome	2	5	0.410759
NC_048060.1	Dickeya phage Mysterion, complete genome	2	5	0.412557
NC_047964.1	Dickeya phage Ninurta, complete genome	2	8	0.472167
NC_048052.1	Dickeya phage vB DsoP JA10, complete genome	2	8	0.4734
NC_029102.1	Enterobacter phage E-2, complete genome	2	1	0.567904
NC_028795.1	Enterobacter phage E-3, complete genome	2	1	0.533592
NC_048135.1	Enterobacter phage EcpYZU01, complete genome	2	2	0.400008
NC_028772.1	Enterobacter phage phiEap-1, complete genome	2	11	0.584441
NC_011045.1	Enterobacteria phage 13a, complete genome	2	1	0.571629
NC_015249.1	Enterobacteria phage 285P, complete genome	2	1	0.546728
NC_007636.1	Enterobacteria phage K1F, complete genome	2	2	0.416837
NC_007456.1	Enterobacteria phage K1F, complete genome	2	2	0.415401
NC_015719.1	Enterobacteria phage K30, complete genome	2	1	0.827414
NC_047864.1	Enterobacteria phage T3, complete genome	2	1	0.58101
NC_003298.1	Enterobacteria phage T3, complete genome	2	1	0.566248
NC_047867.1	Enterobacteria phage T7M, complete genome	2	1	0.566948
NC_048082.1	Enterobacteria phage vB EcoP IME390, complete genome	2	1	0.581251
NC_019510.1	Erwinia phage vB EamP-L1, complete genome	2	16	0.514413
NC_031114.1	Escherichia phage 64795 ec1, complete genome	2	1	0.576913
NC_048079.1	Escherichia phage C5, complete genome	2	1	0.582042
NC_027387.1	Escherichia phage CICC 80001, complete genome	2	1	0.56107
NC_047942.1	Escherichia phage Ebrios, complete genome	2	1	0.557263
NC_047766.1	Escherichia phage ECA2, complete genome	2	1	0.568982
NC_047895.1	Escherichia phage EG1, complete genome	2	1	0.57178
NC_047923.1	Escherichia phage HZ2R8, complete genome	2	1	0.572501
NC_048071.1	Escherichia phage IMM-002, complete genome	2	2	0.374607
NC_048063.1	Escherichia phage LL2, complete genome	2	1	0.565132
NC_048078.1	Escherichia phage N30, complete genome	2	1	0.588583
NC_028822.1	Escherichia phage P483, complete genome	2	1	0.537398
NC_028863.1	Escherichia phage P694, complete genome	2	1	0.547514
NC_024379.1	Escherichia phage PE3-1, complete genome	2	2	0.426892
NC_048002.1	Escherichia phage SRT7, complete genome	2	17	0.496065
NC_047829.1	Escherichia phage ST31, complete genome	2	2	0.413735
NC_047808.1	Escherichia phage vB EcoP F, complete genome	2	2	0.388643
NC_031943.1	Escherichia phage vB EcoP GA2A, complete genome	2	2	0.410277
NC_047984.1	Escherichia phage vB EcoP S523, complete genome	2	1	0.544326
NC_048136.1	Escherichia phage vB EcoP-Ro45lw, complete genome	2	2	0.412651
NC_048023.1	Escherichia phage Vec13, complete genome	2	2	0.43013
NC_047927.1	Escherichia phage YZ1, complete genome	2	2	0.427909
NC_047777.1	Escherichia phage ZG49, complete genome	2	2	0.42155
NC_047842.1	Klebsiella phage 2044-307w, complete genome	2	1	0.818463
NC_048138.1	Klebsiella phage Henu1, complete genome	2	1	0.705021
NC_011043.1	Klebsiella phage K11, complete genome	2	1	0.839291
NC_047798.1	Klebsiella phage K5-2, complete genome	2	1	0.820073
NC_047799.1	Klebsiella phage K5-4, complete genome	2	1	0.820736
NC_028800.1	Klebsiella phage K5, complete genome	2	1	0.82174
NC_048129.1	Klebsiella phage KN1-1 DNA, complete genome	2	1	0.760531
NC_048131.1	Klebsiella phage KN3-1 DNA, complete genome	2	1	0.716911
NC_048130.1	Klebsiella phage KN4-1 DNA, complete genome	2	1	0.723814
NC_047968.1	Klebsiella phage KP32 isolate 192, complete genome	2	1	0.820358
NC_047969.1	Klebsiella phage KP32 isolate 194, complete genome	2	1	0.809536
NC_047970.1	Klebsiella phage KP32 isolate 195, complete genome	2	1	0.825257
NC_047971.1	Klebsiella phage KP32 isolate 196, complete genome	2	1	0.797743
NC_013647.1	Klebsiella phage KP32, complete genome	2	1	0.786363
NC_048114.1	Klebsiella phage kpssk3, complete genome	2	1	0.838959
NC_048175.1	Klebsiella phage Pharr, complete genome	2	1	0.821942
NC_047980.1	Klebsiella phage SH-Kp 152234, complete genome	2	1	0.825801
NC_047908.1	Klebsiella phage SH-Kp 152410, complete genome	2	1	0.785247
NC_028688.1	Klebsiella phage vB Kp1, complete genome	2	1	1
NC_047781.1	Klebsiella phage vB KpnP BIS33, complete genome	2	1	0.791761
NC_047782.1	Klebsiella phage vB KpnP IL33, complete genome	2	1	0.806558
NC_047761.1	Klebsiella phage vB KpnP IME205, complete genome	2	1	0.812468
NC_048014.1	Klebsiella phage vB KpnP IME321, complete genome	2	1	0.846315
NC_028977.1	Klebsiella phage vB KpnP KpV289, complete genome	2	1	0.808793
NC_047771.1	Klebsiella phage vB KpnP KpV763, complete genome	2	1	0.842353
NC_047773.1	Klebsiella phage vB KpnP KpV766, complete genome	2	1	0.806379
NC_047772.1	Klebsiella phage vB KpnP KpV767, complete genome	2	1	0.84246
NC_047780.1	Klebsiella phage vB KpnP PRA33, complete genome	2	1	0.822466
NC_011534.1	Kluyvera phage Kvp1, complete genome	2	1	0.532299
NC_047843.1	Leclercia phage 10164-302, complete genome	2	1	0.576871
NC_011085.3	Morganella phage MmP1, complete genome	2	9	0.477315
NC_031115.1	Morganella phage vB MmoP MP2, complete genome	2	9	0.472886
NC_047832.1	Pasteurella phage PHB01, complete genome	2	10	0.376434
NC_047831.1	Pasteurella phage PHB02, complete genome	2	10	0.365941
NC_047886.1	Pectobacterium phage DU PP II, complete genome	2	15	0.535518
NC_047963.1	Pectobacterium phage Jarilo, complete genome	2	13	0.515772
NC_047801.2	Pectobacterium phage PP47, complete genome	2	6	0.469684
NC_047789.1	Pectobacterium phage PP74, complete genome	2	1	0.532666
NC_047797.2	Pectobacterium phage PP81, complete genome	2	6	0.469707
NC_047819.1	Pectobacterium phage PPWS4 DNA, complete genome	2	6	0.478784
NC_048163.1	Phage NC-A, complete genome	2	1	0.548188
NC_047965.1	Pseudomonas phage 22PfluR64PP, complete genome	2	4	0.359937
NC_047922.1	Pseudomonas phage Henninger, complete genome	2	3	0.327209
NC_047827.1	Pseudomonas phage KNP, complete genome	2	3	0.3647
NC_027292.1	Pseudomonas phage Pf-10, complete genome	2	4	0.367035
NC_047874.1	Pseudomonas phage Pf1 ERZ-2017, complete genome	2	3	0.339475
NC_047997.1	Pseudomonas phage PFP1, complete genome	2	4	0.368303
NC_047747.1	Pseudomonas phage phiPsa17, complete genome	2	3	0.366596
NC_024362.1	Pseudomonas phage phiPSA2, complete genome	2	3	0.368162
NC_028661.1	Pseudomonas phage PPPL-1, complete genome	2	3	0.362725
NC_023005.1	Pseudomonas phage PPpW-4 DNA, complete sequence	2	14	0.351717
NC_047981.1	Pseudomonas phage PspYZU08, complete genome	2	12	0.352799
NC_047873.1	Pseudomonas phage UNO-SLW1, complete genome	2	4	0.367923
NC_054890.1	Pseudomonas phage vB PsyP 3MF5, complete genome	2	19	0.364607
NC_047826.1	Pseudomonas phage WRT, complete genome	2	3	0.366117
NC_048004.1	Salmonella phage 3A 8767, complete genome	2	1	0.595524
NC_031258.1	Salmonella phage BP12A, complete genome	2	1	0.54358
NC_048105.1	Salmonella phage BSP161, complete genome	2	1	0.550046
NC_010807.1	Salmonella phage phiSG-JL2, complete genome	2	1	0.575365
NC_071009.1	Salmonella phage vB SAg-RPN15, complete genome	2	1	0.578292
NC_071037.1	Salmonella phage vB STy-RN5i1, complete genome	2	1	0.553715
NC_015271.1	Salmonella phage Vi06 complete sequence	2	1	0.4499
NC_047844.1	Serratia phage 2050H2, complete genome	2	1	0.539123
NC_047774.1	Serratia phage SM9-3Y, complete genome	2	1	0.57165
NC_048025.1	Shigella phage SFPH2, complete genome	2	2	0.382928
NC_048180.1	Shigella phage VB Ship A7, complete genome	2	1	0.534812
NC_019416.1	Stenotrophomonas phage IME15, complete genome	2	1	0.57425
NC_013651.1	Vibrio phage N4, complete genome	2	7	0.351345
NC_004777.1	Yersinia pestis phage phiA1122, complete genome	2	1	0.567675
NC_047936.1	Yersinia phage fPS-53 genome assembly, complete genome: monopartite	2	1	0.462022
NC_047937.1	Yersinia phage fPS-54-ocr genome assembly, complete genome: monopartite	2	1	0.504209
NC_047935.1	Yersinia phage fPS-59 genome assembly, complete genome: monopartite	2	1	0.51519
NC_047934.1	Yersinia phage fPS-9 genome assembly, complete genome: monopartite	2	1	0.498027
NC_047755.1	Yersinia phage phiYe-F10, complete genome	2	1	0.587789
NC_001271.1	Yersinia phage phiYeO3-12, complete genome	2	1	0.556169
NC_048108.1	Yersinia phage PYPS50, complete genome	2	1	0.545656
NC_028655.1	Yersinia phage vB YenP AP10, complete genome	2	1	0.624961
NC_025451.1	Yersinia phage vB YenP AP5, complete genome	2	1	0.584418
NC_023715.1	Yersinia phage Yep-phi, complete genome	2	1	0.549361
NC_031060.1	Gordonia phage JSwag, complete genome	3	7	0.333648
NC_030695.1	Gordonia phage KatherineG, complete genome	3	7	0.347399
NC_031031.1	Gordonia phage Remus, complete genome	3	7	0.344384
NC_030694.1	Gordonia phage Rosalind, complete genome	3	7	0.348144
NC_030698.1	Gordonia phage Soups, complete genome	3	7	0.354581
NC_041886.1	Gordonia phage Strosahl, complete genome	3	7	0.34487
NC_042123.1	Gordonia phage Waits, complete genome	3	7	0.347554
NC_023597.1	Mycobacterium phage 20ES, complete genome	3	1	0.732553
NC_023607.1	Mycobacterium phage 40AC, complete genome	3	1	0.544097
NC_022058.1	Mycobacterium phage Adzzy, complete genome	3	6	0.552835
NC_023716.1	Mycobacterium phage Alma, complete genome	3	9	0.475678
NC_022087.1	Mycobacterium phage AnnaL29, complete genome	3	1	0.600218
NC_054805.1	Mycobacterium phage Anselm, complete genome	3	1	0.846326
NC_054790.1	Mycobacterium phage Anthony, complete genome	3	17	0.375017
NC_029018.2	Mycobacterium phage Anubis, complete genome	3	3	0.395518
NC_031277.1	Mycobacterium phage ArcherNM, complete genome	3	1	0.636794
NC_054778.1	Mycobacterium phage Archetta, complete genome	3	4	0.313106
NC_022977.1	Mycobacterium phage Artemis2UCLA, complete genome	3	5	0.456441
NC_054772.1	Mycobacterium phage BabyRay, complete genome	3	3	0.386143
NC_031279.1	Mycobacterium phage Bactobuster, complete genome	3	1	0.557841
NC_023562.1	Mycobacterium phage BellusTerra, complete genome	3	2	0.393519
NC_054806.1	Mycobacterium phage Benvolio, complete genome	3	1	0.760636
NC_054779.1	Mycobacterium phage Blinn1, complete genome	3	5	0.463706
NC_023713.1	Mycobacterium phage Blue7, complete genome	3	5	0.459234
NC_054777.1	Mycobacterium phage Bluefalcon, complete genome	3	4	0.297914
NC_021533.1	Mycobacterium phage BTCU-1, complete genome	3	3	0.320196
NC_054807.1	Mycobacterium phage Bugsy, complete genome	3	1	0.761443
NC_054799.1	Mycobacterium phage Camperdownii, complete genome	3	2	0.376955
NC_031238.1	Mycobacterium phage Catalina, complete genome	3	9	0.431022
NC_054808.1	Mycobacterium phage Centaur, complete genome	3	1	0.719709
NC_054795.1	Mycobacterium phage Cerulean, complete genome	3	2	0.39526
NC_028897.1	Mycobacterium phage Chadwick, complete genome	3	4	0.313641
NC_008203.1	Mycobacterium phage Che12, complete genome	3	6	0.533541
NC_021338.1	Mycobacterium phage Chy4, complete genome	3	6	0.535001
NC_021318.1	Mycobacterium phage Chy5, complete genome	3	6	0.555682
NC_054804.1	Mycobacterium phage Cindaradix, complete genome	3	2	0.369742
NC_054797.1	Mycobacterium phage Cintron, complete genome	3	2	0.371871
NC_022965.1	Mycobacterium phage CloudWang3, complete genome	3	5	0.455909
NC_022973.1	Mycobacterium phage Conspiracy, complete genome	3	4	0.302621
NC_023606.1	Mycobacterium phage CRB1, complete genome	3	1	0.70612
NC_054785.1	Mycobacterium phage DarthPhader, complete genome	3	11	0.45688
NC_054789.1	Mycobacterium phage DroogsArmy, complete genome	3	10	0.291527
NC_023564.1	Mycobacterium phage EagleEye, complete genome	3	15	0.447876
NC_023553.1	Mycobacterium phage Echild, complete genome	3	1	0.753743
NC_028852.1	Mycobacterium phage Equemioh13, complete genome	3	1	0.712122
NC_031263.1	Mycobacterium phage EvilGenius, complete genome	3	1	0.754036
NC_054809.1	Mycobacterium phage Fameo, complete genome	3	1	0.83638
NC_020876.1	Mycobacterium phage First, complete genome	3	1	0.730536
NC_022753.1	Mycobacterium phage Fredward, complete genome	3	12	0.275672
NC_055858.1	Mycobacterium phage Gail, complete genome	3	13	0.464787
NC_054810.1	Mycobacterium phage Georgie2, complete genome	3	1	0.954023
NC_054811.1	Mycobacterium phage Heffalump, complete genome	3	1	0.78279
NC_021308.1	Mycobacterium phage HINdeR, complete genome	3	10	0.299865
NC_054800.1	Mycobacterium phage ICleared, complete genome	3	2	0.373888
NC_028687.1	Mycobacterium phage Iracema64, complete genome	3	2	0.371527
NC_054814.1	Mycobacterium phage IronMan, complete genome	3	1	0.554898
NC_055817.1	Mycobacterium phage Jeeves, complete genome	3	13	0.46768
NC_054780.1	Mycobacterium phage JewelBug, complete genome	3	5	0.445551
NC_021535.1	Mycobacterium phage Jobu08, complete genome	3	3	0.412647
NC_054812.1	Mycobacterium phage JoshKayV, complete genome	3	1	0.788779
NC_022984.1	Mycobacterium phage Jovo, complete genome	3	4	0.300428
NC_024141.1	Mycobacterium phage Kampy, complete genome	3	2	0.395062
NC_054793.1	Mycobacterium phage Kimona, complete genome	3	16	0.366171
NC_054782.1	Mycobacterium phage Koko, complete genome	3	5	0.481115
NC_001335.1	Mycobacterium phage L5 complete genome	3	6	0.572048
NC_028744.1	Mycobacterium phage LadyBird, complete genome	3	1	0.710121
NC_028877.1	Mycobacterium phage Larenn, complete genome	3	1	0.733498
NC_054796.1	Mycobacterium phage LeoAvram, complete genome	3	2	0.37498
NC_022086.1	Mycobacterium phage LittleCherry, complete genome	3	4	0.302288
NC_031256.1	Mycobacterium phage Loser, complete genome	3	1	0.595029
NC_028849.1	Mycobacterium phage Luchador, complete genome	3	13	0.494869
NC_054771.1	Mycobacterium phage MA5, complete genome	3	3	0.387843
NC_054813.1	Mycobacterium phage Malec, complete genome	3	1	0.725087
NC_028798.1	Mycobacterium phage MarQuardt, complete genome	3	3	0.40201
NC_054802.1	Mycobacterium phage Miramae, complete genome	3	2	0.356924
NC_031257.1	Mycobacterium phage Mulciber, complete genome	3	14	0.462109
NC_054803.1	Mycobacterium phage Mundrea, complete genome	3	2	0.368969
NC_054791.1	Mycobacterium phage MyraDee, complete genome	3	19	0.306846
NC_054774.1	Mycobacterium phage Naca, complete genome	3	4	0.294729
NC_054801.1	Mycobacterium phage Noelle, complete genome	3	2	0.367458
NC_023565.1	Mycobacterium phage Nyxis, complete genome	3	2	0.373742
NC_023577.1	Mycobacterium phage Obama12, complete genome	3	2	0.393233
NC_013694.1	Mycobacterium phage Peaches, complete genome	3	2	0.374527
NC_054815.1	Mycobacterium phage Phaded, complete genome	3	1	0.551971
NC_024148.1	Mycobacterium phage Phantastic, complete genome	3	3	0.383734
NC_054784.1	Mycobacterium phage Pharaoh, complete genome	3	11	0.456806
NC_028662.1	Mycobacterium phage Phlei, complete genome	3	20	0.341235
NC_028965.1	Mycobacterium phage Pioneer, complete genome	3	9	0.459828
NC_028794.1	Mycobacterium phage Piro94, complete genome	3	1	0.712606
NC_054773.1	Mycobacterium phage Pistachio, complete genome	3	3	0.390442
NC_054792.1	Mycobacterium phage PP DNA, complete genome	3	18	0.320099
NC_054781.1	Mycobacterium phage Priamo, complete genome	3	5	0.456785
NC_011023.1	Mycobacterium phage Pukovnik, complete genome	3	1	0.5448
NC_054759.1	Mycobacterium phage PurpleHaze, complete genome	3	3	0.403212
NC_025444.1	Mycobacterium phage RedRock, complete genome	3	1	0.602913
NC_054786.1	Mycobacterium phage Refuge, complete genome	3	11	0.435637
NC_023609.1	Mycobacterium phage RhynO, complete genome	3	8	0.357279
NC_042036.1	Mycobacterium phage Rockstar, complete genome	3	3	0.37655
NC_054775.1	Mycobacterium phage Scorpia, complete genome	3	4	0.310023
NC_028932.1	Mycobacterium phage Serenity, complete genome	3	6	0.581213
NC_021307.1	Mycobacterium phage Severus, complete genome	3	8	0.38918
NC_028914.1	Mycobacterium phage Sheen, complete genome	3	10	0.32151
NC_028860.1	Mycobacterium phage Smeadley, complete genome	3	12	0.290144
NC_054760.1	Mycobacterium phage SoilDragon, complete genome	3	3	0.4127
NC_054794.1	Mycobacterium phage Stasia, complete genome	3	2	0.375454
NC_054787.1	Mycobacterium phage Steamy, complete genome	3	11	0.455654
NC_029043.2	Mycobacterium phage SweetiePie, complete genome	3	1	1
NC_028912.1	Mycobacterium phage Swirley, complete genome	3	4	0.296574
NC_017973.1	Mycobacterium phage SWU1, complete genome	3	6	0.554956
NC_054788.1	Mycobacterium phage SWU2, complete genome	3	10	0.294915
NC_028960.2	Mycobacterium phage Theia, complete genome	3	4	0.29567
NC_028757.1	Mycobacterium phage Tiffany, complete genome	3	3	0.403152
NC_041984.1	Mycobacterium phage Tiger, complete genome	3	4	0.302386
NC_041983.1	Mycobacterium phage Timshel, complete genome	3	10	0.296472
NC_026591.1	Mycobacterium phage Trike, complete genome	3	8	0.386904
NC_023731.1	Mycobacterium phage Trixie, complete genome	3	1	0.64229
NC_023707.1	Mycobacterium phage Turbido, complete genome	3	1	0.827037
NC_041982.1	Mycobacterium phage Twister, complete genome	3	8	0.371844
NC_028802.1	Mycobacterium phage UnionJack, complete genome	3	4	0.313204
NC_054770.1	Mycobacterium phage Veracruz, complete genome	3	3	0.360464
NC_029077.1	Mycobacterium phage VohminGhazi, complete genome	3	5	0.463258
NC_023709.1	Mycobacterium phage Wile, complete genome	3	2	0.366528
NC_054798.1	Mycobacterium phage Wizard007, complete genome	3	2	0.374616
NC_042058.1	Mycobacterium phage Wonder, complete genome	3	3	0.365167
NC_054783.1	Mycobacterium phage Yecey3, complete genome	3	9	0.502665
NC_022985.1	Mycobacterium phage Zaka, complete genome	3	5	0.459243
NC_054761.1	Mycobacterium phage Zetzy, complete genome	3	3	0.387973
NC_054776.1	Mycobacterium phage Zolita, complete genome	3	4	0.297468
NC_042339.1	Mycobacterium virus Arturo, complete genome	3	2	0.371385
NC_042337.1	Mycobacterium virus Astro, complete genome	3	12	0.286385
NC_042308.1	Mycobacterium virus Backyardigan, complete genome	3	2	0.367319
NC_042331.1	Mycobacterium virus Benedict, complete genome	3	4	0.308678
NC_004682.2	Mycobacterium virus Bxz2, complete genome	3	3	0.376572
NC_042333.1	Mycobacterium virus Cuco, complete genome	3	4	0.300956
NC_001900.2	Mycobacterium virus D29, complete genome	3	6	0.563366
NC_042330.1	Mycobacterium virus EricB, complete genome	3	5	0.467165
NC_042312.1	Mycobacterium virus George, complete genome	3	4	0.290805
NC_042309.1	Mycobacterium virus Gladiator, complete genome	3	5	0.463665
NC_042340.1	Mycobacterium virus Goose, complete genome	3	8	0.374591
NC_042318.1	Mycobacterium virus Hammer, complete genome	3	5	0.457388
NC_042328.1	Mycobacterium virus HelDan, complete genome	3	3	0.385974
NC_042334.1	Mycobacterium virus Jeffabunny, complete genome	3	5	0.45449
NC_042310.1	Mycobacterium virus JHC117, complete genome	3	3	0.40224
NC_023745.1	Mycobacterium virus LHTSCC, complete genome	3	2	0.393336
NC_042311.1	Mycobacterium virus Microwolf, complete genome	3	3	0.401726
NC_042314.1	Mycobacterium virus PackMan, complete genome	3	9	0.463509
NC_042341.1	Mycobacterium virus Rebeuca, complete genome	3	8	0.372635
NC_042335.1	Mycobacterium virus Saintus, complete genome	3	12	0.291418
NC_042024.1	Lactococcus lactis phage p2, complete genome	4	1	0.777126
NC_049348.1	Lactococcus lactis phage p272, complete genome	4	1	0.667538
NC_049349.1	Lactococcus lactis phage P475, complete genome	4	1	0.699037
NC_049397.1	Lactococcus phage 05601, complete genome	4	1	0.623467
NC_049374.1	Lactococcus phage 10W18, complete genome	4	1	0.652557
NC_049377.1	Lactococcus phage 13W11L, complete genome	4	1	0.720057
NC_049398.1	Lactococcus phage 16802, complete genome	4	1	0.772206
NC_049373.1	Lactococcus phage 16W23, complete genome	4	1	0.696261
NC_049399.1	Lactococcus phage 30804, complete genome	4	1	0.7021
NC_021853.1	Lactococcus phage 340, complete genome	4	1	0.643152
NC_049400.1	Lactococcus phage 37201, complete genome	4	1	0.77574
NC_049401.1	Lactococcus phage 38503, complete genome	4	1	0.683668
NC_049402.1	Lactococcus phage 38507, complete genome	4	1	0.675951
NC_049376.1	Lactococcus phage 3R16S, complete genome	4	1	0.648043
NC_049403.1	Lactococcus phage 51701, complete genome	4	1	0.770524
NC_049404.1	Lactococcus phage 56003, complete genome	4	1	0.656441
NC_049405.1	Lactococcus phage 56301, complete genome	4	1	0.605629
NC_049406.1	Lactococcus phage 57001, complete genome	4	1	0.733078
NC_049407.1	Lactococcus phage 62601, complete genome	4	1	0.67243
NC_049408.1	Lactococcus phage 62605, complete genome	4	1	0.693186
NC_049409.1	Lactococcus phage 63302, complete genome	4	1	0.744004
NC_049410.1	Lactococcus phage 66901, complete genome	4	1	0.76595
NC_008370.1	Lactococcus phage 712, complete genome	4	1	0.658922
NC_049411.1	Lactococcus phage 79201, complete genome	4	1	0.788723
NC_049412.1	Lactococcus phage 88605, complete genome	4	1	0.717685
NC_049446.1	Lactococcus phage 8V08, complete genome	4	1	0.720937
NC_049360.1	Lactococcus phage 936 group phage Phi109, complete genome	4	1	0.707549
NC_049366.1	Lactococcus phage 936 group phage Phi155, complete genome	4	1	0.719414
NC_049356.1	Lactococcus phage 936 group phage Phi19.3, complete genome	4	1	0.722885
NC_049362.1	Lactococcus phage 936 group phage Phi4.2, complete genome	4	1	0.650599
NC_049363.1	Lactococcus phage 936 group phage Phi44, complete genome	4	1	0.718029
NC_049357.1	Lactococcus phage 936 group phage Phi5.12, complete genome	4	1	0.713207
NC_049364.1	Lactococcus phage 936 group phage Phi91127, complete genome	4	1	0.68455
NC_049354.1	Lactococcus phage 936 group phage PhiA.16, complete genome	4	1	0.767978
NC_049355.1	Lactococcus phage 936 group phage PhiB1127, complete genome	4	1	0.704777
NC_049367.1	Lactococcus phage 936 group phage PhiE1127, complete genome	4	1	0.67483
NC_049358.1	Lactococcus phage 936 group phage PhiF0139, complete genome	4	1	0.826553
NC_049365.1	Lactococcus phage 936 group phage PhiJF1, complete genome	4	1	0.84977
NC_049359.1	Lactococcus phage 936 group phage PhiL.18, complete genome	4	1	0.688699
NC_049361.1	Lactococcus phage 936 group phage PhiL.6, complete genome	4	1	0.712961
NC_049369.1	Lactococcus phage 936 group phage PhiLj, complete genome	4	1	0.779789
NC_049368.1	Lactococcus phage 936 group phage PhiM1127, complete genome	4	1	0.665024
NC_049370.1	Lactococcus phage 936 group phage PhiS0139, complete genome	4	1	0.813905
NC_049346.1	Lactococcus phage 936, complete genome	4	1	0.749259
NC_049413.1	Lactococcus phage 96401, complete genome	4	1	0.689727
NC_049414.1	Lactococcus phage 96403, complete genome	4	1	0.721012
NC_049415.1	Lactococcus phage 96603, complete genome	4	1	0.740132
NC_017688.1	Lactococcus phage ASCC191, complete genome	4	1	0.683518
NC_017695.1	Lactococcus Phage ASCC273, complete genome	4	1	0.736596
NC_017702.1	Lactococcus Phage ASCC281, complete genome	4	1	0.678952
NC_017698.1	Lactococcus Phage ASCC465, complete genome	4	1	0.679181
NC_017696.1	Lactococcus Phage ASCC532, complete genome	4	1	0.673062
NC_011046.1	Lactococcus phage bIBB29, complete genome	4	1	0.64794
NC_001909.1	Lactococcus phage bIL170, complete genome	4	1	0.714705
NC_049351.1	Lactococcus phage CaseusJM1, complete genome	4	1	0.794781
NC_013155.1	Lactococcus phage CB13, complete genome	4	1	0.709792
NC_013152.1	Lactococcus phage CB14, complete genome	4	1	0.687345
NC_013153.1	Lactococcus phage CB19, complete genome	4	1	0.772356
NC_013154.1	Lactococcus phage CB20, complete genome	4	1	0.771797
NC_049480.1	Lactococcus phage CHPC129, complete genome	4	1	0.725062
NC_049481.1	Lactococcus phage CHPC361, complete genome	4	1	0.724245
NC_049482.1	Lactococcus phage CHPC362, complete genome	4	1	0.763411
NC_049483.1	Lactococcus phage CHPC52, complete genome	4	1	0.701298
NC_049484.1	Lactococcus phage CHPC781, complete genome	4	1	0.765161
NC_049485.1	Lactococcus phage CHPC958, complete genome	4	1	0.630307
NC_049486.1	Lactococcus phage CHPC959, complete genome	4	1	0.730051
NC_049487.1	Lactococcus phage CHPC964, complete genome	4	1	0.649135
NC_049488.1	Lactococcus phage CHPC965, complete genome	4	1	0.616297
NC_049347.1	Lactococcus phage fd13, complete genome	4	1	1
NC_049375.1	Lactococcus phage i0139, complete genome	4	1	0.731833
NC_008371.1	Lactococcus phage jj50, complete genome	4	1	0.757513
NC_021860.1	Lactococcus phage jm2, complete genome	4	1	0.72832
NC_021854.1	Lactococcus phage jm3, complete genome	4	1	0.735128
NC_049422.1	Lactococcus phage LP0209, complete genome	4	1	0.749644
NC_049423.1	Lactococcus phage LP0903, complete genome	4	1	0.713825
NC_049424.1	Lactococcus phage LP1502a, complete genome	4	1	0.652612
NC_049416.1	Lactococcus phage LP8511, complete genome	4	1	0.717998
NC_049417.1	Lactococcus phage LP9207, complete genome	4	1	0.717164
NC_049418.1	Lactococcus phage LP9404, complete genome	4	1	0.751206
NC_049419.1	Lactococcus phage LP9609, complete genome	4	1	0.769544
NC_049420.1	Lactococcus phage LP9903, complete genome	4	1	0.763619
NC_049421.1	Lactococcus phage LP9908, complete genome	4	1	0.749213
NC_049434.1	Lactococcus phage MP1, complete genome	4	1	0.713666
NC_049447.1	Lactococcus phage MV10L, complete genome	4	1	0.661882
NC_008363.1	Lactococcus phage P008, complete genome	4	1	0.689069
NC_049474.1	Lactococcus phage P1532, complete genome	4	1	0.721405
NC_049476.1	Lactococcus phage P4565, complete genome	4	1	0.728646
NC_049475.1	Lactococcus phage P656, complete genome	4	1	0.724569
NC_021852.1	Lactococcus phage P680, complete genome	4	1	0.721897
NC_049353.1	Lactococcus phage phi145, complete genome	4	1	0.705638
NC_049352.1	Lactococcus phage phi15, complete genome	4	1	0.688462
NC_021855.1	Lactococcus phage phi7, complete genome	4	1	0.725194
NC_055050.1	Lactococcus phage PLgW-1, complete genome	4	2	0.323102
NC_049381.1	Lactococcus phage R31, complete genome	4	1	0.657456
NC_001835.1	Lactococcus phage sk1, complete genome	4	1	0.754124
NC_028900.1	Lactococcus phage SL4, complete genome	4	1	0.730921
NC_049425.1	Lactococcus phage vB Llc bIBB5g1, complete genome	4	1	0.648719
NC_049426.1	Lactococcus phage vB Llc bIBBF12, complete genome	4	1	0.62175
NC_028695.2	Enterobacter phage phiEap-2, complete genome	5	4	0.373363
NC_073320.1	Escherichia phage 26, complete genome	5	1	0.51499
NC_027993.1	Escherichia phage K1G, complete genome	5	1	0.508295
NC_027994.1	Escherichia phage K1H, complete genome	5	1	0.446153
NC_041897.1	Escherichia phage K1ind1, complete genome	5	1	0.494997
NC_041898.1	Escherichia phage K1ind2, complete genome	5	1	0.500514
NC_073318.1	Escherichia phage NTEC3, complete genome	5	1	0.491
NC_073319.1	Escherichia phage SZH-1, complete genome	5	1	0.520107
NC_073316.1	Escherichia phage vB EcoS fFiEco02, complete genome	5	1	0.479795
NC_073315.1	Escherichia phage vB EcoS fFiEco03, complete genome	5	1	0.53936
NC_073317.1	Escherichia phage vB EcoS fPoEco01, complete genome	5	1	0.483399
NC_073325.1	Escherichia phage vB EcoS XY1, complete genome	5	1	0.563879
NC_073324.1	Escherichia phage vB EcoS-22664BS2, complete genome	5	1	0.499922
NC_042084.1	Escherichia phage VB EcoS-Golestan, complete genome	5	1	0.512854
NC_073323.1	Escherichia phage vB EcoS-phiEc3, complete genome	5	1	0.554224
NC_073322.1	Escherichia phage vB EcoS-Ro145c2YLVW, complete genome	5	1	0.559139
NC_073321.1	Escherichia phage ZCEC5, complete genome	5	1	0.56481
NC_073314.1	Escherichia virus fEg-Eco19, complete genome	5	1	0.483718
NC_069154.1	Klebsiella phage VLCpiS11a, complete genome	5	5	0.346225
NC_048181.1	Raoultella phage RP180, complete genome	5	1	0.479227
NC_073181.1	Salmonella phage 5sent1, complete genome	5	1	0.76571
NC_073173.1	Salmonella phage blauehaus, complete genome	5	1	0.855762
NC_031925.1	Salmonella phage BPS11Q3, complete genome	5	1	0.767581
NC_073202.1	Salmonella phage celemicas, complete genome	5	1	0.843846
NC_073206.1	Salmonella phage CTH7, complete genome	5	1	0.782507
NC_073218.1	Salmonella phage demigod, complete genome	5	1	0.716793
NC_073201.1	Salmonella phage dunkel, complete genome	5	1	0.822476
NC_073192.1	Salmonella phage F118P13, complete genome	5	1	0.844306
NC_073184.1	Salmonella phage F12013, complete genome	5	1	0.718003
NC_028698.1	Salmonella phage f18SE, complete genome	5	1	0.799064
NC_073210.1	Salmonella phage fmb-p1, complete genome	5	1	0.624918
NC_021775.1	Salmonella phage FSL SP-031, complete genome	5	2	0.391164
NC_069147.1	Salmonella phage GRNsp27, complete genome	5	2	0.483612
NC_073209.1	Salmonella phage GRNsp50, complete genome	5	1	0.712535
NC_073171.1	Salmonella phage horsemountain, complete genome	5	1	0.802869
NC_073189.1	Salmonella phage JD01, complete genome	5	1	0.790503
NC_021777.1	Salmonella phage Jersey, complete genome	5	1	0.690669
NC_073205.1	Salmonella phage LP31, complete genome	5	1	0.764778
NC_073204.1	Salmonella phage LPSE1, complete genome	5	1	0.724409
NC_026017.1	Salmonella phage LSPA1, complete genome	5	1	0.64822
NC_031021.1	Salmonella phage MA12, complete genome	5	1	0.811818
NC_073203.1	Salmonella phage MET P1 1 43, complete genome	5	1	0.786244
NC_073196.1	Salmonella phage NBSal006, complete genome	5	1	0.81478
NC_073183.1	Salmonella phage NBSal007, complete genome	5	1	0.750522
NC_073185.1	Salmonella phage PBSE191, complete genome	5	1	0.612895
NC_073217.1	Salmonella phage pink, complete genome	5	1	0.753457
NC_073200.1	Salmonella phage S100, complete genome	5	1	0.845832
NC_073199.1	Salmonella phage S102, complete genome	5	1	0.824339
NC_073170.1	Salmonella phage SE-W109, complete genome	5	1	0.779167
NC_016763.1	Salmonella phage SE2, complete genome	5	1	0.772249
NC_022752.1	Salmonella phage SETP13, complete genome	5	1	0.820246
NC_022754.1	Salmonella phage SETP7, complete genome	5	1	0.794436
NC_073215.1	Salmonella phage SGPC, complete genome	5	1	0.675292
NC_073195.1	Salmonella phage Shelanagig, complete genome	5	1	0.810646
NC_069152.1	Salmonella phage Shemara, complete genome	5	2	0.427047
NC_073207.1	Salmonella phage SHWT1, complete genome	5	1	0.833686
NC_073219.1	Salmonella phage sidste, complete genome	5	1	0.689699
NC_073172.1	Salmonella phage skrot, complete genome	5	1	0.897683
NC_073208.1	Salmonella phage SLMP1, complete genome	5	1	0.729146
NC_006940.2	Salmonella phage SS3e, complete genome	5	1	0.714234
NC_073169.1	Salmonella phage SS5, complete genome	5	1	0.83278
NC_069146.1	Salmonella phage St162, complete genome	5	2	0.411401
NC_073216.1	Salmonella phage STP03, complete genome	5	1	0.762651
NC_073211.1	Salmonella phage T102, complete genome	5	1	0.694997
NC_073180.1	Salmonella phage templet, complete genome	5	1	0.693713
NC_069148.1	Salmonella phage TS6, complete genome	5	2	0.465996
NC_073194.1	Salmonella phage vB SalP LDW16, complete genome	5	1	0.782422
NC_073193.1	Salmonella phage vB SalS-S10, complete genome	5	1	0.760749
NC_041991.1	Salmonella phage vB SenS AG11, complete genome	5	1	0.708239
NC_073214.1	Salmonella phage vB SenS ER1, complete genome	5	1	0.728783
NC_073198.1	Salmonella phage vB SenS ER21, complete genome	5	1	0.78067
NC_073197.1	Salmonella phage vB SenS ER23, complete genome	5	1	0.716311
NC_073186.1	Salmonella phage vB SenS PVP-SE2, complete genome	5	1	0.749389
NC_073190.1	Salmonella phage vB SenS S528, complete genome	5	1	0.819754
NC_073188.1	Salmonella phage vB SenS S532, complete genome	5	1	0.767202
NC_073213.1	Salmonella phage vB SenS SB3, complete genome	5	1	0.768891
NC_069151.1	Salmonella phage vB SenS SE1, complete genome	5	2	0.464188
NC_073178.1	Salmonella phage vB SenS TUMS E19, complete genome	5	1	0.852503
NC_073179.1	Salmonella phage vB SenS TUMS E4, complete genome	5	1	0.859556
NC_073187.1	Salmonella phage vB SenS-EnJE1, complete genome	5	1	0.722742
NC_073191.1	Salmonella phage vB SenS-EnJE6, complete genome	5	1	0.83923
NC_019539.1	Salmonella phage vB SenS-Ent1 complete genome	5	1	0.804444
NC_023608.1	Salmonella phage vB SenS-Ent2 complete genome	5	1	0.796694
NC_024204.1	Salmonella phage vB SenS-Ent3 complete genome	5	1	0.816149
NC_069149.1	Salmonella phage vB SenTO17, complete genome	5	2	0.461952
NC_069150.1	Salmonella phage vB STM-ZS, complete genome	5	2	0.456869
NC_073177.1	Salmonella phage vB StyS-sam DNA, complete genome	5	1	0.71642
NC_073174.1	Salmonella phage wast, complete genome	5	1	1
NC_041992.1	Salmonella phage wksl3, complete genome	5	1	0.843485
NC_073212.1	Salmonella phage ZCSE9, complete genome	5	1	0.766964
NC_073176.1	Salmonella virus VSe101, complete genome	5	1	0.78703
NC_073182.1	Salmonella virus VSe103, complete genome	5	1	0.784545
NC_069153.1	Salmonella virus VSiP, complete genome	5	2	0.434035
NC_073175.1	Salmonella virus VSt10, complete genome	5	1	0.848996
NC_069155.1	Serratia phage Tsm2, complete genome	5	3	0.361271
NC_069156.1	Serratia phage vB SmaM-Otaku, complete genome	5	3	0.351476
NC_047823.1	Citrobacter phage CF1 DK-2017, complete genome	6	5	0.40923
NC_048065.1	Citrobacter phage Sazh, complete genome	6	5	0.424013
NC_027350.1	Citrobacter phage Stevie, complete genome	6	5	0.423609
NC_048088.1	Cronobacter phage CS01, complete genome	6	8	0.410215
NC_042122.1	Enterobacter phage Ec L1, complete genome	6	16	0.435379
NC_047959.1	Enterobacteria phage vB EcoS IME18, complete genome	6	3	0.416982
NC_047960.1	Enterobacteria phage vB EcoS IME347, complete genome	6	15	0.422321
NC_048208.1	Enterobacteria phage vB EcoS IME542, complete genome	6	6	0.386191
NC_031050.1	Enterobacteria phage vB EcoS NBD2, complete genome	6	12	0.420614
NC_049829.1	Escherichia phage aalborv, complete genome	6	2	0.449576
NC_049826.1	Escherichia phage aaroes, complete genome	6	2	0.41309
NC_049819.1	Escherichia phage atuna, complete genome	6	2	0.411715
NC_024793.1	Escherichia phage bV EcoS AHP42, complete genome	6	4	0.357426
NC_024784.1	Escherichia phage bV EcoS AHS24, complete genome	6	4	0.376153
NC_024789.1	Escherichia phage bV EcoS AKS96, complete genome	6	4	0.380842
NC_042046.1	Escherichia phage C119, complete genome	6	4	0.360218
NC_049827.1	Escherichia phage damhaus, complete genome	6	2	0.418613
NC_047893.1	Escherichia phage DTL, complete genome	6	6	0.372807
NC_024210.1	Escherichia phage e4 1c, complete genome	6	4	0.372138
NC_047996.1	Escherichia phage Eco BIFF, complete genome	6	3	0.398792
NC_049852.1	Escherichia phage egaa, complete genome	6	2	0.421351
NC_049825.1	Escherichia phage grams, complete genome	6	2	0.425368
NC_049828.1	Escherichia phage haarsle, complete genome	6	2	0.427143
NC_054894.1	Escherichia phage Henu7, complete genome	6	9	0.42455
NC_049853.1	Escherichia phage Henu8, complete genome	6	2	0.403791
NC_049823.1	Escherichia phage herni, complete genome	6	2	0.421361
NC_041874.1	Escherichia phage JMPW1, complete genome	6	3	0.419427
NC_041873.1	Escherichia phage JMPW2, complete genome	6	3	0.396197
NC_047985.1	Escherichia phage LL5, complete genome	6	5	0.414048
NC_049830.1	Escherichia phage PGN590, complete genome	6	2	0.382355
NC_047938.1	Escherichia phage SECphi27 genome assembly, complete genome: monopartite	6	2	0.412959
NC_042043.1	Escherichia phage SRT8, complete genome	6	14	0.397862
NC_054896.1	Escherichia phage tiwna, complete genome	6	2	0.420541
NC_049818.1	Escherichia phage tonijn, complete genome	6	2	0.413849
NC_049815.1	Escherichia phage tonn, complete genome	6	2	0.405654
NC_049817.1	Escherichia phage tonnikala, complete genome	6	2	0.403509
NC_049816.1	Escherichia phage tunus, complete genome	6	2	0.411566
NC_047812.1	Escherichia phage vB Ecos CEB EC3a, complete genome	6	6	0.382765
NC_047820.1	Escherichia phage vB EcoS ESCO41, complete genome	6	13	0.402319
NC_049822.1	Escherichia phage vB EcoS G29-2, complete genome	6	2	0.414262
NC_054892.1	Escherichia phage vB EcoS PHB17, complete genome	6	7	0.428418
NC_047828.1	Escherichia phage vB EcoS SH2, complete genome	6	3	0.418198
NC_054893.1	Escherichia phage vB EcoS W011D, complete genome	6	7	0.417728
NC_049813.1	Escherichia phage vB EcoS-12210I, complete genome	6	6	0.391232
NC_048132.1	Escherichia phage vB EcoS-95, complete genome	6	2	0.409969
NC_049832.1	Escherichia phage vB EcoS-DELF2 DNA, complete genome	6	3	0.418831
NC_047810.1	Escherichia phage vB EcoS-IME253, complete genome	6	6	0.36922
NC_049824.1	Escherichia phage vojen, complete genome	6	2	0.421184
NC_049844.1	Klebsiella phage 13, complete genome	6	1	0.614725
NC_028786.1	Klebsiella phage 1513, complete genome	6	1	0.727727
NC_048162.1	Klebsiella phage GH-K3, complete genome	6	1	0.773643
NC_049843.1	Klebsiella phage JY917, complete genome	6	1	0.828087
NC_049838.1	Klebsiella phage KL, complete genome	6	1	0.623877
NC_028760.1	Klebsiella phage KLPN1, complete genome	6	1	0.7431
NC_047825.1	Klebsiella phage KOX1, complete genome	6	1	0.678212
NC_049848.1	Klebsiella phage KP1801, complete genome	6	1	0.774774
NC_048143.1	Klebsiella phage KpKT21phi1, complete genome	6	1	0.778969
NC_047841.1	Klebsiella phage KPN N141, complete genome	6	1	0.76635
NC_047850.1	Klebsiella phage MezzoGao, complete genome	6	1	0.774314
NC_048044.1	Klebsiella phage NJR15, complete genome	6	1	0.783427
NC_048024.1	Klebsiella phage NJS1, complete genome	6	1	0.801972
NC_048043.1	Klebsiella phage NJS2, complete genome	6	1	0.805027
NC_049845.1	Klebsiella phage PhiKpNIH-2, complete genome	6	1	0.76278
NC_031053.1	Klebsiella phage PKP126, complete genome	6	1	0.704544
NC_055956.1	Klebsiella phage RAD2, complete genome	6	1	0.790868
NC_049846.1	Klebsiella phage Shelby, complete genome	6	1	0.778645
NC_049847.1	Klebsiella phage Sin4, complete genome	6	1	0.770296
NC_049841.1	Klebsiella phage Skenny, complete genome	6	1	0.763006
NC_028774.1	Klebsiella phage Sushi, complete genome	6	1	0.774691
NC_049839.1	Klebsiella phage Sweeny, complete genome	6	1	0.73863
NC_048042.1	Klebsiella phage TAH8, complete genome	6	1	0.810638
NC_048126.1	Klebsiella phage TSK1, complete genome	6	1	0.764728
NC_049842.1	Klebsiella phage vB KpnS 15-38 KLPPOU149, complete genome	6	1	0.7692
NC_049837.1	Klebsiella phage vB KpnS Alina, complete genome	6	1	0.664491
NC_049836.1	Klebsiella phage vB KpnS Call, complete genome	6	1	0.684337
NC_049835.1	Klebsiella phage vB KpnS Domnhall, complete genome	6	1	0.68984
NC_049840.1	Klebsiella phage vB KpnS FZ10, complete genome	6	1	1
NC_049834.1	Klebsiella phage vB KpnS IMGroot, complete genome	6	1	0.659941
NC_047784.1	Klebsiella phage vB KpnS KpV522, complete genome	6	1	0.668459
NC_049833.1	Klebsiella phage vB KpnS SegesCirculi, complete genome	6	1	0.694425
NC_047907.1	Klebsiella virus GML-KpCol1, complete genome	6	1	0.778607
NC_048137.1	Pantoea phage vB PagS AAS23, complete genome	6	11	0.41527
NC_031026.1	Salmonella phage phSE-2, complete genome	6	5	0.429901
NC_049821.1	Salmonella phage slyngel, complete genome	6	2	0.421064
NC_047947.1	Salmonella phage vB SenS PHB07, complete genome	6	5	0.418738
NC_047898.1	Salmonella phage YSP2, complete genome	6	5	0.428045
NC_049814.1	Shigella phage JK16, complete genome	6	2	0.410139
NC_026010.1	Shigella phage pSf-2, complete genome	6	3	0.428972
NC_047847.1	Shigella phage Sd1, complete genome	6	4	0.366823
NC_047848.1	Shigella phage Sf12, complete genome	6	4	0.354653
NC_047998.1	Shigella phage Sfin-1, complete genome	6	3	0.431148
NC_049831.1	Shigella phage Sfin-3, complete genome	6	3	0.415461
NC_047785.1	Shigella phage SH6, complete genome	6	3	0.425961
NC_047863.1	Shigella phage vB SflS-ISF001, complete genome	6	3	0.382537
NC_041995.1	Shigella phage vB SsoS-ISF002, complete genome	6	3	0.413905
NC_054898.2	Vibrio virus 2019VC1, complete genome	6	10	0.405761
NC_070651.1	Streptococcus phage 128, complete genome	7	1	0.76718
NC_070652.1	Streptococcus phage 53, complete genome	7	1	0.751513
NC_002185.1	Streptococcus phage 7201, complete genome	7	1	0.456028
NC_070653.1	Streptococcus phage 73, complete genome	7	1	0.552607
NC_070654.1	Streptococcus phage 7A5, complete genome	7	1	0.564561
NC_013645.1	Streptococcus phage Abc2, complete genome	7	1	0.451187
NC_070655.1	Streptococcus phage B0, complete genome	7	1	0.584405
NC_070656.1	Streptococcus phage CHPC1005, complete genome	7	1	0.83462
NC_070657.1	Streptococcus phage CHPC1027, complete genome	7	1	0.87578
NC_070658.1	Streptococcus phage CHPC1029, complete genome	7	1	0.838366
NC_070659.1	Streptococcus phage CHPC1033, complete genome	7	1	0.894293
NC_070660.1	Streptococcus phage CHPC1036, complete genome	7	1	0.480143
NC_070661.1	Streptococcus phage CHPC1041, complete genome	7	1	0.606014
NC_070662.1	Streptococcus phage CHPC1045, complete genome	7	1	0.664016
NC_070663.1	Streptococcus phage CHPC1046, complete genome	7	1	0.641962
NC_070664.1	Streptococcus phage CHPC1062, complete genome	7	1	0.605993
NC_070665.1	Streptococcus phage CHPC1067, complete genome	7	1	0.930499
NC_070666.1	Streptococcus phage CHPC1091, complete genome	7	1	0.739378
NC_070667.1	Streptococcus phage CHPC1148, complete genome	7	1	0.588622
NC_070668.1	Streptococcus phage CHPC1156, complete genome	7	1	0.744413
NC_070669.1	Streptococcus phage CHPC572, complete genome	7	1	0.633974
NC_070670.1	Streptococcus phage CHPC595, complete genome	7	1	0.783009
NC_070671.1	Streptococcus phage CHPC642, complete genome	7	1	0.590331
NC_070672.1	Streptococcus phage CHPC663, complete genome	7	1	0.48963
NC_070673.1	Streptococcus phage CHPC873, complete genome	7	1	0.710791
NC_070674.1	Streptococcus phage CHPC875, complete genome	7	1	0.66681
NC_070675.1	Streptococcus phage CHPC877, complete genome	7	1	0.562856
NC_070676.1	Streptococcus phage CHPC879, complete genome	7	1	0.57623
NC_070677.1	Streptococcus phage CHPC919, complete genome	7	1	0.682974
NC_070678.1	Streptococcus phage CHPC925, complete genome	7	1	0.632736
NC_070679.1	Streptococcus phage CHPC927, complete genome	7	1	0.603141
NC_070680.1	Streptococcus phage CHPC928, complete genome	7	1	0.785801
NC_070681.1	Streptococcus phage CHPC930, complete genome	7	1	0.502529
NC_070682.1	Streptococcus phage CHPC950, complete genome	7	1	0.677115
NC_070683.1	Streptococcus phage CHPC979, complete genome	7	1	0.676061
NC_070684.1	Streptococcus phage D1024, complete genome	7	1	0.713846
NC_070685.1	Streptococcus phage D1811, complete genome	7	1	0.609841
NC_070686.1	Streptococcus phage D4276, complete genome	7	1	0.545324
NC_002072.2	Streptococcus phage DT1, complete genome	7	1	0.848552
NC_070687.1	Streptococcus phage L5A1, complete genome	7	1	0.603287
NC_070688.1	Streptococcus phage M19, complete genome	7	1	0.635541
NC_070689.1	Streptococcus phage MM25, complete genome	7	1	0.897249
NC_070690.1	Streptococcus phage P0091, complete genome	7	1	0.586516
NC_070691.1	Streptococcus phage P3681, complete genome	7	1	0.775179
NC_070692.1	Streptococcus phage P3684, complete genome	7	1	0.800528
NC_070693.1	Streptococcus phage P5641, complete genome	7	1	0.621541
NC_070694.1	Streptococcus phage P5651, complete genome	7	1	0.834202
NC_070695.1	Streptococcus phage P7132, complete genome	7	1	0.822222
NC_070696.1	Streptococcus phage P7133, complete genome	7	1	0.840992
NC_070697.1	Streptococcus phage P7134, complete genome	7	1	1
NC_070698.1	Streptococcus phage P7151, complete genome	7	1	0.769038
NC_070699.1	Streptococcus phage P7152, complete genome	7	1	0.812545
NC_070700.1	Streptococcus phage P7154, complete genome	7	1	0.763118
NC_070701.1	Streptococcus phage P7573, complete genome	7	1	0.711443
NC_070702.1	Streptococcus phage P7574, complete genome	7	1	0.597788
NC_070703.1	Streptococcus phage P7601, complete genome	7	1	0.810765
NC_070704.1	Streptococcus phage P7602, complete genome	7	1	0.734969
NC_070705.1	Streptococcus phage P7631, complete genome	7	1	0.810847
NC_070706.1	Streptococcus phage P7632, complete genome	7	1	0.807359
NC_070707.1	Streptococcus phage P7633, complete genome	7	1	0.746976
NC_070708.1	Streptococcus phage P9851, complete genome	7	1	0.705344
NC_070709.1	Streptococcus phage P9854, complete genome	7	1	0.630898
NC_070710.1	Streptococcus phage P9901, complete genome	7	1	0.574468
NC_070711.1	Streptococcus phage P9902, complete genome	7	1	0.656581
NC_070712.1	Streptococcus phage P9903, complete genome	7	1	0.712745
NC_000871.1	Streptococcus phage Sfi19, complete genome	7	1	0.649795
NC_000872.1	Streptococcus phage Sfi21, complete genome	7	1	0.560916
NC_070713.1	Streptococcus phage STP1, complete genome	7	1	0.652007
NC_070714.1	Streptococcus phage SW1, complete genome	7	1	0.75182
NC_070715.1	Streptococcus phage SW11, complete genome	7	1	0.768849
NC_070716.1	Streptococcus phage SW12, complete genome	7	1	0.762248
NC_070717.1	Streptococcus phage SW2, complete genome	7	1	0.5645
NC_070718.1	Streptococcus phage SW3, complete genome	7	1	0.635626
NC_070719.1	Streptococcus phage SW5, complete genome	7	1	0.56198
NC_070720.1	Streptococcus phage SW6, complete genome	7	1	0.77705
NC_070721.1	Streptococcus phage SW7, complete genome	7	1	0.764507
NC_070722.1	Streptococcus phage SW8, complete genome	7	1	0.839859
NC_070723.1	Streptococcus phage SWK3, complete genome	7	1	0.716256
NC_070724.1	Streptococcus phage SWK6, complete genome	7	1	0.729205
NC_070725.1	Streptococcus phage vB SthS VA214, complete genome	7	1	0.615023
NC_070726.1	Streptococcus phage vB SthS VA460, complete genome	7	1	0.633131
NC_018285.1	Streptococcus phage YMC-2011, complete genome	7	2	0.442025
NC_015250.1	Acinetobacter phage 133 strain Acj133, complete genome	8	19	0.283518
NC_049445.1	Acinetobacter phage AbTZA1, complete genome	8	3	0.28885
NC_014660.1	Acinetobacter phage Ac42, complete genome	8	18	0.28264
NC_014661.1	Acinetobacter phage Acj61, complete genome	8	16	0.303293
NC_014663.1	Acinetobacter phage Acj9, complete genome	8	15	0.276313
NC_049511.1	Acinetobacter phage AM101, complete genome	8	3	0.290724
NC_049441.1	Acinetobacter phage KARL-1, complete genome	8	3	0.279916
NC_049494.1	Acinetobacter phage vB AbaM PhT2, complete genome	8	3	0.28895
NC_049491.1	Acinetobacter phage vB AbaP Apostate, complete genome	8	3	0.288389
NC_049490.1	Acinetobacter phage vB AbaP Berthold, complete genome	8	3	0.291692
NC_049492.1	Acinetobacter phage vB AbaP Kimel, complete genome	8	3	0.287903
NC_049479.1	Acinetobacter phage vB AbaP Konradin, complete genome	8	3	0.290816
NC_049493.1	Acinetobacter phage vB AbaP Lazarus, complete genome	8	3	0.289466
NC_049438.1	Acinetobacter phage vB ApiM fHyAci03, complete genome	8	3	0.286014
NC_018087.3	Acinetobacter phage ZZ1, complete genome	8	22	0.283554
NC_042067.1	Citrobacter phage CF1 ERZ-2017, complete genome	8	4	0.427749
NC_028857.1	Citrobacter phage Merlin, complete genome	8	4	0.464139
NC_027331.1	Citrobacter phage Moon, complete genome	8	4	0.459799
NC_054901.1	Citrobacter phage PhiZZ23, complete genome	8	1	0.951203
NC_054900.1	Citrobacter phage PhiZZ6, complete genome	8	1	0.940811
NC_054899.1	Citrobacter phage vB CroM CrRp10, complete genome	8	1	0.920662
NC_028683.1	Edwardsiella phage PEi20 DNA, complete sequence	8	7	0.415674
NC_055739.1	Enterobacter phage myPSH1140, complete genome	8	9	0.449671
NC_023561.1	Enterobacter phage PG7, complete genome	8	9	0.448911
NC_048849.1	Enterobacter phage vB EclM CIP9, complete genome	8	7	0.428052
NC_070778.1	Enterobacter phage vB EclM Q7622, complete genome	8	7	0.426437
NC_070777.1	Enterobacter phage vB EhoM-IME523, complete genome	8	7	0.425705
NC_054902.1	Enterobacteria phage Aplg8, complete genome	8	1	0.884908
NC_027983.1	Enterobacteria phage AR1 DNA, complete genome	8	1	0.893173
NC_055708.1	Enterobacteria phage ATK47, complete genome	8	1	0.612718
NC_019500.1	Enterobacteria phage Bp7, complete genome	8	2	0.453239
NC_014662.1	Enterobacteria phage CC31, complete genome	8	9	0.465752
NC_025425.1	Enterobacteria phage GEC-3S complete genome	8	5	0.28222
NC_054903.1	Enterobacteria phage GiZh, complete genome	8	1	0.914764
NC_019503.1	Enterobacteria phage ime09, complete genome	8	1	0.90574
NC_012741.1	Enterobacteria phage JS10, complete genome	8	2	0.495868
NC_010105.1	Enterobacteria phage JS98, complete genome	8	2	0.49958
NC_012740.1	Enterobacteria phage JSE, complete genome	8	5	0.265033
NC_054905.1	Enterobacteria phage Kha5h, complete genome	8	1	0.903657
NC_009821.1	Enterobacteria phage Phi1, complete genome	8	5	0.282581
NC_028847.1	Enterobacteria phage QL01, complete genome	8	2	0.503233
NC_054906.1	Enterobacteria phage RB18, complete genome	8	1	0.931481
NC_025448.1	Enterobacteria phage RB27, complete genome	8	1	0.891533
NC_025419.1	Enterobacteria phage RB3, complete genome	8	1	0.878735
NC_027979.1	Enterobacteria phage RB68, complete genome	8	1	0.898063
NC_054907.1	Enterobacteria phage T6 DNA, complete genome	8	1	0.859963
NC_019399.1	Enterobacteria phage vB EcoM ACG-C40, complete genome	8	1	0.831894
NC_055740.1	Enterobacteria phage vB EcoM IME281, complete genome	8	2	0.491796
NC_055741.1	Enterobacteria phage vB EcoM IME339, complete genome	8	1	0.910503
NC_054904.1	Enterobacteria phage vB EcoM IME340, complete genome	8	1	0.875815
NC_055742.1	Enterobacteria phage vB EcoM IME341, complete genome	8	2	0.502364
NC_028894.1	Enterobacteria phage vB EcoM VR20, complete genome	8	2	0.513591
NC_028925.1	Enterobacteria phage vB EcoM VR25, complete genome	8	2	0.516757
NC_028957.1	Enterobacteria phage vB EcoM VR26, complete genome	8	2	0.47522
NC_028881.1	Enterobacteria phage vB EcoM VR5, complete genome	8	2	0.483943
NC_014792.1	Enterobacteria phage vB EcoM-VR7, complete genome	8	2	0.496376
NC_055743.1	Erwinia phage Cronus, complete genome	8	21	0.382788
NC_041863.1	Escherichia coli O157 typing phage 3, complete genome	8	1	0.620322
NC_041864.1	Escherichia coli O157 typing phage 6, complete genome	8	1	0.618901
NC_055782.1	Escherichia phage AnYang, complete genome	8	2	0.482486
NC_029091.1	Escherichia phage APCEc01, complete genome	8	1	0.62321
NC_041936.1	Escherichia phage ECD7, complete genome	8	5	0.26367
NC_054910.1	Escherichia phage EcNP1, complete genome	8	1	0.879911
NC_054913.1	Escherichia phage F2, complete genome	8	1	0.604634
NC_041919.1	Escherichia phage HP3, complete genome	8	1	0.876896
NC_018855.1	Escherichia phage HX01, complete genome	8	1	0.623592
NC_027349.1	Escherichia phage HY01, complete genome	8	1	0.883857
NC_031047.1	Escherichia phage HY03, complete genome	8	1	0.784378
NC_054923.1	Escherichia phage KIT03 DNA, complete sequence	8	1	0.901995
NC_031934.1	Escherichia phage MX01, complete genome	8	2	0.490369
NC_055781.1	Escherichia phage p000v, complete genome	8	1	0.610906
NC_054929.1	Escherichia phage PE37, complete genome	8	1	0.894208
NC_055718.1	Escherichia phage phiC120, complete genome	8	1	0.601792
NC_055709.1	Escherichia phage phiE142, complete genome	8	1	0.429069
NC_055749.1	Escherichia phage SF, complete genome	8	1	0.595579
NC_028927.1	Escherichia phage slur02, complete genome	8	1	0.919205
NC_042129.1	Escherichia phage slur03, complete genome	8	1	0.913705
NC_042130.1	Escherichia phage slur04, complete genome	8	1	0.928119
NC_028780.1	Escherichia phage slur07, complete genome	8	1	0.924622
NC_028448.1	Escherichia phage slur14, complete genome	8	1	0.920458
NC_041990.1	Escherichia phage ST0, complete genome	8	1	0.615638
NC_054932.1	Escherichia phage teqdroes, complete genome	8	1	1
NC_054933.1	Escherichia phage teqhad, complete genome	8	1	0.930387
NC_054934.1	Escherichia phage teqskov, complete genome	8	1	0.941908
NC_031030.2	Escherichia phage UFV-AREG1, complete genome	8	1	0.877262
NC_055783.1	Escherichia phage vB EcoM 005, complete genome	8	2	0.393347
NC_054908.1	Escherichia phage vB EcoM DalCa, complete genome	8	1	0.883368
NC_054912.1	Escherichia phage vB EcoM F1, complete genome	8	1	0.847677
NC_054918.1	Escherichia phage vB EcoM G4498, complete genome	8	1	0.88423
NC_054919.1	Escherichia phage vB EcoM G4507, complete genome	8	1	0.880367
NC_054917.1	Escherichia phage vB EcoM G50, complete genome	8	1	0.917338
NC_054915.1	Escherichia phage vB EcoM G8, complete genome	8	1	0.841198
NC_054920.1	Escherichia phage vB EcoM G9062, complete genome	8	1	0.87729
NC_054921.1	Escherichia phage vB EcoM IME537, complete genome	8	1	0.827631
NC_054922.1	Escherichia phage vB EcoM KAW1E185, complete genome	8	1	0.952857
NC_054924.1	Escherichia phage vB EcoM Lutter, complete genome	8	1	0.891487
NC_054925.1	Escherichia phage vB EcoM NBG2, complete genome	8	1	0.868646
NC_054926.1	Escherichia phage vB EcoM OE5505, complete genome	8	1	0.885036
NC_054927.1	Escherichia phage vB EcoM Ozark, complete genome	8	1	0.928748
NC_024794.1	Escherichia phage vB EcoM PhAPEC2, complete genome	8	1	0.594689
NC_070780.1	Escherichia phage vB EcoM RZ, complete genome	8	2	0.487076
NC_054914.1	Escherichia phage vB EcoM-fFiEco06, complete genome	8	1	0.889665
NC_054916.1	Escherichia phage vB EcoM-G28, complete genome	8	1	0.867799
NC_031103.1	Escherichia phage vB EcoM-UFV13, complete genome	8	1	0.910884
NC_054928.1	Escherichia phage vB vPM PD112, complete genome	8	1	0.824385
NC_031928.1	Escherichia phage WG01, complete genome	8	2	0.496556
NC_019505.1	Escherichia phage wV7, complete genome	8	1	0.907149
NC_054935.2	Escherichia phage YUEEL01, complete genome	8	1	0.880152
NC_055757.1	Escherichia virus KFS-EC, complete genome	8	5	0.285752
NC_028686.1	Klebsiella phage JD18, complete genome	8	6	0.445903
NC_055768.1	Klebsiella phage KP179, complete genome	8	6	0.448989
NC_055715.1	Klebsiella phage KPV15, complete genome	8	6	0.346607
NC_048798.1	Klebsiella phage Marfa, complete genome	8	12	0.40063
NC_055748.1	Klebsiella phage Mineola, complete genome	8	6	0.451291
NC_031095.1	Klebsiella phage PKO111, complete genome	8	6	0.462208
NC_048694.1	Klebsiella phage vB Kpn F48, complete genome	8	12	0.408438
NC_031087.1	Klebsiella phage vB KpnM KpV477, complete genome	8	6	0.439937
NC_070776.1	Kosakonia phage 305, complete genome	8	7	0.426273
NC_031020.1	Morganella phage vB MmoM MP1, complete genome	8	20	0.316994
NC_028940.1	Pectobacterium bacteriophage PM2, complete genome	8	14	0.406696
NC_055831.1	Phage NBEco003, complete genome	8	1	0.9046
NC_055737.1	Proteus phage phiP4-3, complete genome	8	11	0.304225
NC_028762.1	Proteus phage vB PmiM Pm5461, complete genome	8	11	0.31097
NC_055720.1	Pseudomonas phage PspYZU05, complete genome	8	17	0.300994
NC_070779.1	Salmonella phage KM16, complete genome	8	4	0.460548
NC_042044.1	Salmonella phage Melville, complete genome	8	4	0.474397
NC_054937.1	Salmonella phage pSe SNUABM 01, complete genome	8	1	0.796213
NC_020416.1	Salmonella phage S16, complete genome	8	4	0.462085
NC_027344.1	Salmonella phage STML-198, complete genome	8	4	0.475845
NC_026607.2	Salmonella phage STP4-a, complete genome	8	4	0.46982
NC_031065.1	Salmonella phage vB SnwM CGG4-1, complete genome	8	4	0.459768
NC_041996.1	Serratia phage CHI14, complete genome	8	13	0.444739
NC_049464.1	Serratia phage Muldoon, complete genome	8	10	0.313705
NC_054938.1	Serratia phage PhiZZ30, complete genome	8	1	0.926915
NC_024121.1	Serratia phage PS2, complete genome	8	10	0.299189
NC_055728.1	Serratia phage X20, complete genome	8	13	0.443947
NC_054939.1	Shigella phage CM8, complete genome	8	1	0.900261
NC_054940.1	Shigella phage JK45, complete genome	8	1	0.602285
NC_055734.1	Shigella phage phi25-307, complete genome	8	1	0.618052
NC_025829.1	Shigella phage pSs-1, complete genome	8	1	0.882235
NC_042077.1	Shigella phage Sf21, complete genome	8	1	0.903503
NC_042039.1	Shigella phage Sf22, complete genome	8	1	0.918754
NC_054941.1	Shigella phage Sf23, complete genome	8	1	0.909114
NC_042078.1	Shigella phage Sf24, complete genome	8	1	0.915018
NC_054942.1	Shigella phage SH7, complete genome	8	1	0.886402
NC_031085.1	Shigella phage SHBML-50-1, complete genome	8	1	0.925047
NC_025437.1	Shigella phage Shf125875, complete genome	8	1	0.600555
NC_030953.1	Shigella phage SHFML-11, complete genome	8	1	0.842793
NC_031011.1	Shigella phage SHFML-26, complete genome	8	1	0.816327
NC_031090.1	Shigella phage SHSML-52-1, complete genome	8	1	0.599624
NC_014595.1	Shigella phage SP18, complete genome	8	2	0.502496
NC_055716.1	Yersinia phage fHe-Yen9-01, complete genome	8	8	0.376483
NC_027353.1	Yersinia phage phiD1 complete genome	8	1	0.899445
NC_019909.1	Yersinia phage phiR1-RT complete genome	8	8	0.362562
NC_027404.1	Yersinia phage PST, complete genome	8	1	0.863874
NC_054944.1	Yersinia phage PYPS2T, complete genome	8	1	0.857289
NC_028820.1	Yersinia phage vB YenM TG1, complete genome	8	8	0.334339
NC_054945.1	Yersinia phage vB YepM ZN18, complete genome	8	1	0.884326
NC_007061.1	Staphylococcus phage 29, complete genome	9	1	0.377729
NC_028917.1	Staphylococcus phage 3MRA, complete genome	9	2	0.362392
NC_007062.1	Staphylococcus phage 52A, complete genome	9	1	0.380669
NC_007049.1	Staphylococcus phage 53, complete genome	9	1	0.817309
NC_007060.1	Staphylococcus phage 55, complete genome	9	1	0.38358
NC_007048.1	Staphylococcus phage 69, complete genome	9	1	0.765143
NC_007059.1	Staphylococcus phage 71, complete genome	9	1	0.324362
NC_030652.1	Staphylococcus phage 80, complete genome	9	1	0.405795
NC_009526.1	Staphylococcus phage 80alpha, complete genome	9	1	0.760069
NC_007050.1	Staphylococcus phage 85, complete genome	9	1	0.699118
NC_007063.1	Staphylococcus phage 88, complete genome	9	1	0.417781
NC_007064.1	Staphylococcus phage 92, complete genome	9	1	0.47916
NC_007057.1	Staphylococcus phage 96, complete genome	9	1	0.342026
NC_054979.1	Staphylococcus phage B122, complete genome	9	1	0.35978
NC_028859.1	Staphylococcus phage B166, complete genome	9	1	0.315874
NC_028915.1	Staphylococcus phage B236, complete genome	9	1	0.31414
NC_054973.1	Staphylococcus phage Baq Sau1, complete genome	9	1	0.672429
NC_024391.1	Staphylococcus phage DW2, complete genome	9	1	0.338576
NC_054980.1	Staphylococcus phage Henu2, complete genome	9	3	0.337235
NC_054974.1	Staphylococcus phage HSA84, complete genome	9	1	0.756446
NC_004615.1	Staphylococcus phage phi 11, complete genome	9	1	0.682885
NC_003288.1	Staphylococcus phage phiETA DNA, complete genome	9	1	0.347552
NC_008798.1	Staphylococcus phage phiETA2 DNA, complete genome, strain: TY94	9	1	0.696116
NC_008799.1	Staphylococcus phage phiETA3 DNA, complete genome, strain: TY32	9	1	0.365144
NC_028669.1	Staphylococcus phage phiJB, complete genome	9	1	0.421428
NC_010147.1	Staphylococcus phage phiMR11 DNA, complete genome	9	1	0.389924
NC_010808.1	Staphylococcus phage phiMR25 DNA, complete genome	9	1	0.713878
NC_008583.1	Staphylococcus phage phinm1, complete genome	9	1	0.832762
NC_028913.1	Staphylococcus phage phinm2, complete genome	9	1	1
NC_028864.1	Staphylococcus phage phinm4, complete genome	9	1	0.488869
NC_011614.1	Staphylococcus phage phiSauS-IPLA88, complete genome	9	1	0.597258
NC_007058.1	Staphylococcus phage ROSA, complete genome	9	1	0.420056
NC_021801.1	Staphylococcus phage SA12, complete genome	9	1	0.749177
NC_021863.1	Staphylococcus phage SA13, complete genome	9	1	0.456625
NC_054975.1	Staphylococcus phage SA75, complete genome	9	1	0.783221
NC_029010.1	Staphylococcus phage SA97, complete genome	9	1	0.598539
NC_014460.1	Staphylococcus phage SAP-26, complete genome	9	1	0.648317
NC_054976.1	Staphylococcus phage SAP33, complete genome	9	1	0.612396
NC_054982.1	Staphylococcus phage Sebago, complete genome	9	1	0.372115
NC_054977.1	Staphylococcus phage SP5, complete genome	9	1	0.721872
NC_021326.1	Staphylococcus phage StauST398-1, complete genome	9	1	0.377612
NC_021332.1	Staphylococcus phage StauST398-3, complete genome	9	1	0.328142
NC_023500.1	Staphylococcus phage StauST398-5, complete genome	9	1	0.37135
NC_017968.1	Staphylococcus phage TEM123, complete genome	9	1	0.629522
NC_054983.1	Staphylococcus phage UPMK 2, complete genome	9	1	0.440004
NC_054981.1	Staphylococcus phage vB SauS-SAP27, complete genome	9	1	0.459618
NC_007065.1	Staphylococcus phage X2, complete genome	9	1	0.307075
NC_054637.1	Escherichia coli Phage vB EcoS-Sa179lw, complete genome	10	6	0.496219
NC_054651.1	Escherichia phage C1, complete genome	10	2	0.636006
NC_054649.1	Escherichia phage vB EcoS swi2, complete genome	10	2	0.535996
NC_071143.1	Flyfo siphovirus Tbat1 6, complete genome	10	1	0.404528
NC_071156.1	Klebsiella phage 6991, complete genome	10	1	0.293219
NC_071154.1	Klebsiella phage BUCT541, complete genome	10	1	0.389424
NC_071153.1	Klebsiella phage BUCT610, complete genome	10	1	0.372714
NC_071147.1	Klebsiella phage KP591P1, complete genome	10	1	0.403664
NC_071148.1	Klebsiella phage KP591P3, complete genome	10	1	0.439118
NC_071149.1	Klebsiella phage vB Kpn ZCKp20p, complete genome	10	1	0.355688
NC_071146.1	Klebsiella phage vB KpnS MK54, complete genome	10	1	0.403922
NC_071152.1	Klebsiella phage VLCpiS13a, complete genome	10	1	0.339961
NC_071155.1	Klebsiella phage VLCpiS13b, complete genome	10	1	0.283446
NC_071157.1	Klebsiella phage VLCpiS13c, complete genome	10	1	0.294407
NC_071142.1	Klebsiella phage VLCpiS13d, complete genome	10	4	0.354352
NC_071145.1	Klebsiella phage VLCpiS13e, complete genome	10	1	0.429201
NC_071144.1	Klebsiella phage VLCpiS13f, complete genome	10	1	0.469484
NC_054652.1	Klebsiella phage YX3973, complete genome	10	1	0.333859
NC_071151.1	Klebsiella phage ZCKP2, complete genome	10	1	0.354656
NC_071150.1	Klebsiella phage ZCKP8, complete genome	10	1	0.363948
NC_054654.1	Klebsiella phage ZX4, complete genome	10	1	0.408653
NC_054653.1	Klebsiella virus KpV2811, complete genome	10	1	0.333735
NC_031918.1	Salmonella phage 64795 sal3, complete genome	10	2	0.670597
NC_054647.1	Salmonella phage Akira, complete genome	10	2	0.574883
NC_031924.1	Salmonella phage IME207, complete genome	10	5	0.539706
NC_054645.1	Salmonella phage LPST10, complete genome	10	2	0.688369
NC_054640.1	Salmonella phage Segz 1, complete genome	10	2	0.623212
NC_054643.1	Salmonella phage SeSz-2, complete genome	10	2	0.625659
NC_054642.1	Salmonella phage Seszw 1, complete genome	10	2	1
NC_054639.1	Salmonella phage Skate, complete genome	10	2	0.69863
NC_070846.1	Salmonella phage vB SalS-LPSTLL, complete genome	10	2	0.69941
NC_054648.1	Salmonella phage vB Se STGO-35-1, complete genome	10	2	0.563807
NC_054638.1	Salmonella phage vB SenS SB28, complete genome	10	2	0.593563
NC_054646.1	Salmonella phage VB StyS BS5, complete genome	10	2	0.732765
NC_054641.1	Salmonella virus KFS-SE2, complete genome	10	2	0.726155
NC_054644.1	Salmonella virus VSt472, complete genome	10	2	0.71555
NC_054650.1	Shigella phage DS8, complete genome	10	2	0.642691
NC_054636.1	Shigella phage Sf11 SMD-2017, complete genome	10	3	0.439644
NC_042051.1	Streptomyces phage Aaronocolus, complete genome	11	2	0.6725
NC_054677.1	Streptomyces phage Alsaber, complete genome	11	3	0.502677
NC_054669.1	Streptomyces phage Alvy, complete genome	11	1	0.441868
NC_028904.1	Streptomyces phage Amela, complete genome	11	3	0.501681
NC_054664.1	Streptomyces phage Amethyst, complete genome	11	1	0.438079
NC_054666.1	Streptomyces phage Caelum, complete genome	11	1	0.440836
NC_028892.1	Streptomyces phage Caliburn, complete genome	11	2	0.656331
NC_054655.1	Streptomyces phage Celia, complete genome	11	6	0.461391
NC_041860.1	Streptomyces phage Danzina, complete genome	11	2	0.925236
NC_054668.1	Streptomyces phage Daudau, complete genome	11	1	0.456117
NC_054663.1	Streptomyces phage Diane, complete genome	11	1	0.441141
NC_054672.1	Streptomyces phage Endor1, complete genome	11	3	0.518292
NC_054673.1	Streptomyces phage Endor2, complete genome	11	3	0.498535
NC_054680.1	Streptomyces phage Goby, complete genome	11	2	0.906961
NC_054661.1	Streptomyces phage Hank144, complete genome	11	1	0.48688
NC_042052.1	Streptomyces phage Hydra, complete genome	11	2	0.66073
NC_054667.1	Streptomyces phage Issmi, complete genome	11	1	0.436806
NC_028976.1	Streptomyces phage Izzy, complete genome	11	2	0.688971
NC_054660.1	Streptomyces phage Janus, complete genome	11	1	0.455189
NC_054674.1	Streptomyces phage Joe, complete genome	11	3	0.47939
NC_028827.1	Streptomyces phage Lannister, complete genome	11	2	0.738509
NC_021298.1	Streptomyces phage Lika, complete genome	11	2	0.882936
NC_054681.1	Streptomyces phage Lorelei, complete genome	11	2	1
NC_031078.1	Streptomyces phage Nanodon, complete genome	11	2	0.720948
NC_054662.1	Streptomyces phage Omar, complete genome	11	1	0.441396
NC_070968.1	Streptomyces phage Pablito, complete genome	11	1	0.481124
NC_054671.1	Streptomyces phage Paedore, complete genome	11	1	0.456006
NC_041856.1	Streptomyces phage phiCAM, complete genome	11	3	0.454079
NC_041849.1	Streptomyces phage phiELB20, complete genome	11	1	0.454986
NC_018836.1	Streptomyces phage phiHau3, complete genome	11	4	0.393311
NC_019414.1	Streptomyces phage R4, complete genome	11	1	0.451648
NC_054675.1	Streptomyces phage Saftant, complete genome	11	3	0.4648
NC_054657.1	Streptomyces phage Salutena, complete genome	11	1	0.43421
NC_054658.1	Streptomyces phage Sentinel, complete genome	11	1	0.434554
NC_054676.1	Streptomyces phage Sitrop, complete genome	11	3	0.461963
NC_054659.1	Streptomyces phage Spernnie, complete genome	11	1	0.43542
NC_021304.1	Streptomyces phage Sujidade, complete genome	11	2	0.873602
NC_054665.1	Streptomyces phage Tefunt, complete genome	11	1	0.439377
NC_054670.1	Streptomyces phage Thestral, complete genome	11	1	0.447813
NC_054679.1	Streptomyces phage Werner, complete genome	11	2	0.82589
NC_054678.1	Streptomyces phage Yasdnil, complete genome	11	2	0.825126
NC_054656.1	Streptomyces phage Yosif, complete genome	11	5	0.472664
NC_021339.1	Streptomyces phage Zemlya, complete genome	11	2	0.915623
NC_028663.1	Cyanophage P-TIM40, complete genome	12	11	0.271846
NC_047715.1	Cyanophage S-RIM12 isolate RW 1 0310, complete genome	12	1	1
NC_047716.1	Cyanophage S-RIM12 isolate RW 6 0310, complete genome	12	1	0.920558
NC_047717.1	Cyanophage S-RIM12 isolate W1 8 0910, complete genome	12	1	0.920295
NC_031242.1	Cyanophage S-RIM50 isolate RW 29 0704, complete genome	12	1	0.555807
NC_048015.1	Cyanophage S-TIM4, complete genome	12	2	0.491006
NC_015283.1	Prochlorococcus phage P-RSM4, complete genome	12	2	0.490129
NC_006884.2	Prochlorococcus phage P-SSM4, complete genome	12	7	0.48535
NC_015290.1	Prochlorococcus phage P-SSM7, complete genome	12	14	0.475738
NC_015285.1	Prochlorococcus phage Syn33, complete genome	12	1	0.847393
NC_027130.1	Synechococcus phage ACG-2014b isolate Syn7803C100, complete genome	12	1	0.615758
NC_047718.1	Synechococcus phage ACG-2014b isolate Syn7803C61, complete genome	12	1	0.550235
NC_047719.1	Synechococcus phage ACG-2014b isolate Syn9311C4, complete genome	12	1	0.61822
NC_026923.1	Synechococcus phage ACG-2014d isolate Syn7803C102, complete genome	12	4	0.447543
NC_062734.1	Synechococcus phage ACG-2014d isolate Syn7803C45, complete genome	12	4	0.446775
NC_026924.1	Synechococcus phage ACG-2014g isolate Syn7803US105, complete genome	12	1	0.603617
NC_019443.1	Synechococcus phage metaG-MbCM1, complete genome	12	9	0.348326
NC_055744.1	Synechococcus phage S-B64, complete genome	12	3	0.470836
NC_055710.1	Synechococcus phage S-CAM22 isolate 0210CC35, complete genome	12	5	0.557483
NC_031903.1	Synechococcus phage S-CAM22 isolate 1209TA19, complete genome	12	5	0.557013
NC_021530.1	Synechococcus phage S-CAM8 strain S-CAM8 06008BI06, complete genome	12	1	0.65234
NC_055719.1	Synechococcus phage S-H35, complete genome	12	3	0.481681
NC_070964.1	Synechococcus phage S-H38, complete genome	12	15	0.345944
NC_023584.1	Synechococcus phage S-MbCM100, complete genome	12	10	0.570006
NC_019444.1	Synechococcus phage S-MbCM6, complete genome	12	17	0.512704
NC_020859.1	Synechococcus phage S-RIM2 R1 1999, complete genome	12	1	0.641471
NC_020486.1	Synechococcus phage S-RIM8 A.HR1, complete genome	12	1	0.569405
NC_047733.1	Synechococcus phage S-RIM8 isolate RW 22 0300, complete genome	12	1	0.566918
NC_015281.1	Synechococcus phage S-ShM2, complete genome	12	8	0.414066
NC_015282.1	Synechococcus phage S-SM1, complete genome	12	2	0.537987
NC_015289.1	Synechococcus phage S-SSM5, complete genome	12	2	0.524915
NC_070839.1	Synechococcus phage S-SZBM1, complete genome	12	6	0.278057
NC_031944.1	Synechococcus phage S-WAM1 isolate 0810PA09, complete genome	12	12	0.283729
NC_015286.1	Synechococcus phage Syn19, complete genome	12	13	0.551419
NC_008296.2	Synechococcus phage syn9, complete genome	12	16	0.492591
NC_028832.1	Mycobacteriophage Omnicron, complete genome	13	2	0.301186
NC_051610.1	Mycobacterium phage Adephagia, complete sequence	13	1	0.95479
NC_051611.1	Mycobacterium phage Adonis, complete genome	13	1	0.910154
NC_051612.1	Mycobacterium phage AlishaPH, complete genome	13	1	0.904027
NC_051613.1	Mycobacterium phage Amelie, complete genome	13	9	0.565038
NC_051605.1	Mycobacterium phage Amgine, complete genome	13	7	0.533282
NC_051588.1	Mycobacterium phage Aminay, complete genome	13	11	0.302911
NC_051606.1	Mycobacterium phage Amohnition, complete genome	13	7	0.509733
NC_042031.1	Mycobacterium phage Anaya, complete sequence	13	1	0.889975
NC_014458.1	Mycobacterium phage Angelica, complete genome	13	1	0.899862
NC_051614.1	Mycobacterium phage Apocalypse, complete genome	13	1	0.920191
NC_023747.1	Mycobacterium phage BarrelRoll, complete genome	13	1	1
NC_051615.1	Mycobacterium phage Beezoo, complete genome	13	1	0.934222
NC_051616.1	Mycobacterium phage Bella96, complete genome	13	1	0.844755
NC_051600.1	Mycobacterium phage Bryler, complete genome	13	8	0.485722
NC_028979.1	Mycobacterium phage Cheetobro, complete genome	13	4	0.332533
NC_051617.1	Mycobacterium phage Chris, complete genome	13	3	0.504909
NC_051593.1	Mycobacterium phage Collard, complete genome	13	2	0.339253
NC_014459.2	Mycobacterium phage CrimD, complete genome	13	1	0.910267
NC_051618.1	Mycobacterium phage Curiosium, complete genome	13	1	0.585761
NC_051607.1	Mycobacterium phage DarthP, complete genome	13	7	0.511061
NC_051608.1	Mycobacterium phage Ekdilam, complete genome	13	7	0.522213
NC_051609.1	Mycobacterium phage Ellie, complete genome	13	7	0.536441
NC_028936.1	Mycobacterium phage Enkosi, complete genome	13	9	0.549927
NC_051590.1	Mycobacterium phage Eponine, complete genome	13	4	0.318491
NC_051598.1	Mycobacterium phage Findley, complete genome	13	5	0.39295
NC_027365.1	Mycobacterium phage Fionnbharth, complete genome	13	4	0.330968
NC_031035.1	Mycobacterium phage Gengar, complete genome	13	2	0.348041
NC_051589.1	Mycobacterium phage Henu3, complete genome	13	4	0.226901
NC_051604.1	Mycobacterium phage Hurricane, complete genome	13	6	0.443189
NC_026603.1	Mycobacterium phage Keshu, complete genome	13	6	0.439058
NC_051619.1	Mycobacterium phage KiSi, complete genome	13	3	0.504109
NC_028947.1	Mycobacterium phage Kratio, complete genome	13	2	0.329128
NC_051601.1	Mycobacterium phage Krueger, complete genome	13	8	0.477694
NC_023724.1	Mycobacterium phage Larva, complete genome	13	2	0.321809
NC_051620.1	Mycobacterium phage LastHope, complete genome	13	1	0.614651
NC_051621.1	Mycobacterium phage LaterM, complete genome	13	1	0.872822
NC_051594.1	Mycobacterium phage Leston, complete genome	13	2	0.34419
NC_051622.1	Mycobacterium phage MarkPhew, complete genome	13	3	0.51813
NC_051623.1	Mycobacterium phage Marshawn, complete genome	13	3	0.534973
NC_026598.1	Mycobacterium phage Milly, complete genome	13	5	0.392679
NC_028759.1	Mycobacterium phage Mufasa, complete genome	13	5	0.373863
NC_028978.1	Mycobacterium phage Murucutumbu, complete genome	13	1	0.89111
NC_051624.1	Mycobacterium phage Nibb, complete genome	13	3	0.520763
NC_051625.1	Mycobacterium Phage Niklas, complete genome	13	1	0.550591
NC_024366.1	Mycobacterium phage OkiRoe, complete genome	13	2	0.360623
NC_051595.1	Mycobacterium phage Paola, complete genome	13	2	0.34012
NC_051592.1	Mycobacterium phage Patt, complete genome	13	4	0.328974
NC_051626.1	Mycobacterium phage Prithvi, complete genome	13	1	0.899896
NC_051596.1	Mycobacterium phage Rando14, complete genome	13	2	0.306873
NC_051602.1	Mycobacterium phage Shandong1, complete genome	13	8	0.471961
NC_028846.1	Mycobacterium phage ShedlockHolmes, complete genome	13	6	0.444335
NC_051627.1	Mycobacterium phage SirPhilip, complete genome	13	3	0.509395
NC_051591.1	Mycobacterium phage Taquito, complete genome	13	4	0.316855
NC_051597.1	Mycobacterium phage Thyatira, complete genome	13	2	0.338892
NC_003387.1	Mycobacterium phage TM4, complete genome	13	5	0.355266
NC_051599.1	Mycobacterium phage Unicorn, complete genome	13	8	0.478749
NC_051628.1	Mycobacterium phage Urkel, complete genome	13	1	0.83893
NC_023498.1	Mycobacterium phage Validus, complete genome	13	1	0.547116
NC_051603.1	Mycobacterium phage Ximenita, complete genome	13	8	0.479536
NC_051629.1	Mycobacterium phage Yuna, complete genome	13	10	0.492092
NC_051630.1	Mycobacterium phage Yunkel11, complete genome	13	1	0.706372
NC_051631.1	Mycobacterium phage Zavala, complete genome	13	1	0.930287
NC_024147.1	Mycobacterium phage ZoeJ, complete genome	13	5	0.400408
NC_042332.1	Mycobacterium virus JAWS, complete genome	13	1	0.959006
NC_042338.1	Mycobacterium virus MacnCheese, complete genome	13	6	0.438352
NC_042325.1	Mycobacterium virus Pixie, complete genome	13	6	0.448323
NC_049461.1	Bacteriophage R18C, complete genome	14	1	1
NC_022750.1	Enterobacteria phage fiAA91-ss, complete genome	14	1	0.768261
NC_019932.1	Erwinia phage ENT90, complete genome	14	8	0.315093
NC_047833.1	Erwinia phage EtG, complete genome	14	1	0.467042
NC_001317.1	Escherichia phage 186, complete genome	14	1	0.49816
NC_049342.1	Escherichia phage 500465-1, complete genome	14	7	0.239913
NC_070909.1	Escherichia phage Cartapus genome assembly, complete genome: monopartite	14	2	0.277197
NC_041848.1	Escherichia phage P2, complete genome	14	1	0.750875
NC_028896.1	Escherichia phage pro147, complete genome	14	1	0.789099
NC_028943.1	Escherichia phage pro483, complete genome	14	1	0.749265
NC_049457.1	Escherichia phage vB EcoM-12474III, complete genome	14	1	0.762213
NC_005056.1	Escherichia phage Wphi, complete genome	14	1	0.813437
NC_047818.1	Klebsiella phage 4 LV-2017, complete genome	14	2	0.278257
NC_049453.1	Klebsiella phage ST13-OXA48phi12.1, complete genome	14	5	0.232396
NC_049451.1	Klebsiella phage ST147-VIM1phi7.1, complete genome	14	6	0.450232
NC_049454.1	Klebsiella phage ST15-OXA48phi14.1, complete genome	14	3	0.253216
NC_049448.1	Klebsiella phage ST437-OXA245phi4.1, complete genome	14	3	0.230485
NC_049449.1	Klebsiella phage ST437-OXA245phi4.2, complete genome	14	3	0.159982
NC_049452.1	Klebsiella phage ST512-KPC3phi13.2, complete genome	14	3	0.244652
NC_070911.1	Salmonella phage BIS20, complete genome	14	1	0.514687
NC_021774.1	Salmonella phage FSL SP-004, complete genome	14	1	0.725287
NC_019488.1	Salmonella phage RE-2010, complete genome	14	2	0.276215
NC_029003.2	Salmonella phage SEN1, complete genome	14	1	0.497143
NC_047753.1	Salmonella phage SEN8, complete genome	14	2	0.298442
NC_073747.1	Salmonella phage STYP1, complete genome	14	1	0.83533
NC_049459.1	Salmonella phage SW9, complete genome	14	1	0.541419
NC_070908.1	Yersinia phage HQ103, complete genome	14	1	0.858343
NC_004745.1	Yersinia phage L-413C, complete genome	14	1	0.801563
NC_070907.1	Yersinia phage P37, complete genome	14	1	0.781908
NC_070916.1	Yersinia phage vB YenM 06.16-2, complete genome	14	4	0.409807
NC_070914.1	Yersinia phage vB YenM 201.16, complete genome	14	4	0.398506
NC_070918.1	Yersinia phage vB YenM 31.17, complete genome	14	4	0.383324
NC_070913.1	Yersinia phage vB YenM 42.18, complete genome	14	9	0.299557
NC_070915.1	Yersinia phage vB YenM 56.17, complete genome	14	4	0.383775
NC_055844.1	Yersinia phage vB YpM 22, complete genome	14	1	0.825875
NC_055845.1	Yersinia phage vB YpM 46, complete genome	14	1	0.78594
NC_055846.1	Yersinia phage vB YpM 50, complete genome	14	1	0.801417
NC_023556.1	Achromobacter phage JWAlpha, complete genome	15	10	0.357209
NC_028908.2	Achromobacter phage phiAxp-3, complete genome	15	2	0.365901
NC_054967.1	Achromobacter phage vB AxyP 19-32 Axy04, complete genome	15	2	0.368504
NC_054971.1	Achromobacter phage vB AxyP 19-32 Axy10, complete genome	15	5	0.366394
NC_054972.1	Achromobacter phage vB AxyP 19-32 Axy11, complete genome	15	5	0.369211
NC_054968.1	Achromobacter phage vB AxyP 19-32 Axy12, complete genome	15	2	0.366124
NC_054969.1	Achromobacter phage vB AxyP 19-32 Axy24, complete genome	15	2	0.364509
NC_070849.1	Alcaligenes phage vB AfaP QDWS595, complete genome	15	9	0.280769
NC_024142.2	Enterobacteria phage Bp4, complete genome	15	1	0.726355
NC_023579.1	Erwinia phage Ea9-2, complete genome	15	4	0.345185
NC_049510.1	Erwinia phage phiEaP-8, complete genome	15	13	0.322375
NC_031062.2	Erwinia phage vB EamP Frozen, complete genome	15	4	0.345674
NC_041906.1	Escherichia phage EC1-UPM, complete genome	15	1	0.86058
NC_018854.1	Escherichia phage ECBP1, complete genome	15	1	1
NC_070871.1	Escherichia phage PGN829.1, complete genome	15	1	0.736051
NC_070870.1	Escherichia phage phi G17, complete genome	15	1	0.716711
NC_070873.1	Escherichia phage St11Ph5, complete genome	15	1	0.812065
NC_070872.1	Escherichia phage U1G, complete genome	15	1	0.684513
NC_024786.1	Escherichia phage vB EcoP PhAPEC5, complete genome	15	1	0.772412
NC_024790.1	Escherichia phage vB EcoP PhAPEC7, complete genome	15	1	0.818412
NC_070869.1	Escherichia phage vB EcoP SP5M, complete genome	15	1	0.74535
NC_070874.1	Escherichia phage vB EcoP-ZQ2, complete genome	15	1	0.788406
NC_048700.1	Klebsiella phage KP8, complete genome	15	14	0.502621
NC_054970.1	Pseudomonas phage inbricus, complete genome	15	6	0.38142
NC_049456.2	Pseudomonas phage Zuri, complete genome	15	11	0.310373
NC_023589.1	Shigella phage pSb-1, complete genome	15	16	0.479101
NC_070850.1	Shigella virus Moo19, complete genome	15	1	0.593016
NC_070858.1	Stenotrophomonas phage C121, complete genome	15	7	0.290136
NC_070867.1	Stenotrophomonas phage Paxi, complete genome	15	3	0.305216
NC_070847.1	Stenotrophomonas phage Philippe, complete genome	15	8	0.284462
NC_070868.1	Stenotrophomonas phage Piffle, complete genome	15	3	0.294521
NC_049463.1	Stenotrophomonas phage Pokken, complete genome	15	3	0.304454
NC_048703.1	Xanthomonas phage RiverRider, complete genome	15	12	0.305577
NC_071086.1	MAG: Streptococcus phage VS-2018a, complete genome	16	2	0.500186
NC_004303.1	Streptococcus phage 01205, complete genome	16	1	0.573514
NC_007019.1	Streptococcus phage 2972, complete genome	16	1	0.762042
NC_010353.1	Streptococcus phage 858, complete genome	16	1	0.721255
NC_013598.1	Streptococcus phage ALQ13.2, complete genome	16	1	0.698474
NC_071061.1	Streptococcus phage CHPC1042, complete genome	16	1	0.554105
NC_071062.1	Streptococcus phage CHPC1109, complete genome	16	1	0.539885
NC_071063.1	Streptococcus phage CHPC1152, complete genome	16	1	0.753646
NC_071064.1	Streptococcus phage CHPC1230, complete genome	16	1	0.547586
NC_071065.1	Streptococcus phage CHPC1246, complete genome	16	1	0.602007
NC_071066.1	Streptococcus phage CHPC1247, complete genome	16	1	0.615398
NC_071067.1	Streptococcus phage CHPC1248, complete genome	16	1	0.589744
NC_071068.1	Streptococcus phage CHPC640, complete genome	16	1	0.61897
NC_071069.1	Streptococcus phage CHPC869, complete genome	16	1	0.600586
NC_071070.1	Streptococcus phage CHPC931, complete genome	16	1	0.667541
NC_071071.1	Streptococcus phage CHPC951, complete genome	16	1	0.70917
NC_071072.1	Streptococcus phage CHPC952, complete genome	16	1	0.51498
NC_071073.1	Streptococcus phage P4761, complete genome	16	1	0.546575
NC_071074.1	Streptococcus phage P7571, complete genome	16	1	1
NC_071075.1	Streptococcus phage P7951, complete genome	16	1	0.632302
NC_071076.1	Streptococcus phage P7952, complete genome	16	1	0.6518
NC_071077.1	Streptococcus phage P7953, complete genome	16	1	0.667529
NC_071078.1	Streptococcus phage P7954, complete genome	16	1	0.662993
NC_071079.1	Streptococcus phage P7955, complete genome	16	1	0.542285
NC_071080.1	Streptococcus phage P9853, complete genome	16	1	0.785203
NC_002214.1	Streptococcus phage Sfi11, complete genome	16	1	0.608043
NC_071081.1	Streptococcus phage SW1151, complete genome	16	1	0.777932
NC_071082.1	Streptococcus phage SW13, complete genome	16	1	0.669011
NC_071083.1	Streptococcus phage SW14, complete genome	16	1	0.732106
NC_071084.1	Streptococcus phage SW15, complete genome	16	1	0.850209
NC_071085.1	Streptococcus phage SW18, complete genome	16	1	0.86327
NC_022776.1	Streptococcus phage TP-778L complete genome	16	1	0.571891
NC_020197.1	Streptococcus phage TP-J34 complete genome	16	1	0.423217
NC_070792.1	Gordonia phage Agueybana, complete genome	17	1	0.748445
NC_031226.1	Gordonia phage BaxterFox, complete genome	17	1	0.536225
NC_070806.1	Gordonia phage Beenie, complete genome	17	2	0.281227
NC_070790.1	Gordonia phage Bosnia, complete genome	17	1	0.72633
NC_070795.1	Gordonia phage BoyNamedSue, complete genome	17	1	0.822938
NC_070787.1	Gordonia phage Bunnybear, complete genome	17	1	0.613757
NC_070811.1	Gordonia phage Clark, complete genome	17	2	0.307229
NC_070810.1	Gordonia phage DobbysSock, complete genome	17	2	0.275901
NC_070808.1	Gordonia phage Dolores, complete genome	17	2	0.345251
NC_070809.1	Gordonia phage Dorito, complete genome	17	2	0.297496
NC_070814.1	Gordonia phage Easley, complete genome	17	2	0.277086
NC_070791.1	Gordonia phage Herod, complete genome	17	1	0.741229
NC_070817.1	Gordonia phage Howe, complete genome	17	6	0.251468
NC_031233.1	Gordonia phage Kita, complete genome	17	1	1
NC_070788.1	Gordonia phage Madeline, complete genome	17	1	0.644393
NC_070794.1	Gordonia phage Maridalia, complete genome	17	1	0.854877
NC_070818.1	Gordonia phage Mcklovin, complete genome	17	5	0.417305
NC_070813.1	Gordonia phage MichaelScott, complete genome	17	2	0.285967
NC_031061.1	Gordonia phage Nymphadora, complete genome	17	1	0.70975
NC_070796.1	Gordonia phage Ohgeesy, complete genome	17	1	0.482251
NC_070793.1	Gordonia phage Polly, complete genome	17	1	0.922655
NC_070805.1	Gordonia phage Powerball, complete genome	17	3	0.34452
NC_070812.1	Gordonia phage Samman98, complete genome	17	2	0.305746
NC_070807.1	Gordonia phage Sekhmet, complete genome	17	2	0.3173
NC_070819.1	Gordonia phage Sidious, complete genome	17	4	0.427702
NC_070815.1	Gordonia phage Suerte, complete genome	17	2	0.337059
NC_070789.1	Gordonia phage ThankyouJordi, complete genome	17	1	0.635956
NC_031269.1	Gordonia phage Yeezy, complete genome	17	1	0.470302
NC_031097.1	Gordonia phage Zirinka, complete genome	17	1	0.856155
NC_071140.1	Escherichia phage ZCEC13, complete genome	18	1	0.651828
NC_071138.1	Klebsiella phage 1611E-K2-1, complete genome	18	1	0.774578
NC_071130.1	Klebsiella phage BUCT 47333, complete genome	18	1	0.720716
NC_071129.1	Klebsiella phage BUCT 49532, complete genome	18	1	0.629511
NC_071132.1	Klebsiella phage Geezett, complete genome	18	1	0.642425
NC_020204.1	Klebsiella phage JD001, complete genome	18	1	0.59549
NC_071135.1	Klebsiella phage MEW1, complete genome	18	1	0.712473
NC_071136.1	Klebsiella phage pKp383, complete genome	18	1	0.619614
NC_071141.1	Klebsiella phage SBP, complete genome	18	1	0.631004
NC_071139.1	Klebsiella phage vB KleM KB2, complete genome	18	1	0.700244
NC_071128.1	Klebsiella phage vB KpnM 15-38 KLPPOU148, complete genome	18	1	0.624349
NC_071133.1	Klebsiella phage vB KpnM FZ14, complete genome	18	1	0.778977
NC_071137.1	Klebsiella phage vB KpnM IME346, complete genome	18	1	0.626874
NC_071134.1	Klebsiella phage vB KpnM JustaPhage, complete genome	18	1	0.7907
NC_041900.1	Klebsiella phage vB KpnM KpV52, complete genome	18	1	1
NC_042041.1	Klebsiella phage vB KpnM KpV79, complete genome	18	1	0.628336
NC_071131.1	Klebsiella phage VLCpiM12a, complete genome	18	1	0.65167
NC_044940.1	Pectobacterium phage PEAT2, complete genome	18	3	0.560047
NC_048713.1	Staphylococcus aureus phage SA345ruMSSAST8, complete genome	19	1	0.836823
NC_028775.1	Staphylococcus phage 23MRA, complete genome	19	1	0.59373
NC_005356.1	Staphylococcus phage 77, complete genome	19	1	0.585907
NC_048657.1	Staphylococcus phage IME1361 01, complete genome	19	1	0.846754
NC_021773.2	Staphylococcus phage JS01, complete genome	19	2	0.501224
NC_048636.1	Staphylococcus phage P1105, complete genome	19	1	0.597481
NC_048634.1	Staphylococcus phage P282, complete genome	19	1	0.702808
NC_048635.1	Staphylococcus phage P630, complete genome	19	1	0.646401
NC_013195.1	Staphylococcus phage P954, complete genome	19	1	0.653785
NC_019921.1	Staphylococcus phage phi5967PVL DNA, complete genome	19	1	0.545165
NC_048624.1	Staphylococcus phage phi7247PVL DNA, complete genome	19	1	0.54508
NC_026016.1	Staphylococcus phage phiBU01, complete genome	19	1	0.655064
NC_008617.1	Staphylococcus phage phiNM3, complete genome	19	1	0.85628
NC_012784.1	Staphylococcus phage phiPVL-CN125, complete genome	19	4	0.134649
NC_008689.1	Staphylococcus phage phiPVL108, complete genome	19	2	0.251893
NC_025460.1	Staphylococcus phage phiSa119, complete genome	19	1	0.595511
NC_048681.1	Staphylococcus phage phiSa2wa st22, complete genome	19	1	0.719831
NC_048710.1	Staphylococcus phage SA1014ruMSSAST7, complete genome	19	1	1
NC_048658.1	Staphylococcus phage SA7, complete genome	19	2	0.424133
NC_048711.1	Staphylococcus phage SA780ruMSSAST101, complete genome	19	2	0.544252
NC_023499.1	Staphylococcus phage StauST398-4, complete genome	19	1	0.746245
NC_004617.1	Staphylococcus prophage phi 13, complete genome	19	2	0.365693
NC_004740.1	Staphylococcus prophage phiN315, complete genome	19	1	0.757139
NC_002486.1	Staphylococcus prophage phiPV83, complete genome	19	3	0.295046
NC_047885.1	Bacteriophage T5-like chee24, complete genome	20	1	0.708181
NC_047884.1	Bacteriophage T5-like saus132, complete genome	20	1	0.8348
NC_047749.1	Enterobacteria phage DT571 2, complete genome	20	1	0.69051
NC_010583.1	Enterobacteria phage EPS7, complete genome	20	1	0.745365
NC_047754.1	Escherichia phage APCEc03, complete genome	20	1	0.729947
NC_027356.1	Escherichia phage DT57C, complete genome	20	1	0.686225
NC_048731.1	Escherichia phage fp01, complete genome	20	1	0.721819
NC_047979.1	Escherichia phage Gostya9, complete genome	20	1	0.657536
NC_042307.1	Escherichia phage H8, complete genome, *** SEQUENCING IN PROGRESS ***	20	1	0.675797
NC_047835.1	Escherichia phage OSYSP, complete genome	20	1	0.754693
NC_047822.1	Escherichia phage phiLLS, complete genome	20	1	0.749226
NC_048627.1	Escherichia phage SP15 DNA, complete genome	20	1	0.715321
NC_024139.1	Escherichia phage vB EcoS FFH1, complete genome	20	1	0.723479
NC_048748.1	Escherichia phage vB EcoS HdH2, complete genome	20	1	0.708304
NC_048818.1	Escherichia phage VEc33, complete genome	20	1	0.746899
NC_042093.1	Klebsiella phage Sugarland, complete genome	20	2	0.436464
NC_041899.1	Klebsiella phage vB Kpn IME260, complete genome	20	2	0.403844
NC_047887.1	Pectobacterium phage DU PP V, complete genome	20	5	0.41687
NC_018837.1	Pectobacterium phage My1, complete genome	20	6	0.382609
NC_048853.1	Phage NBEco001, complete genome	20	1	0.742934
NC_048855.1	Phage NBEco002, complete genome	20	1	0.746683
NC_048856.1	Phage NBSal003, complete genome	20	1	0.736415
NC_048857.1	Phage NBSal005, complete genome	20	1	0.712848
NC_042090.1	Proteus phage PM135, complete genome	20	4	0.27848
NC_048086.1	Proteus phage Stubb, complete genome	20	4	0.292017
NC_055910.1	Providencia phage PSTCR5, complete genome	20	3	0.264042
NC_041913.1	Providencia phage vB PreS PR1, complete genome	20	3	0.273577
NC_048819.1	Salmonella phage 1-19, complete genome	20	1	0.927129
NC_048149.1	Salmonella phage 1-23, complete genome	20	1	0.896725
NC_048811.1	Salmonella phage 1-29, complete genome	20	1	0.924323
NC_031902.1	Salmonella phage 100268 sal2, complete genome	20	1	0.858787
NC_031933.1	Salmonella phage 118970 sal2, complete genome	20	1	0.866362
NC_048809.1	Salmonella phage 2-3, complete genome	20	1	0.86704
NC_048145.1	Salmonella phage 3-29, complete genome	20	1	0.922675
NC_048872.1	Salmonella phage atrejo, complete genome	20	1	0.871997
NC_048870.1	Salmonella phage bastian, complete genome	20	1	0.860281
NC_048866.1	Salmonella phage bombadil, complete genome	20	1	0.888314
NC_048867.1	Salmonella phage faergetype, complete genome	20	1	0.909922
NC_048869.1	Salmonella phage fuchur, complete genome	20	1	0.920055
NC_048852.1	Salmonella phage L6jm, complete genome	20	1	0.727948
NC_031042.1	Salmonella phage NR01, complete genome	20	1	0.697574
NC_048865.1	Salmonella phage oldekolle, complete genome	20	1	0.73224
NC_048871.1	Salmonella phage oselot, complete genome	20	1	0.888912
NC_048868.1	Salmonella phage rokbiter, complete genome	20	1	0.87043
NC_048005.1	Salmonella phage S113, complete genome	20	1	0.865527
NC_048006.1	Salmonella phage S114, complete genome	20	1	0.883125
NC_048007.1	Salmonella phage S116, complete genome	20	1	1
NC_048013.1	Salmonella phage S124, complete genome	20	1	0.737471
NC_048008.1	Salmonella phage S126, complete genome	20	1	0.85939
NC_048009.1	Salmonella phage S131, complete genome	20	1	0.73977
NC_048010.1	Salmonella phage S132, complete genome	20	1	0.861869
NC_048011.1	Salmonella phage S133, complete genome	20	1	0.883157
NC_048012.1	Salmonella phage S147, complete genome	20	1	0.874226
NC_048786.1	Salmonella phage SE11, complete genome	20	1	0.688221
NC_048785.1	Salmonella phage SE24, complete genome	20	1	0.862539
NC_048110.1	Salmonella phage Seafire, complete genome	20	1	0.907659
NC_048760.1	Salmonella phage Sepoy, complete genome	20	1	0.861659
NC_028754.1	Salmonella phage Shivani, complete genome	20	1	0.732013
NC_047859.1	Salmonella phage SP01, complete genome	20	1	0.67887
NC_015269.1	Salmonella phage Spc35, complete genome	20	1	0.730238
NC_048089.1	Salmonella phage STG2, complete genome	20	1	0.847534
NC_027297.1	Salmonella phage Stitch, complete genome	20	1	0.888345
NC_048062.1	Salmonella phage Sw2, complete genome	20	1	0.837363
NC_048795.1	Salmonella phage Th1, complete genome	20	1	0.732421
NC_048781.1	Salmonella phage vB SenS SB13, complete genome	20	1	0.882609
NC_071038.1	Salmonella phage vB STy-RN29, complete genome	20	1	0.771261
NC_048794.1	Salmonella phage VSe12, complete genome	20	1	0.729424
NC_031022.1	Shigella phage SHSML-45, complete genome	20	1	0.708469
NC_047881.1	Shigella phage SSP1, complete genome	20	1	0.70919
NC_019919.2	Yersinia phage phiR201 complete genome	20	1	0.673334
NC_023603.1	Mycobacterium phage 39HC, complete genome	21	6	0.351601
NC_022328.1	Mycobacterium phage Adawi, complete genome	21	2	0.415919
NC_023742.1	Mycobacterium phage Akoma, complete genome	21	3	0.296828
NC_028691.1	Mycobacterium phage Apizium, complete genome	21	1	0.949934
NC_041965.1	Mycobacterium phage Athena, complete genome	21	3	0.283287
NC_028682.1	Mycobacterium phage Badfish, complete genome	21	1	0.959467
NC_028742.1	Mycobacterium phage Baee, complete genome	21	5	0.384388
NC_022331.2	Mycobacterium phage Bane1, complete genome	21	2	0.403222
NC_022983.1	Mycobacterium phage Bernardo, complete genome	21	3	0.294917
NC_051581.1	Mycobacterium phage BirdsNest, complete genome	21	12	0.364108
NC_028968.1	Mycobacterium phage BrownCNA, complete genome	21	2	0.40089
NC_042034.1	Mycobacterium phage ChrisnMich, complete sequence	21	2	0.403785
NC_028689.1	Mycobacterium phage Colbert, complete genome	21	1	0.962946
NC_008195.1	Mycobacterium phage Cooper, complete genome	21	2	0.407288
NC_051585.1	Mycobacterium phage CRB2, complete genome	21	7	0.342837
NC_028690.1	Mycobacterium phage Eremos, complete genome	21	1	0.951209
NC_055714.1	Mycobacterium phage Fortunato, complete genome	21	2	0.373768
NC_023686.1	Mycobacterium phage Gadjet, complete genome	21	3	0.300746
NC_042050.1	Mycobacterium phage Godines, complete genome	21	4	0.274184
NC_055860.1	Mycobacterium phage Heath, complete genome	21	2	0.399564
NC_024145.1	Mycobacterium phage Hosp, complete genome	21	6	0.349244
NC_051586.1	Mycobacterium phage Imvubu, complete genome	21	11	0.351544
NC_023740.1	Mycobacterium phage JacAttac, complete genome	21	1	1
NC_023554.1	Mycobacterium phage JAMaL, complete genome	21	2	0.406354
NC_023600.1	Mycobacterium phage Jolie1, complete genome	21	6	0.351077
NC_022061.1	Mycobacterium phage KayaCho, complete genome	21	6	0.352715
NC_028907.1	Mycobacterium phage Kikipoo, complete genome	21	1	0.97095
NC_055750.1	Mycobacterium phage KingTut, complete genome	21	1	0.909431
NC_053503.1	Mycobacterium phage Laurie, complete genome	21	4	0.274324
NC_051582.1	Mycobacterium phage LilMcDreamy, complete genome	21	10	0.34733
NC_024363.1	Mycobacterium phage Manad, complete genome	21	1	0.947329
NC_021310.1	Mycobacterium phage Newman, complete genome	21	1	0.951693
NC_011044.1	Mycobacterium phage Nigel, complete genome	21	2	0.406879
NC_055812.1	Mycobacterium phage Obutu, complete genome	21	3	0.300288
NC_023711.1	Mycobacterium phage Oline, complete genome	21	1	0.926253
NC_008197.1	Mycobacterium phage Orion, complete genome	21	1	0.965971
NC_028803.1	Mycobacterium phage OSmaximus, complete genome	21	1	0.93735
NC_005259.1	Mycobacterium phage PG1, complete genome	21	1	0.959701
NC_011057.1	Mycobacterium phage Phaedrus, complete genome	21	3	0.297559
NC_022063.1	Mycobacterium phage Phelemich, complete genome	21	5	0.39001
NC_028942.1	Mycobacterium phage Phipps, complete sequence	21	1	0.946521
NC_012027.1	Mycobacterium phage Phlyer, complete genome	21	3	0.280758
NC_008199.1	Mycobacterium phage Pipefish, complete genome	21	3	0.276169
NC_028681.1	Mycobacterium phage Pops, complete genome	21	1	0.945985
NC_051584.1	Mycobacterium phage Quesadilla, complete genome	21	7	0.342618
NC_008204.1	Mycobacterium phage Qyrzula, complete genome	21	4	0.263761
NC_022064.1	Mycobacterium phage Reprobate, complete genome	21	5	0.388469
NC_004684.1	Mycobacterium phage Rosebush, complete genome	21	4	0.286775
NC_051583.1	Mycobacterium phage Saguaro, complete genome	21	9	0.367576
NC_051587.1	Mycobacterium phage Serendipitous, complete genome	21	5	0.386506
NC_028674.1	Mycobacterium phage ShiVal, complete genome	21	1	0.958798
NC_025438.1	Mycobacterium phage Soto, complete genome	21	1	0.944161
NC_023741.1	Mycobacterium phage Stinger, complete genome	21	2	0.404574
NC_023563.1	Mycobacterium phage Suffolk, complete genome	21	1	0.951625
NC_028658.1	Mycobacterium phage Swish, complete genome	21	1	0.964702
NC_043767.1	Mycobacterium phage TA17A, complete genome	21	4	0.287391
NC_051580.1	Mycobacterium phage Thonko, complete genome	21	8	0.332369
NC_027985.1	Mycobacterium phage UncleHowie, complete genome	21	1	0.949815
NC_028934.1	Mycobacterium phage Vincenzo, complete genome	21	2	0.386512
NC_023727.1	Mycobacterium phage Vista, complete genome	21	1	0.959608
NC_028801.1	Mycobacterium phage Vortex, complete sequence	21	1	0.938044
NC_042035.1	Mycobacterium phage Zemanar, complete sequence	21	2	0.399925
NC_023701.1	Mycobacterium virus Acadian, complete genome	21	5	0.39048
NC_022070.1	Mycobacteriophage Wheeler, complete genome	22	1	0.854059
NC_028920.1	Mycobacterium phage Abrogate, complete genome	22	1	0.788295
NC_023723.1	Mycobacterium phage Aeneas, complete genome	22	1	0.781365
NC_023862.1	Mycobacterium phage Alsfro, complete genome	22	1	0.798495
NC_026583.1	Mycobacterium phage Alvin, complete genome	22	1	0.82706
NC_028804.1	Mycobacterium phage Barriga, complete genome	22	1	0.78353
NC_009878.1	Mycobacterium phage Bethlehem, complete genome	22	1	0.735273
NC_023739.1	Mycobacterium phage BillKnuckles, complete genome	22	1	0.749206
NC_023687.1	Mycobacterium phage Bruns, complete genome	22	1	0.805946
NC_002656.1	Mycobacterium phage Bxb1, complete genome	22	1	0.790685
NC_021324.1	Mycobacterium phage CASbig, complete genome	22	1	0.703816
NC_011022.1	Mycobacterium phage DD5, complete genome	22	1	0.841846
NC_023704.1	Mycobacterium phage Doom, complete genome	22	1	0.832886
NC_023708.1	Mycobacterium phage Dreamboat, complete genome	22	1	0.789496
NC_029059.1	Mycobacterium phage Edtherson, complete genome	22	1	0.829896
NC_023726.1	Mycobacterium phage Euphoria, complete genome	22	1	0.800359
NC_031111.1	Mycobacterium phage Gompeii16, complete genome	22	1	0.788323
NC_022979.1	Mycobacterium phage Graduation, complete genome	22	1	0.771089
NC_022975.1	Mycobacterium phage HanShotFirst, complete genome	22	1	0.765767
NC_011020.1	Mycobacterium phage Jasper, complete genome	22	1	0.811293
NC_011019.1	Mycobacterium phage KBG, complete genome	22	1	0.7538
NC_023702.1	Mycobacterium phage Kugel, complete genome	22	1	0.816643
NC_024143.1	Mycobacterium phage Lamina13, complete genome	22	1	0.794137
NC_011021.1	Mycobacterium phage Lockley, complete genome	22	1	0.827123
NC_031067.1	Mycobacterium phage Makemake, complete genome	22	1	0.711458
NC_041853.1	Mycobacterium phage Marcell, complete genome	22	1	1
NC_042329.1	Mycobacterium phage MrGordon, complete genome	22	1	0.775355
NC_041852.1	Mycobacterium phage Nepal, complete genome	22	1	0.769374
NC_028928.1	Mycobacterium phage Nerujay, complete genome	22	1	0.809527
NC_028815.1	Mycobacterium phage Nhonho, complete genome	22	1	0.813967
NC_031041.1	Mycobacterium phage Papez, complete genome	22	1	0.816555
NC_028874.1	Mycobacterium phage Pari, complete genome	22	1	0.804949
NC_021297.1	Mycobacterium phage PattyP, complete genome	22	1	0.787707
NC_028680.1	Mycobacterium phage Pepe, complete genome	22	1	0.717742
NC_023720.1	Mycobacterium phage Perseus, complete genome	22	1	0.806055
NC_022329.1	Mycobacterium phage PhrostyMug, complete genome	22	1	0.771802
NC_024368.1	Mycobacterium phage Pinto, complete genome	22	1	0.803624
NC_023710.1	Mycobacterium phage RidgeCB, complete genome	22	1	0.795045
NC_028810.1	Mycobacterium phage Rufus, complete genome	22	1	0.823992
NC_022324.1	Mycobacterium phage SarFire, complete genome	22	1	0.808819
NC_024136.1	Mycobacterium phage Seabiscuit, complete genome	22	1	0.817436
NC_023748.1	Mycobacterium phage SkiPole, complete genome	22	1	0.757888
NC_011267.1	Mycobacterium phage Solon, complete genome	22	1	0.833007
NC_041985.1	Mycobacterium phage Switzer, complete genome	22	1	0.794571
NC_028784.1	Mycobacterium phage Tasp14, complete genome	22	1	0.805811
NC_028828.1	Mycobacterium phage TheloniousMonk, complete genome	22	1	0.797534
NC_022062.1	Mycobacterium phage Trouble, complete genome	22	1	0.801577
NC_028941.1	Mycobacterium phage Turj99, complete genome	22	1	0.805344
NC_009877.1	Mycobacterium phage U2, complete genome	22	1	0.792218
NC_023695.1	Mycobacterium phage Violet, complete genome	22	1	0.749693
NC_042327.1	Mycobacterium virus BBPiebs31, complete genome	22	1	0.803937
NC_042320.1	Mycobacterium virus JC27, complete genome	22	1	0.818515
NC_042326.1	Mycobacterium virus KSSJEB, complete genome	22	1	0.800374
NC_042321.1	Mycobacterium virus Lesedi, complete genome	22	1	0.863301
NC_042324.1	Mycobacterium virus Museum, complete genome	22	1	0.789401
NC_048719.1	Streptomyces phage Annadreamy, complete genome	23	3	0.28752
NC_042105.1	Streptomyces phage BillNye, complete genome	23	4	0.287242
NC_048720.1	Streptomyces phage Blueeyedbeauty, complete genome	23	3	0.291217
NC_055842.1	Streptomyces phage Bmoc, complete genome	23	1	0.70236
NC_055813.1	Streptomyces phage Braelyn, complete genome	23	1	0.919391
NC_048728.1	Streptomyces phage Comrade, complete genome	23	5	0.296871
NC_070782.1	Streptomyces phage Coruscant, complete genome	23	7	0.447771
NC_055822.1	Streptomyces phage Daubenski, complete genome	23	1	0.680446
NC_055791.1	Streptomyces phage EGole, complete genome	23	1	0.790775
NC_055809.1	Streptomyces phage Evy, complete genome	23	1	0.789767
NC_070783.1	Streptomyces phage Faust, complete genome	23	3	0.294124
NC_048742.1	Streptomyces phage Gilson, complete genome	23	5	0.298464
NC_029098.1	Streptomyces phage Jay2Jay, complete genome	23	1	0.766952
NC_048724.1	Streptomyces phage Karimac, complete genome	23	2	0.559099
NC_048723.1	Streptomyces phage LukeCage, complete genome	23	2	0.551542
NC_042008.1	Streptomyces phage Mildred21, complete genome	23	1	0.723363
NC_070786.1	Streptomyces phage Muntaha, complete genome	23	4	0.285306
NC_042009.1	Streptomyces phage NootNoot, complete genome	23	1	1
NC_042010.1	Streptomyces phage Paradiddles, complete genome	23	1	0.9374
NC_042011.1	Streptomyces phage Peebs, complete genome	23	1	0.79585
NC_042012.1	Streptomyces phage Samisti12, complete genome	23	1	0.794371
NC_048721.1	Streptomyces phage StarPlatinum, complete genome	23	2	0.542704
NC_070781.1	Streptomyces phage Tomas, complete genome	23	6	0.56643
NC_070784.1	Streptomyces phage TunaTartare, complete genome	23	3	0.286318
NC_070785.1	Streptomyces phage Wakanda, complete genome	23	4	0.2904
NC_048722.1	Streptomyces phage Wofford, complete genome	23	2	0.533422
NC_048730.1	Streptomyces phage Yaboi, complete genome	23	2	0.546721
NC_055892.1	CrAssphage cr109 1, complete genome	24	1	0.867269
NC_055896.1	CrAssphage cr113 1, complete genome	24	1	0.872585
NC_055897.1	CrAssphage cr114 1, complete genome	24	3	0.32509
NC_055898.1	CrAssphage cr115 1, complete genome	24	4	0.237421
NC_055900.1	CrAssphage cr125 1, complete genome	24	3	0.227432
NC_055893.1	CrAssphage cr4 1, complete genome	24	8	0.268625
NC_055888.1	CrAssphage cr52 1, complete genome	24	1	0.548807
NC_055889.1	CrAssphage cr53 1, complete genome	24	2	0.253475
NC_055890.1	CrAssphage cr56 1, complete genome	24	7	0.355897
NC_055891.1	CrAssphage cr60 1, complete genome	24	1	0.607323
NC_067211.1	Uncultured phage cr105 1, complete genome	24	5	0.461476
NC_067213.1	Uncultured phage cr150 1, complete genome	24	2	0.407536
NC_067216.1	Uncultured phage cr16 1, complete genome	24	1	0.692864
NC_067212.1	Uncultured phage cr19 1, complete genome	24	4	0.252035
NC_067218.1	Uncultured phage cr23 1, complete genome	24	6	0.228637
NC_067214.1	Uncultured phage cr82 1, complete genome	24	1	1
NC_025452.1	Dickeya phage RC-2014, complete genome	25	1	0.555421
NC_019925.1	Dickeya phage vB DsoM LIMEstone1 complete genome	25	1	0.560059
NC_049384.1	Enterobacter phage EspM4VN DNA, complete genome	25	1	0.587615
NC_027340.1	Erwinia phage phiEa2809, complete genome	25	2	0.390764
NC_048702.1	Erwinia phage vB EamM-Bue1, complete genome	25	2	0.375157
NC_016570.1	Escherichia phage Cba120, complete genome	25	1	0.891791
NC_025446.1	Escherichia phage ECML-4, complete genome	25	1	0.828847
NC_049433.1	Escherichia phage EP75, complete genome	25	1	0.879283
NC_049427.1	Escherichia phage FEC14, complete genome	25	1	0.86016
NC_019452.1	Escherichia phage PhaxI, complete genome	25	1	0.882597
NC_048186.1	Escherichia phage vB EcoM KWBSE43-6, complete genome	25	1	0.624668
NC_022343.1	Klebsiella phage 0507-KN2-1 DNA, complete genome	25	1	0.60705
NC_049462.1	Klebsiella phage Magnus, complete genome	25	1	0.615519
NC_047900.1	Klebsiella phage May, complete genome	25	1	0.622244
NC_047901.1	Klebsiella phage Menlow, complete genome	25	1	0.616517
NC_049472.1	Klebsiella phage UPM 2146, complete genome	25	1	0.628685
NC_047932.1	Klebsiella virus vB KpnM KpS110, complete genome	25	1	0.621105
NC_029042.1	Salmonella phage 38, complete genome	25	4	0.492622
NC_049503.1	Salmonella phage aagejoakim, complete genome	25	1	0.909586
NC_049501.1	Salmonella phage allotria, complete genome	25	1	0.785848
NC_049505.1	Salmonella phage barely, complete genome	25	1	0.856124
NC_049502.1	Salmonella phage bering, complete genome	25	1	0.869191
NC_049382.1	Salmonella phage BSP101, complete genome	25	1	0.917283
NC_027119.1	Salmonella phage Det7, complete genome	25	1	0.842154
NC_049504.1	Salmonella phage dinky, complete genome	25	1	0.896597
NC_031045.1	Salmonella phage GG32, complete genome	25	1	0.85334
NC_049500.1	Salmonella phage heyday, complete genome	25	1	0.875365
NC_049508.1	Salmonella phage maane, complete genome	25	1	0.762839
NC_022772.1	Salmonella phage Marshall, complete genome	25	1	0.828699
NC_022768.1	Salmonella phage Maynard, complete genome	25	1	0.811113
NC_049506.1	Salmonella phage moki, complete genome	25	1	1
NC_049428.1	Salmonella phage Mutine, complete genome	25	1	0.857666
NC_049509.1	Salmonella phage P46FS4, complete genome	25	1	0.654485
NC_049507.1	Salmonella phage pertopsoe, complete genome	25	1	0.805944
NC_019530.1	Salmonella phage PhiSH19, complete genome	25	1	0.872599
NC_049499.1	Salmonella phage rabagast, complete genome	25	1	0.799267
NC_049437.1	Salmonella phage S118, complete genome	25	1	0.873693
NC_049495.1	Salmonella phage Se-B, complete genome	25	1	0.906069
NC_049496.1	Salmonella phage Se-G, complete genome	25	1	0.871333
NC_049497.1	Salmonella phage Se-J, complete genome	25	1	0.827457
NC_049512.1	Salmonella phage SE14, complete genome	25	1	0.851322
NC_049440.1	Salmonella phage SenALZ1, complete genome	25	1	0.899343
NC_049439.1	Salmonella phage SenASZ3, complete genome	25	1	0.901895
NC_049443.1	Salmonella phage SeSz-1, complete genome	25	1	0.856811
NC_016073.1	Salmonella phage SFP10, complete genome	25	1	0.903589
NC_019910.1	Salmonella phage SKML-39, complete genome	25	1	0.635203
NC_049458.1	Salmonella phage SS9, complete genome	25	1	0.820775
NC_049378.1	Salmonella phage ST-W77, complete genome	25	1	0.868783
NC_031128.1	Salmonella phage vB SalM PM10, complete genome	25	1	0.86321
NC_023856.1	Salmonella phage vB SalM SJ2, complete genome	25	1	0.806428
NC_024122.1	Salmonella phage vB SalM SJ3, complete genome	25	1	0.912041
NC_020083.1	Serratia phage phiMAM1, complete genome	25	3	0.401601
NC_048736.1	Serratia phage vB SmaA 3M, complete genome	25	3	0.411136
NC_042047.1	Serratia phage vB Sru IME250, complete genome	25	1	0.620367
NC_049455.1	Shigella phage MK-13, complete genome	25	1	0.658551
NC_013693.1	Shigella phage phiSboM-AG3, complete genome	25	1	0.641414
NC_054450.1	Mycobacterium phage Aggie, complete genome	26	1	0.809764
NC_054452.1	Mycobacterium phage Andies, complete genome	26	1	0.724043
NC_021061.1	Mycobacterium phage Butters, complete genome	26	1	0.564167
NC_028779.1	Mycobacterium phage Carcharodon, complete genome	26	1	0.957247
NC_023729.1	Mycobacterium phage Charlie, complete genome	26	1	0.779543
NC_054453.1	Mycobacterium phage Fulbright, complete genome	26	1	0.805683
NC_054456.1	Mycobacterium phage Jamie19, complete genome	26	1	0.706176
NC_054451.1	Mycobacterium phage Kevin1, complete genome	26	1	0.561528
NC_023572.1	Mycobacterium phage MichelleMyBell, complete genome	26	1	0.598398
NC_031281.1	Mycobacterium phage Panchino, complete genome	26	1	0.6308
NC_054449.1	Mycobacterium phage Philonius, complete genome	26	1	0.781743
NC_031266.1	Mycobacterium phage Phrann, complete genome	26	1	0.562092
NC_042055.1	Mycobacterium phage Pipsqueaks, complete genome	26	1	1
NC_054448.1	Mycobacterium phage Raymond7, complete genome	26	1	0.61654
NC_054454.1	Mycobacterium phage Rebel, complete genome	26	1	0.599376
NC_023730.1	Mycobacterium phage Redi, complete genome	26	1	0.594502
NC_041882.1	Mycobacterium phage SkinnyPete, complete genome	26	1	0.553135
NC_054455.1	Mycobacterium phage Tapioca, complete genome	26	1	0.880818
NC_031243.1	Mycobacterium phage Xeno, complete genome	26	1	0.597741
NC_002166.1	Bacteriophage HK022, complete genome	27	1	0.50208
NC_019934.1	Cronobacter phage ENT39118, complete genome	27	2	0.354623
NC_019768.1	Enterobacteria phage HK106, complete genome	27	1	0.787977
NC_019710.1	Enterobacteria phage HK140, complete genome	27	1	0.482145
NC_019714.1	Enterobacteria phage HK446, complete genome	27	1	0.723368
NC_019769.1	Enterobacteria phage HK542, complete genome	27	1	0.631426
NC_019767.1	Enterobacteria phage HK544, complete genome	27	1	0.757143
NC_019719.1	Enterobacteria phage HK633, complete genome	27	1	0.712275
NC_019708.1	Enterobacteria phage mEp235, complete genome	27	1	0.389174
NC_019709.1	Enterobacteria phage mEpX1, complete genome	27	1	0.637171
NC_019705.1	Enterobacteria phage mEpX2, complete genome	27	1	0.538398
NC_019715.1	Enterobacterial phage mEp234, complete genome	27	1	1
NC_019721.1	Enterobacterial phage mEp390, complete genome	27	3	0.425489
NC_049926.1	Escherichia phage ECP1, complete genome	27	1	0.575109
NC_016160.1	Escherichia phage HK75, complete genome	27	1	0.691809
NC_024792.1	Bacillus phage Bobb, complete genome	28	1	0.715883
NC_029121.1	Bacillus phage Bp8p-C, complete genome	28	1	1
NC_047744.1	Bacillus phage Bp8p-T, complete genome	28	1	0.998807
NC_048726.1	Bacillus phage BSP38, complete genome	28	2	0.318473
NC_030920.1	Bacillus phage Eldridge, complete genome	28	5	0.242994
NC_022771.1	Bacillus phage Grass, complete genome	28	3	0.30731
NC_027366.1	Bacillus phage Mater, complete genome	28	8	0.255175
NC_027374.1	Bacillus phage Moonbeam, complete genome	28	4	0.237744
NC_020081.2	Bacillus phage phiAGATE, complete genome	28	1	0.628877
NC_021856.1	Bacillus phage phiNIT1 DNA, complete genome	28	3	0.268479
NC_030925.1	Bacillus phage Shbh1, complete genome	28	7	0.2551
NC_048797.1	Bacillus phage vB BmeM-Goe8, complete genome	28	6	0.282479
NC_048652.1	Bacillus phage vB BsuM-Goe3, complete genome	28	2	0.313976
NC_023590.1	Acinetobacter phage IME AB3, complete genome	29	4	0.257459
NC_042137.1	Acinetobacter phage vB AbaS Loki genome assembly, complete genome: monopartite	29	4	0.260686
NC_018278.1	Burkholderia phage KL1, complete genome	29	1	0.582553
NC_072811.1	Escherichia phage Halfdan, complete genome	29	5	0.324697
NC_007806.1	Pseudomonas phage 73, complete genome	29	1	0.91393
NC_069750.1	Pseudomonas phage BUCT-PX-5, complete genome	29	1	1
NC_069747.1	Pseudomonas phage Epa40, complete genome	29	1	0.892101
NC_069743.1	Pseudomonas phage Guyu, complete genome	29	1	0.709893
NC_069741.1	Pseudomonas phage Kaya, complete genome	29	1	0.673744
NC_069746.1	Pseudomonas phage Kopi, complete genome	29	1	0.871524
NC_028879.1	Pseudomonas phage PaMx42, complete genome	29	1	0.720956
NC_069748.1	Pseudomonas phage TehO, complete genome	29	1	0.891747
NC_072810.1	Pseudomonas phage UF RH1, complete genome	29	1	0.898955
NC_017864.1	Pseudomonas phage vB Pae-Kakheti25, complete genome	29	1	0.886143
NC_069749.1	Pseudomonas phage vB PaeS C1, complete genome	29	1	0.929037
NC_024381.1	Pseudomonas phage vB PaeS SCH Ab26, complete genome	29	1	0.868796
NC_072809.1	Pseudomonas phage vB PaeS SCUT-S3, complete genome	29	1	0.780109
NC_069742.1	Pseudomonas phage vB PaeS-Yazdi-M DNA, complete genome	29	1	0.682089
NC_041963.1	Rhodobacter phage RcSpartan, complete genome	29	3	0.313436
NC_029097.1	Rhodobacter phage RcTitan, complete genome	29	3	0.311471
NC_069751.1	Stenotrophomonas phage vB SmaS-DLP 1, complete genome	29	1	0.91915
NC_029019.1	Stenotrophomonas phage vB SmaS-DLP 2, complete genome	29	1	0.917336
NC_073093.1	Xanthomonas phage Langgrundblatt1, complete genome	29	2	0.272462
NC_073094.1	Xanthomonas phage Langgrundblatt2, complete genome	29	2	0.304206
NC_073095.1	Xanthomonas phage Pfeifenkraut, complete genome	29	2	0.303636
NC_069744.1	Xanthomonas phage Samson, complete genome	29	1	0.705279
NC_069745.1	Xanthomonas phage vB Xar IVIA-DoCa1, complete genome	29	1	0.694813
NC_027980.1	Enterobacter phage phiKDA1, complete genome	30	7	0.463116
NC_048172.1	Escherichia phage Minorna, complete genome	30	1	0.782015
NC_047849.1	Klebsiella phage AltoGao, complete genome	30	1	0.810606
NC_023567.2	Klebsiella phage F19, complete genome	30	1	0.794043
NC_047779.1	Klebsiella phage KP-Rio 2015, complete genome	30	1	1
NC_047787.1	Klebsiella phage KPV811, complete genome	30	1	0.749509
NC_047944.1	Klebsiella phage myPSH1235, complete genome	30	1	0.785405
NC_025418.1	Klebsiella phage NTUH-K2044-K1-1 DNA, complete genome	30	1	0.781611
NC_047748.1	Klebsiella phage phiBO1E, complete genome	30	1	0.817993
NC_047857.1	Klebsiella phage phiKpS2, complete genome	30	1	0.847197
NC_028664.1	Klebsiella phage vB Kp2, complete genome	30	1	0.827335
NC_028670.1	Klebsiella phage vB KpnP KpV41, complete genome	30	1	0.824169
NC_031025.1	Klebsiella phage vB KpnP KpV475, complete genome	30	1	0.858711
NC_047783.1	Klebsiella phage vB KpnP KpV48, complete genome	30	1	0.827917
NC_031246.1	Klebsiella phage vB KpnP KpV71, complete genome	30	1	0.839173
NC_047811.1	Klebsiella phage vB KpnP KpV74, complete genome	30	1	0.795021
NC_028816.1	Klebsiella phage vB KpnP SU503, complete genome	30	1	0.821206
NC_028870.1	Klebsiella phage vB KpnP SU552A, complete genome	30	1	0.870022
NC_019454.1	Pantoea phage LIMElight, complete genome	30	6	0.3476
NC_027363.1	Proteus phage PM 75, complete genome	30	3	0.369085
NC_027342.1	Proteus phage PM16, complete genome	30	3	0.352992
NC_048148.1	Providencia phage vB PstP PS3, complete genome	30	4	0.350328
NC_048174.1	Shigella phage HRP29, complete genome	30	5	0.512911
NC_047929.1	Shigella phage SFN6B, complete genome	30	1	0.726083
NC_048035.1	Vibrio phage vB VpaP KF1, complete genome	30	2	0.316388
NC_048036.1	Vibrio phage vB VpaP KF2, complete genome	30	2	0.319685
NC_048167.1	Vibrio phage vB VpaS OWB, complete genome	30	2	0.328303
NC_010237.1	Enterobacteria phage Min27, complete genome	31	1	0.490297
NC_000902.1	Enterobacteria phage VT2-Sakai, complete genome	31	1	0.681861
NC_049918.1	Escherichia phage ArgO145, complete genome	31	1	0.680619
NC_049917.1	Escherichia phage Lys12581Vzw, complete genome	31	1	0.663208
NC_018846.1	Escherichia phage P13374, complete genome	31	1	0.623214
NC_028449.1	Escherichia phage PA2, complete genome	31	1	0.618996
NC_041935.1	Escherichia phage PA28, complete genome	31	1	0.746194
NC_028660.1	Escherichia phage phi191, complete genome	31	2	0.369778
NC_049919.1	Escherichia phage SH2026Stx1, complete genome	31	1	0.762942
NC_019442.1	Escherichia phage TL-2011c, complete genome	31	1	0.595869
NC_029120.1	Shigella phage 75 2 Stx, complete genome	31	1	0.65914
NC_025434.1	Shigella phage POCJ13, complete genome	31	1	0.628937
NC_028685.1	Shigella phage Ss-VASD, complete genome	31	1	0.639136
NC_049925.1	Stx converting phage vB EcoS P27, complete genome	31	1	0.753289
NC_049922.1	Stx converting phage vB EcoS ST2-8624, complete genome	31	1	0.758524
NC_049920.1	Stx1 converting phage AU5Stx1, complete genome	31	1	1
NC_049921.1	Stx1 converting phage AU6Stx1, complete genome	31	1	0.869938
NC_004913.3	Stx1 converting phage DNA, complete genome	31	1	0.533748
NC_004914.3	Stx2 converting phage II DNA, complete genome	31	1	0.538073
NC_049924.1	Stx2-converting phage Stx2a F451 proviral DNA, complete genome	31	1	0.739715
NC_049923.1	Stx2-converting phage Stx2a WGPS9 proviral DNA, complete genome	31	1	0.794954
NC_071028.1	Arthrobacter phage Adumb2043, complete genome	32	1	0.775181
NC_071025.1	Arthrobacter phage Amyev, complete genome	32	1	0.685399
NC_071033.1	Arthrobacter phage Crewmate, complete genome	32	1	0.61231
NC_048093.1	Arthrobacter phage DrManhattan, complete genome	32	1	0.548223
NC_071034.1	Arthrobacter phage DrSierra, complete genome	32	1	0.610562
NC_071029.1	Arthrobacter phage Elezi, complete genome	32	1	0.725437
NC_071030.1	Arthrobacter phage Kaylissa, complete genome	32	1	0.933498
NC_071031.1	Arthrobacter phage KeAlii, complete genome	32	1	0.50215
NC_048115.1	Arthrobacter phage Liebe, complete genome	32	3	0.424637
NC_071023.1	Arthrobacter phage Lizalica, complete genome	32	1	0.901468
NC_071024.1	Arthrobacter phage Phives, complete genome	32	1	0.697456
NC_071032.1	Arthrobacter phage Reedo, complete genome	32	1	0.522602
NC_071026.1	Arthrobacter phage Tbone, complete genome	32	1	0.948388
NC_071035.1	Arthrobacter phage Tweety19, complete genome	32	2	0.406761
NC_071027.1	Arthrobacter phage Warda, complete genome	32	1	1
NC_048097.1	Arthrobacter phage Yang, complete genome	32	1	0.711672
NC_070910.1	Burkholderia phage FLC10 DNA, complete genome	33	3	0.371109
NC_055722.1	Burkholderia phage FLC5 DNA, complete genome	33	3	0.385694
NC_015266.1	Burkholderia phage KL3, complete genome	33	6	0.559388
NC_015273.1	Burkholderia phage KS14, complete genome	33	3	0.39144
NC_015265.1	Burkholderia phage KS5, complete genome	33	2	0.418737
NC_055863.1	Burkholderia phage Mana, complete genome	33	2	0.374659
NC_070912.1	Burkholderia phage PhiBP82.2, complete genome	33	1	0.847223
NC_055911.1	Burkholderia phage phiE094, complete genome	33	1	0.819497
NC_009236.1	Burkholderia phage phiE12-2, complete genome	33	1	0.639538
NC_009234.1	Burkholderia phage phiE202 chromosome, complete genome	33	1	1
NC_047752.1	Burkholderia phage vB BceM AP3, complete genome	33	2	0.410384
NC_007145.2	Burkholderia prophage phi52237, complete genome	33	1	0.837896
NC_009382.1	Ralstonia phage phiRSA1, complete genome	33	4	0.316108
NC_049432.1	Ralstonia phage RsoM1USA, complete genome	33	4	0.327996
NC_025115.1	Ralstonia phage RSY1 DNA, complete genome	33	5	0.208228
NC_031260.1	Enterococcus phage Ec-ZZ2, complete genome	34	1	0.672435
NC_025465.1	Enterococcus phage EfaCPT1, complete genome	34	1	0.861334
NC_012419.1	Enterococcus phage EFAP-1, complete genome	34	1	0.641311
NC_015270.1	Enterococcus phage EFRM31, complete genome	34	3	0.415048
NC_023595.2	Enterococcus phage IME EF3, complete genome	34	1	0.67737
NC_023551.1	Enterococcus phage IME-EF4, complete genome	34	1	0.69989
NC_024356.1	Enterococcus phage IME-EFm1, complete genome	34	2	0.28858
NC_028826.1	Enterococcus phage IME-EFm5, complete genome	34	4	0.275616
NC_042125.1	Enterococcus phage LY0322, complete genome	34	1	0.732234
NC_042021.1	Enterococcus phage phiSHEF2, complete genome	34	1	0.855263
NC_042022.1	Enterococcus phage phiSHEF4, complete genome	34	1	0.706111
NC_042023.1	Enterococcus phage phiSHEF5, complete genome	34	1	0.775248
NC_042101.1	Enterococcus phage PMBT2, complete genome	34	1	1
NC_031051.1	Enterococcus phage SANTOR1, complete genome	34	1	0.664444
NC_042127.1	Enterococcus phage vB EfaS AL2, complete genome	34	1	0.670225
NC_042126.1	Enterococcus phage vB EfaS AL3, complete genome	34	1	0.713441
NC_028990.1	Enterococcus phage vB EfaS IME196, complete genome	34	1	0.766105
NC_031235.1	Cyanophage S-RIM32 isolate RW 108 0702, complete genome	35	2	0.37289
NC_047734.1	Cyanophage S-RIM44 isolate Np 42 0711, complete genome	35	3	0.398209
NC_015288.1	Prochlorococcus phage Syn1, complete genome	35	3	0.393685
NC_026928.1	Synechococcus phage ACG-2014e isolate Syn7803C2, complete genome	35	1	1
NC_062736.1	Synechococcus phage ACG-2014e isolate Syn7803C85, complete genome	35	1	0.977919
NC_027132.1	Synechococcus phage ACG-2014i isolate Syn7803US120, complete genome	35	1	0.810146
NC_026926.1	Synechococcus phage ACG-2014j isolate Syn7803US103, complete genome	35	1	0.66892
NC_062735.1	Synechococcus phage ACG-2014j isolate Syn7803US23, complete genome	35	1	0.68672
NC_031906.1	Synechococcus phage S-CAM3 isolate 1010CC42, complete genome	35	8	0.313882
NC_031900.1	Synechococcus phage S-CAM4 isolate 0809SB33, complete genome	35	1	0.656008
NC_070961.1	Synechococcus phage S-H9-1, complete genome	35	4	0.45479
NC_070960.1	Synechococcus phage S-H9-2, complete genome	35	2	0.370462
NC_023587.1	Synechococcus phage S-MbCM7, complete genome	35	4	0.473744
NC_006820.1	Synechococcus phage S-PM2, complete genome	35	7	0.334716
NC_013085.1	Synechococcus phage S-RSM4, complete genome	35	6	0.489002
NC_031935.1	Synechococcus phage S-WAM2 isolate 0810PA29, complete genome	35	5	0.477931
NC_055865.1	Gordonia phage Azula, complete genome	36	1	0.6263
NC_055912.1	Gordonia phage Blino, complete genome	36	1	0.601758
NC_030943.1	Gordonia phage Blueberry, complete genome	36	1	0.62244
NC_031072.1	Gordonia phage CaptainKirk2, complete genome	36	1	0.728478
NC_031118.1	Gordonia phage CarolAnn, complete genome	36	1	0.602357
NC_048185.1	Gordonia phage Fairfaxidum, complete genome	36	2	0.497666
NC_055754.1	Gordonia phage Frokostdame, complete genome	36	1	0.556867
NC_031265.1	Gordonia phage Guacamole, complete genome	36	1	0.706827
NC_055811.1	Gordonia phage JuJu, complete genome	36	1	0.584929
NC_031237.1	Gordonia phage Obliviate, complete genome	36	1	0.672852
NC_055745.1	Gordonia phage Petra, complete genome	36	1	0.49015
NC_053173.1	Gordonia phage Toast, complete genome	36	2	0.524891
NC_031249.1	Gordonia phage UmaThurman, complete genome	36	1	0.747591
NC_030921.1	Gordonia phage Utz, complete genome	36	1	1
NC_055792.1	Gordonia phage Walrus, complete genome	36	1	0.603858
NC_053174.1	Gordonia phage William, complete genome	36	2	0.529743
NC_047966.1	Aeromonas phage 25AhydR2PP, complete genome	37	1	1
NC_047866.1	Aeromonas phage Ahp1, complete genome	37	2	0.43711
NC_047865.1	Aeromonas phage CF7, complete genome	37	2	0.441059
NC_048133.1	Aeromonas phage ZPAH7, complete genome	37	1	0.663218
NC_048111.1	Pectobacterium phage Arno160, complete genome	37	4	0.389115
NC_047778.1	Pectobacterium phage PP2, complete genome	37	4	0.392588
NC_047941.1	Salmonella phage vB SpuP Spp16, complete genome	37	8	0.365836
NC_070758.1	Vibrio phage vB VpaP G1, complete genome	37	6	0.365675
NC_047805.1	Yersinia phage fHe-Yen3-01, complete genome	37	3	0.410601
NC_019911.2	Yersinia phage phi80-18 complete genome	37	3	0.41277
NC_047951.1	Yersinia phage phiR8-01 complete genome	37	9	0.431533
NC_028850.1	Yersinia phage vB YenP ISAO8, complete genome	37	7	0.364653
NC_052989.1	Cronobacter phage JC01, complete genome	38	5	0.369533
NC_019524.2	Enterobacter phage Enc34, complete genome	38	7	0.467965
NC_021315.1	Enterobacteria phage Chi, complete genome	38	1	0.982731
NC_052983.1	Escherichia phage E21, complete genome	38	3	0.302967
NC_048670.1	Klebsiella phage KPN N137, complete genome	38	2	0.363693
NC_052987.1	Klebsiella phage KPN N98, complete genome	38	2	0.364822
NC_052988.1	Klebsiella phage KPN U2874, complete genome	38	2	0.362484
NC_048732.1	Klebsiella phage Seifer, complete genome	38	2	0.378989
NC_048805.1	Klebsiella phage Soft, complete genome	38	2	0.364401
NC_052980.1	Proteus phage ASh-2020a, complete genome	38	3	0.31528
NC_052981.1	Proteus phage PM87, complete genome	38	3	0.316963
NC_028812.1	Proteus phage pPM 01, complete genome	38	3	0.300376
NC_052978.1	Proteus phage Saba, complete genome	38	8	0.313865
NC_052979.1	Providencia phage Kokobel1, complete genome	38	3	0.316482
NC_053009.1	Providencia phage vB PreS-PibeRecoleta, complete genome	38	4	0.545255
NC_053010.1	Providencia phage vB PreS-Stilesk, complete genome	38	4	0.540626
NC_031930.1	Salmonella phage 118970 sal1, complete genome	38	1	0.89887
NC_031228.1	Salmonella phage BP12C, complete genome	38	1	0.911518
NC_048655.1	Salmonella phage BSPM4, complete genome	38	1	0.898373
NC_052999.1	Salmonella phage ER24, complete genome	38	1	0.931506
NC_021779.1	Salmonella phage FSL SP-030, complete genome	38	1	0.88848
NC_021780.1	Salmonella phage FSL SP-088, complete genome	38	1	0.913244
NC_021783.1	Salmonella phage iEPS5, complete genome	38	1	0.907946
NC_048683.1	Salmonella phage KFS-SE1, complete genome	38	1	0.944854
NC_053008.1	Salmonella phage SAP012 DNA, complete sequence	38	6	0.553795
NC_053000.1	Salmonella phage SeWh-1, complete genome	38	1	0.884319
NC_048727.1	Salmonella phage Siskin, complete genome	38	1	0.919983
NC_019417.1	Salmonella phage SPN19, complete genome	38	1	0.899077
NC_048648.1	Salmonella phage ST-101, complete genome	38	1	0.815008
NC_052991.1	Serratia phage KpYy 1 41, complete genome	38	1	0.905475
NC_055773.1	Gordonia phage Ailee, complete genome	39	1	0.831842
NC_053245.1	Gordonia phage Ali17, complete genome	39	2	0.287251
NC_055762.1	Gordonia phage Angelicage, complete genome	39	1	0.766739
NC_053237.1	Gordonia phage Ashertheman, complete genome	39	1	0.624204
NC_055856.1	Gordonia Phage Barsten, complete genome	39	1	0.842459
NC_055774.1	Gordonia phage Bibwit, complete genome	39	1	0.827712
NC_053239.1	Gordonia phage Bizzy, complete genome	39	1	0.618681
NC_042108.1	Gordonia phage Brandonk123, complete genome	39	1	0.766364
NC_053210.1	Gordonia phage Dexdert, complete genome	39	4	0.284281
NC_053243.1	Gordonia phage EMoore, complete genome	39	2	0.299572
NC_055775.1	Gordonia phage Fosterous, complete genome	39	1	0.683712
NC_053238.1	Gordonia phage Gaea, complete genome	39	1	0.630709
NC_055803.1	Gordonia phage Galadriel, complete genome	39	1	0.762298
NC_055776.1	Gordonia phage Geodirt, complete genome	39	1	0.832803
NC_028665.1	Gordonia phage GTE6, complete genome	39	4	0.28317
NC_055818.1	Gordonia phage Jabberwocky, complete genome	39	1	0.839339
NC_053235.1	Gordonia phage JKSyngboy, complete genome	39	1	0.640828
NC_055819.1	Gordonia phage Keitabear, complete genome	39	1	0.803835
NC_053234.1	Gordonia phage Kroos, complete genome	39	1	0.617915
[truncated: 2,982 more rows]
